# Supplementary material for: DNAJC9 integrates heat shock molecular chaperones into the histone chaperone network
Source: Mol Cell. 2021 Jun 17;81(12):2533–2548.e9. doi: 10.1016/j.molcel.2021.03.041 (PMC8221569; doi:10.1016/j.molcel.2021.03.041)
Supplement: Table S1. Statistically processed mass spectrometry data sets, related to Figures 1B, 1C, 4A–4C, 6A, 6B, S2B, S2C, S3A–S3G, S5, and S6, which support Figures 4 and 6 [file mmc2.xlsx]

## Sheet: Hammond et al index
Hammond CM et al 2021 Table S1 - Index of mass spectrometry data related to the characterisation of DNAJC9 as a dual histone chaperone and heat-shock co-chaperone
Immunoprecipitation Experiment	Related Figures	Biological replicates / n	Experiment type
MCM2 WT vs HBM SILAC	Figure 1B	2	SILAC
TONSL WT vs HBM SILAC	Figure 1C	2	SILAC
DNAJC9 WT vs 4A vs C SILAC	Figures 4A & S2B	2	SILAC
H3.1 siDNAJC9 vs siControl	Figures 4B & S3B	5	Label-free
H4 siDNAJC9 vs siControl	Figures 4B & S3C	4	Label-free
H3.1 siHSP7C vs siControl	Figures 4B & S3D	5	Label-free
H4 siHSP7C vs siControl	Figures 4B & S3E	4	Label-free
H3.1 siBAG2 vs siControl	Figures 4B & S3F	5	Label-free
H4 siBAG2 vs siControl	Figures 4B & S3G	4	Label-free
H3.1 vs ED105AA	Figure 4C	3	Label-free
H3.1 vs H3.1T	Figure S2C	3	Label-free
H3.1 vs H3.1T peptides	Figure S2C	3	Label-free
DNAJC9 WT vs J vs 4A vs C Soluble	Figures 6A & S5	6	Label-free
DNAJC9 WT vs J vs 4A vs C Chromatin	Figures 6A & S6	6	Label-free
DNAJC9 WT vs J vs 4A vs C Soluble Imputed	Figures 6A & S5	6	Label-free
DNAJC9 WT vs J vs 4A vs C Chromatin Imputed	Figures 6A & S6	6	Label-free
DNAJC9 WT vs J vs 4A vs C Soluble Heatmap	Figure 6B	6	Label-free

## Sheet: MCM2 WT vs HBM SILAC
Soluble SILAC MCM2 pulldowns WT vs HBM.
Log2 SILAC Ratios					Protein information					Log2 LFQ Intensities				Other Information
WT/HBM (L/H, normalized)	WT/HBM (H/L, normalized)	WT/HBM (L/H)	WT/HBM (H/L)	Ratio in n=2	Protein IDs	Majority protein IDs	Uniprot ID	Canonical Uniprot ID	Uniprot Name	MCM2 WT (H, WT/HBM)	MCM2 WT (L, HBM/WT)	MCM2 HBM (H, HBM/WT)	MCM2 HBM (L, WT/HBM)	Peptides	Razor + unique peptides	Unique peptides	Sequence coverage [%]	Unique + razor sequence coverage [%]	Unique sequence coverage [%]	Mol. weight [kDa]	Q-value	Score
4.68527	5.12825	4.74437	5.17979	+	sp|Q9NVP2|ASF1B_HUMAN	sp|Q9NVP2|ASF1B_HUMAN	Q9NVP2	Q9NVP2	ASF1B	29.2353	28.9612	24.2759	24.8524	8	8	7	55	55	51	22.433	0	149.41
4.19866	4.31549	4.30241	3.7327	+	sp|Q9Y294|ASF1A_HUMAN	sp|Q9Y294|ASF1A_HUMAN	Q9Y294	Q9Y294	ASF1A	29.6295	29.012	24.8133	24.8364	6	5	5	48	44.1	44.1	22.968	0	282.79
4.54938	3.40436	4.58745	3.39259	+	sp|P62805|H4_HUMAN	sp|P62805|H4_HUMAN	P62805	P62805	H4	31.1636	30.9474	26.398	27.0831	15	15	15	68.9	68.9	68.9	11.367	0	130.91
3.53697	3.09678	3.54889	3.07808	+	sp|Q8WXX5|DNJC9_HUMAN	sp|Q8WXX5|DNJC9_HUMAN	Q8WXX5	Q8WXX5	DNJC9	30.7561	31.1207	27.5838	27.5815	20	20	20	63.1	63.1	63.1	29.909	0	323.31
3.6407	2.88546	3.66096	2.96097	+	sp|P84243|H33_HUMAN	sp|P84243|H33_HUMAN	P84243	P84243	H33	30.2774	30.3142	26.6734	28.5372	7	7	3	52.2	52.2	31.6	15.328	0	87.019
3.47299	2.90473	3.44244	2.93957	+	sp|Q9Y5B9|SP16H_HUMAN	sp|Q9Y5B9|SP16H_HUMAN	Q9Y5B9	Q9Y5B9	SP16H	29.9787	29.9851	26.5121	25.4295	47	47	47	47.8	47.8	47.8	119.91	0	323.31
3.99887	2.17329	3.9968	2.10521	+	sp|Q08945|SSRP1_HUMAN	sp|Q08945|SSRP1_HUMAN	Q08945	Q08945	SSRP1	29.0143	29.1684	25.1695	26.0496	28	28	28	42.9	42.9	42.9	81.074	0	213.23
2.40997	2.90495	2.42826	2.97519	+	sp|P33992|MCM5_HUMAN	sp|P33992|MCM5_HUMAN	P33992	P33992	MCM5	28.3506	28.3418	25.9318	25.5605	21	21	21	36	36	36	82.285	0	89.819
2.30244	2.93389	2.31674	2.96131	+	sp|P25205|MCM3_HUMAN;sp|P25205-2|MCM3_HUMAN	sp|P25205|MCM3_HUMAN;sp|P25205-2|MCM3_HUMAN	P25205	P25205	MCM3	29.0091	28.9187	26.6162	26.2267	31	31	31	42.3	42.3	42.3	90.98	0	323.31
-0.32458	3.0601	-0.302407	3.05116	+	sp|P22392-2|NDKB_HUMAN;sp|P15531|NDKA_HUMAN;sp|P15531-2|NDKA_HUMAN;sp|P22392|NDKB_HUMAN;sp|O60361|NDK8_HUMAN	sp|P22392-2|NDKB_HUMAN;sp|P15531|NDKA_HUMAN;sp|P15531-2|NDKA_HUMAN;sp|P22392|NDKB_HUMAN	P22392-2	P22392	NDKB		27.4619	27.7864	25.041	7	7	7	55.8	55.8	55.8	30.137	0	12.924
3.10905	-1.3833	3.0619	-1.53241	+	sp|P31151|S10A7_HUMAN;sp|Q86SG5|S1A7A_HUMAN	sp|P31151|S10A7_HUMAN;sp|Q86SG5|S1A7A_HUMAN	P31151	P31151	S10A7	21.0525	23.5609	20.4518	22.4358	2	2	2	30.7	30.7	30.7	11.471	0	6.5535
3.75655	-2.54296	3.79562	-2.46873	+	sp|Q08554-2|DSC1_HUMAN;sp|Q08554|DSC1_HUMAN	sp|Q08554-2|DSC1_HUMAN;sp|Q08554|DSC1_HUMAN	Q08554-2	Q08554	DSC1		28.4404	24.6838	26.9174	10	10	10	20.7	20.7	20.7	93.834	0	142.27
2.54162	-1.33268	2.54641	-1.33017	+	sp|Q6ZVX7|FBX50_HUMAN	sp|Q6ZVX7|FBX50_HUMAN	Q6ZVX7	Q6ZVX7	FBX50		24.5684	22.0268	24.4795	4	4	4	21.8	21.8	21.8	30.847	0	13.161
0.832308	0.185993	0.83331	0.2444	+	sp|Q9NRC8|SIR7_HUMAN;sp|Q9NRC8-3|SIR7_HUMAN;sp|Q9NRC8-2|SIR7_HUMAN	sp|Q9NRC8|SIR7_HUMAN;sp|Q9NRC8-3|SIR7_HUMAN	Q9NRC8	Q9NRC8	SIR7	23.4456			23.2597	4	4	4	17.8	17.8	17.8	44.898	0	13.428
0.0688313	0.815821	0.0245899	0.733615	+	sp|Q9Y3A2|UTP11_HUMAN;sp|Q9Y3A2-2|UTP11_HUMAN	sp|Q9Y3A2|UTP11_HUMAN;sp|Q9Y3A2-2|UTP11_HUMAN	Q9Y3A2	Q9Y3A2	UTP11	24.2783	23.8328	23.764	23.843	6	6	6	28.1	28.1	28.1	30.446	0	8.4718
0.687033	0.125783	0.687892	0.168257	+	sp|Q99879|H2B1M_HUMAN;sp|Q99877|H2B1N_HUMAN;sp|Q93079|H2B1H_HUMAN;sp|Q5QNW6|H2B2F_HUMAN;sp|P62807|H2B1C_HUMAN;sp|P58876|H2B1D_HUMAN;sp|O60814|H2B1K_HUMAN;sp|Q5QNW6-2|H2B2F_HUMAN;sp|P57053|H2BFS_HUMAN;sp|Q99880|H2B1L_HUMAN;sp|Q96A08|H2B1A_HUMAN	sp|Q99879|H2B1M_HUMAN;sp|Q99877|H2B1N_HUMAN;sp|Q93079|H2B1H_HUMAN;sp|Q5QNW6|H2B2F_HUMAN;sp|P62807|H2B1C_HUMAN;sp|P58876|H2B1D_HUMAN;sp|O60814|H2B1K_HUMAN;sp|Q5QNW6-2|H2B2F_HUMAN;sp|P57053|H2BFS_HUMAN;sp|Q99880|H2B1L_HUMAN	Q99879	Q99879	H2B1M	28.6102	28.6582	27.9712	28.4547	9	9	2	58.7	58.7	7.9	13.989	0	57.459
-0.225152	0.994435	-0.202512	1.02722	+	sp|P04350|TBB4A_HUMAN	sp|P04350|TBB4A_HUMAN	P04350	P04350	TBB4A	24.7435	24.7721	24.9972		26	5	0	69.8	10.1	0	49.585	0	23.969
0.313943	0.350837	0.389319	0.380286	+	sp|Q9UGY1|NOL12_HUMAN	sp|Q9UGY1|NOL12_HUMAN	Q9UGY1	Q9UGY1	NOL12	27.2573	26.4376	26.1236	26.5463	6	6	6	51.2	51.2	51.2	24.663	0	36.347
3.10955	-2.5126	3.12784	-2.56022	+	sp|Q02413|DSG1_HUMAN;sp|Q02413-2|DSG1_HUMAN	sp|Q02413|DSG1_HUMAN	Q02413	Q02413	DSG1		27.263	24.1534	27.2321	15	15	15	19.7	19.7	19.7	113.75	0	199.89
0.320828	0.183582	0.334953	0.246834	+	sp|P11142|HSP7C_HUMAN;sp|P11142-2|HSP7C_HUMAN;sp|P54652|HSP72_HUMAN	sp|P11142|HSP7C_HUMAN;sp|P11142-2|HSP7C_HUMAN	P11142	P11142	HSP7C	30.047	30.342	30.0212	29.3168	33	33	25	52.5	52.5	44.9	70.897	0	323.31
0.224806	0.254715	0.227608	0.262433	+	sp|Q9BXS5|AP1M1_HUMAN;sp|Q9BXS5-2|AP1M1_HUMAN;sp|Q9Y6Q5|AP1M2_HUMAN;sp|Q9Y6Q5-2|AP1M2_HUMAN	sp|Q9BXS5|AP1M1_HUMAN;sp|Q9BXS5-2|AP1M1_HUMAN	Q9BXS5	Q9BXS5	AP1M1	25.8067	25.1789	24.9541	24.6714	10	10	10	28.4	28.4	28.4	48.586	0	21.463
0.255736	0.220206	0.257494	0.192952	+	sp|Q9Y3C1|NOP16_HUMAN;sp|Q9Y3C1-3|NOP16_HUMAN;sp|Q9Y3C1-2|NOP16_HUMAN	sp|Q9Y3C1|NOP16_HUMAN;sp|Q9Y3C1-3|NOP16_HUMAN;sp|Q9Y3C1-2|NOP16_HUMAN	Q9Y3C1	Q9Y3C1	NOP16	28.8004	28.257	28.0013	28.1264	14	14	14	60.1	60.1	60.1	21.188	0	146.54
0.207461	0.216113	0.215664	0.230572	+	sp|Q5SY16|NOL9_HUMAN	sp|Q5SY16|NOL9_HUMAN	Q5SY16	Q5SY16	NOL9	24.8399	25.1036	24.8962	24.7355	7	7	7	17.2	17.2	17.2	79.322	0	37.248
0.480539	-0.0670015	0.478889	-0.137045	+	sp|Q9Y2R9|RT07_HUMAN	sp|Q9Y2R9|RT07_HUMAN	Q9Y2R9	Q9Y2R9	RT07	24.8189	24.8402	24.3597	24.8067	5	5	5	27.7	27.7	27.7	28.134	0	19.497
0.050368	0.357946	0.0566262	0.353888	+	sp|Q9UJV9|DDX41_HUMAN	sp|Q9UJV9|DDX41_HUMAN	Q9UJV9	Q9UJV9	DDX41	24.787	24.915	24.8646	23.8355	4	4	4	9.3	9.3	9.3	69.837	0	17.453
0.0709211	0.336969	0.100082	0.335598	+	sp|P33993|MCM7_HUMAN;sp|P33993-3|MCM7_HUMAN;sp|P33993-2|MCM7_HUMAN	sp|P33993|MCM7_HUMAN;sp|P33993-3|MCM7_HUMAN	P33993	P33993	MCM7	35.0573	34.9616	34.8907	34.2621	77	77	77	82.5	82.5	82.5	81.307	0	323.31
0.254221	0.130931	0.254238	0.138028	+	sp|Q8N4T4-2|ARG39_HUMAN;sp|Q8N4T4-4|ARG39_HUMAN;sp|Q8N4T4|ARG39_HUMAN;sp|Q8N4T4-3|ARG39_HUMAN	sp|Q8N4T4-2|ARG39_HUMAN;sp|Q8N4T4-4|ARG39_HUMAN;sp|Q8N4T4|ARG39_HUMAN;sp|Q8N4T4-3|ARG39_HUMAN	Q8N4T4-2	Q8N4T4	ARG39	24.1778	23.6791	23.4248	22.7079	2	2	2	16.7	16.7	16.7	33.979	0	10.855
0.18871	0.18574	0.216049	0.230941	+	sp|E9PRG8|CK098_HUMAN	sp|E9PRG8|CK098_HUMAN	E9PRG8	E9PRG8	CK098	27.4432	26.8546	26.6659	26.9322	5	5	5	40.7	40.7	40.7	14.234	0	19.88
0.111757	0.251446	0.127116	0.249506	+	sp|Q14566|MCM6_HUMAN	sp|Q14566|MCM6_HUMAN	Q14566	Q14566	MCM6	35.2995	35.1543	35.0426	34.5832	90	90	90	77	77	77	92.888	0	323.31
0.107912	0.245496	0.130286	0.249506	+	sp|P33991|MCM4_HUMAN;sp|Q9UJA3-2|MCM8_HUMAN;sp|Q9UJA3-3|MCM8_HUMAN;sp|Q9UJA3|MCM8_HUMAN;sp|Q9UJA3-4|MCM8_HUMAN	sp|P33991|MCM4_HUMAN	P33991	P33991	MCM4	35.3799	35.3113	35.2034	34.6945	85	85	85	79.4	79.4	79.4	96.557	0	323.31
0.687428	-0.336592	0.720446	-0.380672	+	sp|Q16777|H2A2C_HUMAN;sp|Q6FI13|H2A2A_HUMAN	sp|Q16777|H2A2C_HUMAN;sp|Q6FI13|H2A2A_HUMAN	Q16777	Q16777	H2A2C	27.7395	27.6805	26.993	27.7333	7	7	1	58.1	58.1	22.5	13.988	0	81.741
0.0376953	0.267236	0.0284105	0.190172	+	sp|P62266|RS23_HUMAN	sp|P62266|RS23_HUMAN	P62266	P62266	RS23	34.5252	34.1725	34.1348	33.8227	21	21	21	69.9	69.9	69.9	15.807	0	232.14
0.277516	0.0234683	0.283281	0.0832474	+	sp|P62857|RS28_HUMAN	sp|P62857|RS28_HUMAN	P62857	P62857	RS28	27.4415	27.2106	26.933	27.078	5	5	5	56.5	56.5	56.5	7.8409	0	23.201
0.130144	0.170694	0.154281	0.169155	+	sp|P49736|MCM2_HUMAN	sp|P49736|MCM2_HUMAN	P49736	P49736	MCM2	36.2004	36.0223	35.8921	35.5864	95	95	95	78.3	78.3	78.3	101.89	0	323.31
-0.0619835	0.359971	-0.0625362	0.366028	+	sp|Q9H329-2|E41LB_HUMAN;sp|Q9H329|E41LB_HUMAN	sp|Q9H329-2|E41LB_HUMAN;sp|Q9H329|E41LB_HUMAN	Q9H329-2	Q9H329	E41LB	26.7483	26.7445	26.8064	26.9999	15	13	13	40.9	37.5	37.5	58.566	0	115.35
0.0850069	0.179766	0.0811406	0.215989	+	sp|O43747|AP1G1_HUMAN;sp|O43747-2|AP1G1_HUMAN	sp|O43747|AP1G1_HUMAN;sp|O43747-2|AP1G1_HUMAN	O43747	O43747	AP1G1	23.1599	23.0481	22.9631	22.3455	2	2	2	2.2	2.2	2.2	91.35	0	3.9309
0.502321	-0.237779	0.503589	-0.27666	+	sp|Q10567-4|AP1B1_HUMAN;sp|Q10567-3|AP1B1_HUMAN;sp|Q10567-2|AP1B1_HUMAN;sp|Q10567|AP1B1_HUMAN;sp|P63010-3|AP2B1_HUMAN;sp|P63010|AP2B1_HUMAN;sp|P63010-2|AP2B1_HUMAN	sp|Q10567-4|AP1B1_HUMAN;sp|Q10567-3|AP1B1_HUMAN;sp|Q10567-2|AP1B1_HUMAN;sp|Q10567|AP1B1_HUMAN	Q10567-4	Q10567	AP1B1	23.4757	23.4096	22.9073	23.0914	3	3	3	6.9	6.9	6.9	101.35	0	6.8937
-0.0346383	0.275126	-0.041243	0.258459	+	sp|Q3ZCM7|TBB8_HUMAN	sp|Q3ZCM7|TBB8_HUMAN	Q3ZCM7	Q3ZCM7	TBB8	26.0779	25.88	25.9147	25.2888	11	2	2	24.5	7.4	7.4	49.775	0	41.074
0.185359	0.0511633	0.23204	0.028852	+	sp|O00488|ZN593_HUMAN	sp|O00488|ZN593_HUMAN	O00488	O00488	ZN593	26.8099	26.065	25.8797	26.319	7	7	7	61.2	61.2	61.2	15.199	0	51.188
0.406522	-0.191343	0.435671	-0.217071	+	sp|Q96HE9|PRR11_HUMAN	sp|Q96HE9|PRR11_HUMAN	Q96HE9	Q96HE9	PRR11	28.889	28.2338	27.8272	28.6085	21	21	21	66.1	66.1	66.1	40.085	0	133.92
-0.0409625	0.254352	-0.0482362	0.220206	+	sp|Q00059|TFAM_HUMAN;sp|Q00059-2|TFAM_HUMAN	sp|Q00059|TFAM_HUMAN;sp|Q00059-2|TFAM_HUMAN	Q00059	Q00059	TFAM	23.3994			23.1451	3	3	3	15	15	15	29.096	0	5.7269
0.143516	0.0695647	0.160524	0.0380147	+	sp|P62829|RL23_HUMAN	sp|P62829|RL23_HUMAN	P62829	P62829	RL23	32.0037	31.4375	31.294	31.4701	16	16	16	70.7	70.7	70.7	14.865	0	184.24
-0.882995	1.09464	-0.880411	1.10548	+	sp|Q86V81|THOC4_HUMAN	sp|Q86V81|THOC4_HUMAN	Q86V81	Q86V81	THOC4	26.2045	25.8353	26.7183	24.6331	6	6	6	46.7	46.7	46.7	26.888	0	104.02
-0.105544	0.312084	-0.0878701	0.340847	+	sp|Q9Y324|FCF1_HUMAN	sp|Q9Y324|FCF1_HUMAN	Q9Y324	Q9Y324	FCF1	28.0157	27.4466	27.5522	27.0515	11	11	11	44.4	44.4	44.4	23.369	0	46.365
-0.151339	0.355129	-0.120485	0.350837	+	sp|P62987|RL40_HUMAN	sp|P62987|RL40_HUMAN	P62987	P62987	RL40	23.9091	23.2996	23.451	23.2453	3	1	1	27.3	7.8	7.8	14.728	0	3.0891
0.0570314	0.139077	0.0557862	0.179766	+	sp|Q9NXF1-2|TEX10_HUMAN;sp|Q9NXF1|TEX10_HUMAN	sp|Q9NXF1-2|TEX10_HUMAN;sp|Q9NXF1|TEX10_HUMAN	Q9NXF1-2	Q9NXF1	TEX10	24.0212	23.9882	23.9312	24.0345	7	7	7	11	11	11	103.91	0	27.497
-0.220578	0.410667	-0.223423	0.448795	+	sp|Q5C9Z4|NOM1_HUMAN	sp|Q5C9Z4|NOM1_HUMAN	Q5C9Z4	Q5C9Z4	NOM1	25.5823	25.2637	25.4842	25.0285	13	13	13	19.3	19.3	19.3	96.256	0	40.671
0.173092	0.0166389	0.18128	0.0398403	+	sp|Q5JTH9|RRP12_HUMAN;sp|Q5JTH9-2|RRP12_HUMAN;sp|Q5JTH9-3|RRP12_HUMAN	sp|Q5JTH9|RRP12_HUMAN;sp|Q5JTH9-2|RRP12_HUMAN;sp|Q5JTH9-3|RRP12_HUMAN	Q5JTH9	Q5JTH9	RRP12	27.6077	26.9901	26.817	27.0091	24	24	24	24.9	24.9	24.9	143.7	0	84.405
0.196823	-0.00785518	0.188726	-0.0206624	+	sp|P61513|RL37A_HUMAN;sp|A6NKH3|RL37L_HUMAN	sp|P61513|RL37A_HUMAN	P61513	P61513	RL37A	29.2063	28.7167	28.5199	28.7757	9	9	9	75	75	75	10.275	0	114.51
0.214073	-0.0360672	0.245061	-0.0453123	+	sp|Q9P015|RM15_HUMAN	sp|Q9P015|RM15_HUMAN	Q9P015	Q9P015	RM15	26.2554	25.7621	25.5481	25.7322	7	7	7	31.4	31.4	31.4	33.419	0	23.564
0.0590289	0.118227	0.0953733	0.138814	+	sp|O43242|PSMD3_HUMAN;sp|O43242-2|PSMD3_HUMAN	sp|O43242|PSMD3_HUMAN;sp|O43242-2|PSMD3_HUMAN	O43242	O43242	PSMD3	24.3296	24.3415	24.2825	24.1592	7	7	7	19.1	19.1	19.1	60.977	0	31.46
0.206562	-0.0406008	0.215295	-0.087856	+	sp|O60762|DPM1_HUMAN	sp|O60762|DPM1_HUMAN	O60762	O60762	DPM1	23.5123	24.1516	23.945	23.553	2	2	2	14.6	14.6	14.6	29.634	0	17.522
0.0466528	0.114367	0.0363335	0.131721	+	sp|Q9HCM4-3|E41L5_HUMAN;sp|Q9HCM4|E41L5_HUMAN;sp|Q9HCM4-2|E41L5_HUMAN	sp|Q9HCM4-3|E41L5_HUMAN;sp|Q9HCM4|E41L5_HUMAN;sp|Q9HCM4-2|E41L5_HUMAN	Q9HCM4-3	Q9HCM4	E41L5	28.7771	28.612	28.5654	28.2186	27	27	1	51.5	51.5	4.2	81.727	0	323.31
0.105753	0.0542233	0.106514	0.119423	+	sp|Q9H0A0|NAT10_HUMAN;sp|Q9H0A0-2|NAT10_HUMAN	sp|Q9H0A0|NAT10_HUMAN;sp|Q9H0A0-2|NAT10_HUMAN	Q9H0A0	Q9H0A0	NAT10	25.8379	25.2169	25.1111	25.4279	11	11	11	15	15	15	115.73	0	44.324
0.0142664	0.142348	0.00390054	0.144699	+	sp|Q9Y3A4|RRP7A_HUMAN;sp|Q9NSQ0|RRP7B_HUMAN	sp|Q9Y3A4|RRP7A_HUMAN	Q9Y3A4	Q9Y3A4	RRP7A	26.2129	25.6263	25.612	25.7318	6	6	6	34.3	34.3	34.3	32.334	0	19.001
0.0612249	0.0831112	0.0968383	0.107018	+	sp|P62854|RS26_HUMAN;sp|Q5JNZ5|RS26L_HUMAN	sp|P62854|RS26_HUMAN;sp|Q5JNZ5|RS26L_HUMAN	P62854	P62854	RS26	33.7842	33.2432	33.1819	33.2395	9	9	9	56.5	56.5	56.5	13.015	0	90.575
0.0989536	0.0408223	0.116098	-0.000779266	+	sp|Q9Y4W2-2|LAS1L_HUMAN;sp|Q9Y4W2|LAS1L_HUMAN;sp|Q9Y4W2-3|LAS1L_HUMAN;sp|Q9Y4W2-4|LAS1L_HUMAN	sp|Q9Y4W2-2|LAS1L_HUMAN;sp|Q9Y4W2|LAS1L_HUMAN;sp|Q9Y4W2-3|LAS1L_HUMAN;sp|Q9Y4W2-4|LAS1L_HUMAN	Q9Y4W2-2	Q9Y4W2	LAS1L	24.8865	24.3582	24.2593	24.184	6	6	6	13.9	13.9	13.9	81.242	0	37.735
0.415422	-0.286779	0.431871	-0.330102	+	sp|Q96G21|IMP4_HUMAN	sp|Q96G21|IMP4_HUMAN	Q96G21	Q96G21	IMP4	24.7999	24.5277	24.1124	24.5831	3	3	3	11.7	11.7	11.7	33.756	0	27.696
0.0779087	0.0347792	0.102465	-0.0102797	+	sp|Q96JP5-2|ZFP91_HUMAN;sp|Q96JP5|ZFP91_HUMAN	sp|Q96JP5-2|ZFP91_HUMAN;sp|Q96JP5|ZFP91_HUMAN	Q96JP5-2	Q96JP5	ZFP91	26.6838	26.1845	26.1066	26.0743	9	9	9	20.8	20.8	20.8	59.57	0	43.392
-0.086512	0.154194	-0.111699	0.161952	+	sp|P00338|LDHA_HUMAN;sp|P00338-3|LDHA_HUMAN;sp|P00338-5|LDHA_HUMAN;sp|P00338-4|LDHA_HUMAN;sp|P00338-2|LDHA_HUMAN;sp|Q6ZMR3|LDH6A_HUMAN;sp|P07864|LDHC_HUMAN	sp|P00338|LDHA_HUMAN;sp|P00338-3|LDHA_HUMAN;sp|P00338-5|LDHA_HUMAN;sp|P00338-4|LDHA_HUMAN;sp|P00338-2|LDHA_HUMAN	P00338	P00338	LDHA	28.0633	28.4591	28.5456	25.3242	13	13	12	47	47	43.4	36.688	0	80.094
0.0480244	0.0184917	0.0505472	0.000721167	+	sp|P62917|RL8_HUMAN	sp|P62917|RL8_HUMAN	P62917	P62917	RL8	29.7433	29.4269	29.3789	29.0703	19	19	19	54.5	54.5	54.5	28.024	0	142.01
0.103643	-0.0376065	0.120498	-0.0677271	+	sp|Q8WVM0|TFB1M_HUMAN	sp|Q8WVM0|TFB1M_HUMAN	Q8WVM0	Q8WVM0	TFB1M	26.0488	25.9969	25.8933	25.9401	13	13	13	52.9	52.9	52.9	39.542	0	65.655
-0.15095	0.215244	-0.1153	0.240742	+	sp|O15235|RT12_HUMAN	sp|O15235|RT12_HUMAN	O15235	O15235	RT12	23.7729	23.3851	23.5361	22.9957	3	3	3	32.6	32.6	32.6	15.173	0	4.219
0.0701333	-0.00778265	0.0782438	0.0231844	+	sp|P49411|EFTU_HUMAN	sp|P49411|EFTU_HUMAN	P49411	P49411	EFTU	25.1704	24.81	24.7398	24.7324	4	4	4	13.5	13.5	13.5	49.541	0	22.368
0.16762	-0.106529	0.183605	-0.0755808	+	sp|Q8IY81|SPB1_HUMAN	sp|Q8IY81|SPB1_HUMAN	Q8IY81	Q8IY81	SPB1	30.2987	29.9183	29.7506	29.9246	40	40	40	59.4	59.4	59.4	96.557	0	323.31
0.00482667	0.0536674	-0.00259452	0.0662614	+	sp|Q96GQ7|DDX27_HUMAN	sp|Q96GQ7|DDX27_HUMAN	Q96GQ7	Q96GQ7	DDX27	25.9176	25.6201	25.6153	25.3644	10	10	10	12.4	12.4	12.4	89.834	0	24.692
-0.219091	0.264837	-0.226262	0.218223	+	sp|P63173|RL38_HUMAN	sp|P63173|RL38_HUMAN	P63173	P63173	RL38	28.0638	27.35	27.5691	27.3618	5	5	5	52.9	52.9	52.9	8.2178	0	39.346
0.0472192	-0.0115153	0.0630625	-0.0319904	+	sp|Q3KQU3-2|MA7D1_HUMAN;sp|Q3KQU3-4|MA7D1_HUMAN;sp|Q3KQU3|MA7D1_HUMAN;sp|Q3KQU3-3|MA7D1_HUMAN	sp|Q3KQU3-2|MA7D1_HUMAN;sp|Q3KQU3-4|MA7D1_HUMAN;sp|Q3KQU3|MA7D1_HUMAN	Q3KQU3-2	Q3KQU3	MA7D1	24.279			24.2905	5	5	5	7.1	7.1	7.1	88.725	0	28.491
0.163559	-0.133369	0.187494	-0.150033	+	sp|P62269|RS18_HUMAN	sp|P62269|RS18_HUMAN	P62269	P62269	RS18	33.4446	32.6632	32.4996	33.1389	29	29	29	81.6	81.6	81.6	17.718	0	323.31
0.0298973	-0.00620248	0.0217018	-0.0850375	+	sp|Q8WTP8|AEN_HUMAN;sp|Q8WTP8-2|AEN_HUMAN	sp|Q8WTP8|AEN_HUMAN;sp|Q8WTP8-2|AEN_HUMAN	Q8WTP8	Q8WTP8	AEN	24.0731	23.2406	23.2107	22.8576	4	4	4	17.5	17.5	17.5	36.35	0	9.7522
0.076113	-0.0675911	0.0889144	-0.0339535	+	sp|Q9NY93-2|DDX56_HUMAN;sp|Q9NY93|DDX56_HUMAN	sp|Q9NY93-2|DDX56_HUMAN;sp|Q9NY93|DDX56_HUMAN	Q9NY93-2	Q9NY93	DDX56	26.5	25.7469	25.6708	25.8989	12	12	12	36.5	36.5	36.5	57.274	0	57.477
0.031371	-0.0250743	0.0682111	-0.176251	+	sp|P42677|RS27_HUMAN	sp|P42677|RS27_HUMAN	P42677	P42677	RS27	26.5785	26.2678	26.2364	26.1753	5	5	2	41.7	41.7	15.5	9.461	0	23.198
-0.0251706	0.0267293	-0.0457225	0.00575927	+	sp|O15479|MAGB2_HUMAN;sp|O15481|MAGB4_HUMAN;sp|Q96LZ2|MAGBA_HUMAN;sp|Q9UBF1|MAGC2_HUMAN	sp|O15479|MAGB2_HUMAN	O15479	O15479	MAGB2	28.7428	28.5098	28.535	28.3746	21	21	19	50.2	50.2	47.3	35.277	0	116.8
0.124597	-0.123937	0.128141	-0.132768	+	sp|P62861|RS30_HUMAN	sp|P62861|RS30_HUMAN	P62861	P62861	RS30	29.6737	28.9278	28.8032	29.3897	4	4	4	33.9	33.9	33.9	6.6478	0	11.556
-0.00762609	0.00776959	0.00568096	0.0794293	+	sp|Q9H7H0|MET17_HUMAN;sp|Q9H7H0-2|MET17_HUMAN;sp|Q9H7H0-3|MET17_HUMAN	sp|Q9H7H0|MET17_HUMAN;sp|Q9H7H0-2|MET17_HUMAN;sp|Q9H7H0-3|MET17_HUMAN	Q9H7H0	Q9H7H0	MET17	27.4312	27.0307	27.0383	27.0264	13	13	13	33.6	33.6	33.6	50.733	0	48.719
-0.0430645	0.0368901	-0.0139267	0.0316775	+	sp|P27635|RL10_HUMAN;sp|Q96L21|RL10L_HUMAN	sp|P27635|RL10_HUMAN	P27635	P27635	RL10	34.0076	33.7205	33.7636	33.524	24	24	24	72	72	72	24.604	0	323.31
-0.0440443	0.0375931	-0.0285692	0.0017302	+	sp|P83731|RL24_HUMAN	sp|P83731|RL24_HUMAN	P83731	P83731	RL24	32.0031	31.537	31.5811	31.5545	20	20	20	63.1	63.1	63.1	17.779	0	84.484
-0.1145	0.10541	-0.0824301	0.133827	+	sp|Q9BSC4-2|NOL10_HUMAN;sp|Q9BSC4|NOL10_HUMAN;sp|Q9BSC4-4|NOL10_HUMAN	sp|Q9BSC4-2|NOL10_HUMAN;sp|Q9BSC4|NOL10_HUMAN;sp|Q9BSC4-4|NOL10_HUMAN	Q9BSC4-2	Q9BSC4	NOL10	24.5886	24.4649	24.5794	24.2464	5	5	5	11.6	11.6	11.6	74.508	0	17.857
-0.232047	0.219958	-0.19497	0.215741	+	sp|Q96PZ2|F111A_HUMAN	sp|Q96PZ2|F111A_HUMAN	Q96PZ2	Q96PZ2	F111A	23.9781	23.6047	23.8367	23.3122	7	7	7	14.7	14.7	14.7	70.195	0	11.111
-0.0731347	0.0560285	-0.0708015	0.0905825	+	sp|P25705|ATPA_HUMAN;sp|P25705-2|ATPA_HUMAN;sp|P25705-3|ATPA_HUMAN	sp|P25705|ATPA_HUMAN;sp|P25705-2|ATPA_HUMAN;sp|P25705-3|ATPA_HUMAN	P25705	P25705	ATPA	27.1336	27.1674	27.2405	26.0587	18	18	18	42.5	42.5	42.5	59.75	0	111.95
0.0264842	-0.044717	0.0296764	-0.0311056	+	sp|P62888|RL30_HUMAN	sp|P62888|RL30_HUMAN	P62888	P62888	RL30	27.9576	27.6348	27.6083	27.4504	8	8	8	66.1	66.1	66.1	12.784	0	63.039
0.017125	-0.0396662	0.0588186	-0.0102651	+	sp|P46782|RS5_HUMAN	sp|P46782|RS5_HUMAN	P46782	P46782	RS5	30.8472	30.4422	30.4251	30.3686	20	20	20	71.6	71.6	71.6	22.876	0	287.29
-0.109294	0.0855606	-0.10017	0.0870554	+	sp|Q9H6R4-4|NOL6_HUMAN;sp|Q9H6R4|NOL6_HUMAN;sp|Q9H6R4-2|NOL6_HUMAN;sp|Q9H6R4-3|NOL6_HUMAN	sp|Q9H6R4-4|NOL6_HUMAN;sp|Q9H6R4|NOL6_HUMAN;sp|Q9H6R4-2|NOL6_HUMAN;sp|Q9H6R4-3|NOL6_HUMAN	Q9H6R4-4	Q9H6R4	NOL6	27.032	26.4254	26.5347	26.6652	18	18	18	25.7	25.7	25.7	127.32	0	106.36
-0.0729976	0.0469799	-0.0661236	0.119423	+	sp|P0DMV9|HS71B_HUMAN;sp|P0DMV8|HS71A_HUMAN;sp|P0DMV8-2|HS71A_HUMAN	sp|P0DMV9|HS71B_HUMAN;sp|P0DMV8|HS71A_HUMAN;sp|P0DMV8-2|HS71A_HUMAN	P0DMV9	P0DMV9	HS71B	26.4903	26.8868	26.9598	26.088	19	15	8	33.2	28.7	15.9	70.051	0	60.706
-0.257252	0.227495	-0.271426	0.260869	+	sp|Q9NY61|AATF_HUMAN	sp|Q9NY61|AATF_HUMAN	Q9NY61	Q9NY61	AATF	23.3813	22.7313	22.9885		4	4	4	10	10	10	63.132	0	18.648
4.87688	-4.90747	4.9082	-4.83226	+	sp|P11217-2|PYGM_HUMAN;sp|P11217|PYGM_HUMAN;sp|P06737-2|PYGL_HUMAN;sp|P11216|PYGB_HUMAN;sp|P06737|PYGL_HUMAN	sp|P11217-2|PYGM_HUMAN;sp|P11217|PYGM_HUMAN	P11217-2	P11217	PYGM	22.0346	26.7526	21.8758	26.9421	4	4	4	5.3	5.3	5.3	87.316	0	10.391
-0.1121	0.0687396	-0.118626	0.135404	+	sp|P62273|RS29_HUMAN;sp|P62273-2|RS29_HUMAN	sp|P62273|RS29_HUMAN;sp|P62273-2|RS29_HUMAN	P62273	P62273	RS29	28.7824	28.273	28.385	28.1835	5	5	5	60.7	60.7	60.7	6.6767	0	71.658
-0.124857	0.0780633	-0.126048	0.148218	+	sp|Q8IZL8|PELP1_HUMAN	sp|Q8IZL8|PELP1_HUMAN	Q8IZL8	Q8IZL8	PELP1	23.7799	25.0298	25.1547	23.7018	6	6	6	6.1	6.1	6.1	119.7	0	12.411
0.157303	-0.212016	0.142194	-0.192991	+	sp|P82914|RT15_HUMAN	sp|P82914|RT15_HUMAN	P82914	P82914	RT15	27.4773	27.1216	26.9643	27.2333	12	12	12	37.4	37.4	37.4	29.842	0	23.305
0.0494121	-0.106187	0.0793561	-0.223172	+	sp|P42766|RL35_HUMAN	sp|P42766|RL35_HUMAN	P42766	P42766	RL35	33.3396	32.7611	32.7116	32.9375	13	13	13	50.4	50.4	50.4	14.551	0	180.2
0.0432891	-0.102884	0.0752768	-0.131124	+	sp|P08708|RS17_HUMAN	sp|P08708|RS17_HUMAN	P08708	P08708	RS17	33.5346	33.1203	33.077	33.1755	17	17	17	75.6	75.6	75.6	15.55	0	323.31
3.48843	-3.54883	3.46817	-3.5355	+	sp|P12273|PIP_HUMAN	sp|P12273|PIP_HUMAN	P12273	P12273	PIP	21.9681	26.1106	22.6221	25.517	6	6	6	45.9	45.9	45.9	16.572	0	32.858
-0.197614	0.135929	-0.216858	0.204141	+	sp|Q6SJ93-2|F111B_HUMAN;sp|Q6SJ93|F111B_HUMAN	sp|Q6SJ93-2|F111B_HUMAN;sp|Q6SJ93|F111B_HUMAN	Q6SJ93-2	Q6SJ93	F111B	26.5131	26.0554	26.253	25.964	11	11	11	24.9	24.9	24.9	81.2	0	53.688
-0.180021	0.117961	-0.1595	0.145743	+	sp|P07437|TBB5_HUMAN;sp|A6NNZ2|TBB8L_HUMAN;sp|Q9H4B7|TBB1_HUMAN;CON__ENSEMBL:ENSBTAP00000025008	sp|P07437|TBB5_HUMAN	P07437	P07437	TBB5	28.7222	28.6734	28.8534	28.2134	28	6	5	71.8	19.6	16.2	49.67	0	96.454
-0.0844725	0.0180644	-0.0899049	0.0721744	+	sp|Q96ME7-2|ZN512_HUMAN;sp|Q96ME7-3|ZN512_HUMAN;sp|Q96ME7|ZN512_HUMAN	sp|Q96ME7-2|ZN512_HUMAN;sp|Q96ME7-3|ZN512_HUMAN;sp|Q96ME7|ZN512_HUMAN	Q96ME7-2	Q96ME7	ZN512	27.9046	27.446	27.5305	27.4021	18	18	18	48.6	48.6	48.6	56.361	0	134.02
0.0681808	-0.137346	0.0703908	-0.110885	+	sp|P11021|BIP_HUMAN	sp|P11021|BIP_HUMAN	P11021	P11021	BIP	26.771	27.3379	27.2697	26.6334	24	23	23	46.5	46.5	46.5	72.332	0	146.02
-0.316725	0.241108	-0.264476	0.092884	+	sp|P67809|YBOX1_HUMAN;sp|P16989-2|YBOX3_HUMAN;sp|P16989-3|YBOX3_HUMAN;sp|P16989|YBOX3_HUMAN;sp|Q9Y2T7|YBOX2_HUMAN	sp|P67809|YBOX1_HUMAN;sp|P16989-2|YBOX3_HUMAN;sp|P16989-3|YBOX3_HUMAN;sp|P16989|YBOX3_HUMAN	P67809	P67809	YBOX1	24.6167	24.6433	24.96	23.3545	5	5	5	22.5	22.5	22.5	35.924	0	19.35
3.57201	-3.66078	3.60591	-3.59061	+	sp|P02746|C1QB_HUMAN	sp|P02746|C1QB_HUMAN	P02746	P02746	C1QB	23.6299	27.8934	24.3214	27.2906	1	1	1	5.5	5.5	5.5	26.721	0	5.8542
-0.106214	0.0150693	-0.131326	0.0261627	+	sp|P12236|ADT3_HUMAN;sp|P12235|ADT1_HUMAN	sp|P12236|ADT3_HUMAN;sp|P12235|ADT1_HUMAN	P12236	P12236	ADT3	25.3102	25.1305	25.2367	24.6363	11	3	3	33.2	13.4	13.4	32.866	0	9.6794
-0.0542233	-0.0400963	-0.0585243	-0.0998191	+	sp|P62280|RS11_HUMAN	sp|P62280|RS11_HUMAN	P62280	P62280	RS11	31.9459	31.5508	31.6051	31.58	22	22	22	66.5	66.5	66.5	18.431	0	211.85
0.195864	-0.291027	0.209979	-0.338925	+	sp|P46778|RL21_HUMAN	sp|P46778|RL21_HUMAN	P46778	P46778	RL21	31.8661	31.5516	31.3557	31.7842	19	19	19	69.4	69.4	69.4	18.565	0	245.12
-0.0518593	-0.0441813	-0.068602	-0.07224	+	sp|Q92522|H1X_HUMAN	sp|Q92522|H1X_HUMAN	Q92522	Q92522	H1X	25.3418	25.3414	25.3932	24.7284	5	5	5	23	23	23	22.487	0	20.375
-0.0227584	-0.0796305	0.00497143	-0.0774215	+	sp|P60866|RS20_HUMAN;sp|P60866-2|RS20_HUMAN	sp|P60866|RS20_HUMAN;sp|P60866-2|RS20_HUMAN	P60866	P60866	RS20	28.1604	27.7954	27.8182	27.8439	7	7	7	38.7	38.7	38.7	13.373	0	44.798
-0.0436245	-0.0595701	-0.0437644	-0.0274103	+	sp|Q00325-2|MPCP_HUMAN;sp|Q00325|MPCP_HUMAN	sp|Q00325-2|MPCP_HUMAN;sp|Q00325|MPCP_HUMAN	Q00325-2	Q00325	MPCP	26.5239	26.2273	26.2708	25.8624	9	9	9	35.2	35.2	35.2	39.958	0	59.827
-0.0619835	-0.0413874	-0.0623981	-0.0915099	+	sp|P18621|RL17_HUMAN;sp|P18621-3|RL17_HUMAN;sp|P18621-2|RL17_HUMAN	sp|P18621|RL17_HUMAN;sp|P18621-3|RL17_HUMAN;sp|P18621-2|RL17_HUMAN	P18621	P18621	RL17	34.4156	33.9694	34.0314	34.0397	23	23	23	76.6	76.6	76.6	21.397	0	323.31
-0.0360461	-0.0674399	-0.0233263	-0.0722552	+	sp|P62913|RL11_HUMAN	sp|P62913|RL11_HUMAN	P62913	P62913	RL11	31.9526	31.6489	31.6849	31.5739	22	22	2	84.3	84.3	8.4	20.252	0	278.68
-0.27274	0.166972	-0.263996	0.245252	+	sp|O75319|DUS11_HUMAN;sp|O75319-2|DUS11_HUMAN	sp|O75319|DUS11_HUMAN	O75319	O75319	DUS11	23.6305	22.7517	23.0245	22.7099	3	3	3	12.5	12.5	12.5	43.71	0	11.998
-0.031254	-0.0763716	-0.0210533	-0.0343967	+	sp|Q8IY37|DHX37_HUMAN	sp|Q8IY37|DHX37_HUMAN	Q8IY37	Q8IY37	DHX37	22.6778	22.4405	22.4718	22.7542	2	2	2	2.7	2.7	2.7	129.54	0	9.6517
0.0617217	-0.16955	0.0647817	-0.247183	+	sp|P62750|RL23A_HUMAN	sp|P62750|RL23A_HUMAN	P62750	P62750	RL23A	30.7031	30.096	30.0342	30.5049	19	19	19	64.1	64.1	64.1	17.695	0	143.54
-0.0805212	-0.0273368	-0.0822938	-0.0384063	+	sp|Q9Y4G6|TLN2_HUMAN	sp|Q9Y4G6|TLN2_HUMAN	Q9Y4G6	Q9Y4G6	TLN2	30.1157	29.8342	29.9147	29.7173	1	1	1	0.3	0.3	0.3	271.61	0.0074074	1.7604
0.00209343	-0.112397	0.0278809	-0.106374	+	sp|Q9BUF5|TBB6_HUMAN	sp|Q9BUF5|TBB6_HUMAN	Q9BUF5	Q9BUF5	TBB6	27.2638	27.4635	27.4614	26.7899	25	13	11	74	43.5	41.5	49.857	0	175.9
-0.142348	0.0298416	-0.139862	-0.00631839	+	sp|P62979|RS27A_HUMAN;sp|P0CG47|UBB_HUMAN;sp|P0CG48|UBC_HUMAN	sp|P62979|RS27A_HUMAN	P62979	P62979	RS27A	33.5798	33.328	33.4704	33.0988	13	13	11	56.4	56.4	40.4	17.965	0	236.4
0.0453421	-0.162073	0.0451635	-0.161137	+	sp|Q13823|NOG2_HUMAN	sp|Q13823|NOG2_HUMAN	Q13823	Q13823	NOG2	26.5249	26.3143	26.269	26.3199	12	12	12	18.2	18.2	18.2	83.654	0	29.686
-0.200881	0.0835197	-0.165944	0.138552	+	sp|Q8NEJ9-2|NGDN_HUMAN;sp|Q8NEJ9|NGDN_HUMAN	sp|Q8NEJ9-2|NGDN_HUMAN;sp|Q8NEJ9|NGDN_HUMAN	Q8NEJ9-2	Q8NEJ9	NGDN	25.4008	25.0046	25.2055	24.9249	5	5	5	25.1	25.1	25.1	35.25	0	38.969
0.308787	-0.431773	0.299099	-0.371348	+	sp|Q9Y285-2|SYFA_HUMAN;sp|Q9Y285|SYFA_HUMAN	sp|Q9Y285-2|SYFA_HUMAN;sp|Q9Y285|SYFA_HUMAN	Q9Y285-2	Q9Y285	SYFA	21.8415			22.2732	1	1	1	2.3	2.3	2.3	54.157	0	12.494
-0.0352016	-0.0910334	-0.0398403	-0.0488151	+	sp|P17655|CAN2_HUMAN;sp|P17655-2|CAN2_HUMAN	sp|P17655|CAN2_HUMAN;sp|P17655-2|CAN2_HUMAN	P17655	P17655	CAN2	26.3451	26.2892	26.3244	25.7975	12	12	12	30.3	30.3	30.3	79.994	0	62.804
-0.117163	-0.014281	-0.136191	-0.00781166	+	sp|P36542|ATPG_HUMAN	sp|P36542|ATPG_HUMAN	P36542	P36542	ATPG	26.352	26.4999	26.6171	26.8429	10	10	1	46	46	4.4	32.996	0	59.067
0.0796	-0.212267	0.0814153	-0.211882	+	sp|Q8TA86|RP9_HUMAN	sp|Q8TA86|RP9_HUMAN	Q8TA86	Q8TA86	RP9	23.814	23.663	23.5834	23.9707	5	5	5	16.7	16.7	16.7	26.106	0	8.3057
-0.0133551	-0.121863	-0.0190614	-0.205963	+	sp|P62851|RS25_HUMAN	sp|P62851|RS25_HUMAN	P62851	P62851	RS25	31.3537	30.6672	30.6806	31.1469	14	14	14	63.2	63.2	63.2	13.742	0	66.313
0.0523712	-0.187937	0.0559662	-0.191327	+	sp|Q9UMS4|PRP19_HUMAN	sp|Q9UMS4|PRP19_HUMAN	Q9UMS4	Q9UMS4	PRP19	25.82	25.5559	25.5036	25.4469	8	8	8	23.4	23.4	23.4	55.18	0	26.724
-0.0994972	-0.0458782	-0.117296	-0.0378878	+	sp|P53618|COPB_HUMAN	sp|P53618|COPB_HUMAN	P53618	P53618	COPB	23.6206	23.2321	23.3316	22.4917	2	2	2	2.9	2.9	2.9	107.14	0	4.5853
-0.106884	-0.0415656	-0.0966667	-0.0822398	+	sp|Q9NP64-2|NO40_HUMAN;sp|Q9NP64-3|NO40_HUMAN;sp|Q9NP64|NO40_HUMAN	sp|Q9NP64-2|NO40_HUMAN;sp|Q9NP64-3|NO40_HUMAN;sp|Q9NP64|NO40_HUMAN	Q9NP64-2	Q9NP64	NO40	26.7295	27.0084	27.1153	26.5999	8	8	8	38.2	38.2	38.2	24.918	0	57.329
-0.172999	0.0230424	-0.189413	0.000432744	+	sp|P05141|ADT2_HUMAN;sp|Q9H0C2|ADT4_HUMAN	sp|P05141|ADT2_HUMAN	P05141	P05141	ADT2	30.0509	29.7944	29.9673	29.5443	19	19	11	45.6	45.6	26.5	32.852	0	88.863
-0.0985543	-0.0521169	-0.0654344	-0.0950959	+	sp|Q9BYG3|MK67I_HUMAN	sp|Q9BYG3|MK67I_HUMAN	Q9BYG3	Q9BYG3	MK67I	29.0472	28.7177	28.8162	28.6541	18	18	18	70	70	70	34.222	0	220.1
-0.2529	0.101516	-0.233152	0.157432	+	sp|Q9UNF1-2|MAGD2_HUMAN;sp|Q9UNF1|MAGD2_HUMAN;sp|Q9Y5V3|MAGD1_HUMAN;sp|Q9Y5V3-2|MAGD1_HUMAN	sp|Q9UNF1-2|MAGD2_HUMAN;sp|Q9UNF1|MAGD2_HUMAN	Q9UNF1-2	Q9UNF1	MAGD2	24.8369	24.5935	24.8465	24.2637	7	7	7	18.9	18.9	18.9	63.167	0	24.313
-0.10742	-0.0440623	-0.0969365	-0.0461909	+	sp|P23396|RS3_HUMAN;sp|P23396-2|RS3_HUMAN	sp|P23396|RS3_HUMAN;sp|P23396-2|RS3_HUMAN	P23396	P23396	RS3	30.9766	30.5856	30.6929	30.5332	31	31	31	88.5	88.5	88.5	26.688	0	205.52
-0.09815	-0.0537033	-0.08882	0.00417776	+	sp|P49761-1|CLK3_HUMAN;sp|P49761|CLK3_HUMAN;sp|P49761-3|CLK3_HUMAN	sp|P49761-1|CLK3_HUMAN;sp|P49761|CLK3_HUMAN;sp|P49761-3|CLK3_HUMAN	P49761-1	P49761	CLK3	25.7393	25.2332	25.3313	25.0156	8	8	8	22.2	22.2	22.2	58.588	0	29.541
-0.180784	0.0274372	-0.156655	0.0265876	+	sp|P68371|TBB4B_HUMAN	sp|P68371|TBB4B_HUMAN	P68371	P68371	TBB4B	31.1403	31.5333	31.7141	31.1609	30	30	1	76	76	2.7	49.83	0	323.31
-0.0375931	-0.119432	-0.0464212	-0.143468	+	sp|P62081|RS7_HUMAN	sp|P62081|RS7_HUMAN	P62081	P62081	RS7	32.5158	32.1555	32.193	32.2088	23	23	23	78.4	78.4	78.4	22.127	0	323.31
-0.120883	-0.0364519	-0.0850167	-0.0717244	+	sp|P21980|TGM2_HUMAN;sp|P21980-2|TGM2_HUMAN;sp|P21980-3|TGM2_HUMAN	sp|P21980|TGM2_HUMAN	P21980	P21980	TGM2	25.636	25.2734	25.3943	25.0406	9	9	9	20.7	20.7	20.7	77.328	0	47.893
-0.429107	0.270828	-0.419539	0.304044	+	sp|Q8TDD1|DDX54_HUMAN;sp|Q8TDD1-2|DDX54_HUMAN	sp|Q8TDD1|DDX54_HUMAN;sp|Q8TDD1-2|DDX54_HUMAN	Q8TDD1	Q8TDD1	DDX54	26.9893	26.5757	27.0049	26.0887	18	18	18	33.1	33.1	33.1	98.594	0	81.439
-0.0661236	-0.0947107	-0.0600474	-0.060638	+	sp|P62249|RS16_HUMAN	sp|P62249|RS16_HUMAN	P62249	P62249	RS16	31.5748	30.9942	31.0602	31.1414	20	20	20	78.1	78.1	78.1	16.445	0	133.51
0.210012	-0.37146	0.207678	-0.357086	+	sp|P07384|CAN1_HUMAN	sp|P07384|CAN1_HUMAN	P07384	P07384	CAN1	24.4527	25.3064	25.0964	24.8754	7	7	7	11.2	11.2	11.2	81.889	0	16.985
-0.277152	0.111432	-0.335826	0.0588014	+	sp|P39023|RL3_HUMAN;sp|Q92901|RL3L_HUMAN	sp|P39023|RL3_HUMAN	P39023	P39023	RL3	26.6976	26.7972	27.0744	26.3167	16	16	16	40.4	40.4	40.4	46.108	0	66.879
-0.163112	-0.00675317	-0.14274	-0.0220387	+	sp|Q71U36-2|TBA1A_HUMAN;sp|Q71U36|TBA1A_HUMAN	sp|Q71U36-2|TBA1A_HUMAN;sp|Q71U36|TBA1A_HUMAN	Q71U36-2	Q71U36	TBA1A	30.8532	30.9669	31.1301	30.3472	28	28	0	75.2	75.2	0	46.297	0	323.31
-0.144699	-0.0272779	-0.14952	-0.0341012	+	sp|Q9NZM5|NOP53_HUMAN	sp|Q9NZM5|NOP53_HUMAN	Q9NZM5	Q9NZM5	NOP53	27.7505	27.2911	27.4359	27.2642	15	15	15	38.9	38.9	38.9	54.389	0	94.772
-0.0529723	-0.124613	-0.0359054	-0.130365	+	sp|P62701|RS4X_HUMAN;sp|P22090|RS4Y1_HUMAN;sp|Q8TD47|RS4Y2_HUMAN	sp|P62701|RS4X_HUMAN	P62701	P62701	RS4X	33.1866	32.8705	32.9234	32.833	39	39	39	80.6	80.6	80.6	29.597	0	323.31
-0.0126402	-0.170232	0.0219801	-0.131187	+	sp|Q9UNQ2|DIM1_HUMAN	sp|Q9UNQ2|DIM1_HUMAN	Q9UNQ2	Q9UNQ2	DIM1	28.4857	28.1106	28.1234	28.1198	18	18	18	78.3	78.3	78.3	35.236	0	126.89
0.0520272	-0.238749	0.0645855	-0.210346	+	sp|Q9NV31|IMP3_HUMAN	sp|Q9NV31|IMP3_HUMAN	Q9NV31	Q9NV31	IMP3	25.1055	24.8625	24.8104	25.082	6	6	6	48.4	48.4	48.4	21.85	0	29.873
0.134113	-0.321748	0.122099	-0.314499	+	sp|P31689-2|DNJA1_HUMAN;sp|P31689|DNJA1_HUMAN	sp|P31689-2|DNJA1_HUMAN;sp|P31689|DNJA1_HUMAN	P31689-2	P31689	DNJA1	24.7509	24.8021	24.668	24.5261	4	4	4	17.2	17.2	17.2	37.044	0	11.765
-0.127765	-0.0778022	-0.134484	-0.113614	+	sp|Q8NHU0|CT453_HUMAN;sp|Q5HYN5|CT451_HUMAN;sp|P0DMV0|CT457_HUMAN;sp|P0DMU8|CT455_HUMAN;sp|P0DMU7|CT456_HUMAN;sp|Q5DJT8|CT452_HUMAN;sp|P0DMV2|CT459_HUMAN;sp|P0DMV1|CT458_HUMAN;sp|P0DMU9|CT45A_HUMAN	sp|Q8NHU0|CT453_HUMAN;sp|Q5HYN5|CT451_HUMAN;sp|P0DMV0|CT457_HUMAN;sp|P0DMU8|CT455_HUMAN;sp|P0DMU7|CT456_HUMAN;sp|Q5DJT8|CT452_HUMAN;sp|P0DMV2|CT459_HUMAN;sp|P0DMV1|CT458_HUMAN;sp|P0DMU9|CT45A_HUMAN	Q8NHU0	Q8NHU0	CT453	26.6905	26.3814	26.5092	26.248	7	7	7	42.9	42.9	42.9	21.33	0	33.695
0.0757937	-0.284089	0.0769041	-0.37202	+	sp|O00566|MPP10_HUMAN	sp|O00566|MPP10_HUMAN	O00566	O00566	MPP10	25.7916	25.4881	25.4124	25.3304	10	10	10	22.5	22.5	22.5	78.863	0	49.548
-0.0705267	-0.138108	-0.0220482	-0.1741	+	sp|P62891|RL39_HUMAN;sp|Q59GN2|R39L5_HUMAN	sp|P62891|RL39_HUMAN;sp|Q59GN2|R39L5_HUMAN	P62891	P62891	RL39	31.0605	30.9189	30.9894	30.4704	4	4	4	37.3	37.3	37.3	6.4066	0	9.5858
-0.107018	-0.113177	-0.101381	-0.115785	+	sp|Q32NC0-2|CR021_HUMAN;sp|Q32NC0|CR021_HUMAN	sp|Q32NC0-2|CR021_HUMAN;sp|Q32NC0|CR021_HUMAN	Q32NC0-2	Q32NC0	CR021	22.5391	22.0781	22.1852	21.8954	3	3	3	25	25	25	14.527	0	4.203
-0.148739	-0.0732566	-0.137372	-0.00588375	+	sp|Q9BVA1|TBB2B_HUMAN;sp|Q13885|TBB2A_HUMAN	sp|Q9BVA1|TBB2B_HUMAN;sp|Q13885|TBB2A_HUMAN	Q9BVA1	Q9BVA1	TBB2B	25.2126	25.3023	25.451	24.9052	27	5	4	71.7	16.9	14.2	49.953	0	28.869
-0.1153	-0.108021	-0.141825	-0.129545	+	sp|Q9NQZ2|SAS10_HUMAN	sp|Q9NQZ2|SAS10_HUMAN	Q9NQZ2	Q9NQZ2	SAS10	25.4168	24.6961	24.8114	24.9258	9	9	9	28.4	28.4	28.4	54.557	0	33.483
-0.189919	-0.037488	-0.205393	-0.00824689	+	sp|O00622|CYR61_HUMAN	sp|O00622|CYR61_HUMAN	O00622	O00622	CYR61	24.7117	24.408	24.5979	24.0646	4	4	4	13.1	13.1	13.1	42.026	0	9.25
-0.0608775	-0.167102	-0.0569996	-0.247697	+	sp|P62424|RL7A_HUMAN	sp|P62424|RL7A_HUMAN	P62424	P62424	RL7A	26.1589	26.5283	26.5892	26.1284	10	10	10	39.5	39.5	39.5	29.995	0	42.484
-0.194844	-0.0335252	-0.192194	-0.046325	+	sp|Q14232|EI2BA_HUMAN;sp|Q14232-2|EI2BA_HUMAN	sp|Q14232|EI2BA_HUMAN;sp|Q14232-2|EI2BA_HUMAN	Q14232	Q14232	EI2BA	28.6514	28.4312	28.6261	28.2817	15	15	15	60.7	60.7	60.7	33.712	0	154.62
-0.130799	-0.0982584	-0.131194	-0.126092	+	sp|Q9BRT6|LLPH_HUMAN	sp|Q9BRT6|LLPH_HUMAN	Q9BRT6	Q9BRT6	LLPH	29.9593	29.6364	29.7672	29.6194	9	9	9	47.3	47.3	47.3	15.225	0	103.96
-0.0596322	-0.170248	-0.0833836	-0.179025	+	sp|P18124|RL7_HUMAN	sp|P18124|RL7_HUMAN	P18124	P18124	RL7	26.3588	26.35	26.4096	25.2289	8	8	8	41.5	41.5	41.5	29.225	0	29.966
0.0792799	-0.315774	0.0854661	-0.356236	+	sp|P46779|RL28_HUMAN;sp|P46779-2|RL28_HUMAN;sp|P46779-3|RL28_HUMAN;sp|P46779-4|RL28_HUMAN;sp|P46779-5|RL28_HUMAN	sp|P46779|RL28_HUMAN;sp|P46779-2|RL28_HUMAN;sp|P46779-3|RL28_HUMAN;sp|P46779-4|RL28_HUMAN;sp|P46779-5|RL28_HUMAN	P46779	P46779	RL28	31.6179	31.2531	31.1738	31.6111	17	17	17	60.6	60.6	60.6	15.747	0	151.46
-0.215244	-0.0215847	-0.178237	-0.0537183	+	sp|P62753|RS6_HUMAN	sp|P62753|RS6_HUMAN	P62753	P62753	RS6	33.3326	33.0416	33.2569	32.9503	29	29	29	58.6	58.6	58.6	28.68	0	323.31
-0.269991	0.0313952	-0.275007	0.0450235	+	sp|P23528|COF1_HUMAN;sp|Q9Y281-3|COF2_HUMAN;sp|Q9Y281|COF2_HUMAN	sp|P23528|COF1_HUMAN	P23528	P23528	COF1	25.2912	27.2334	27.5034	27.1707	9	9	8	70.5	70.5	66.3	18.502	0	71.76
0.0418478	-0.290021	0.0415359	-0.296031	+	sp|Q8NFW8|NEUA_HUMAN;sp|Q8NFW8-2|NEUA_HUMAN	sp|Q8NFW8|NEUA_HUMAN;sp|Q8NFW8-2|NEUA_HUMAN	Q8NFW8	Q8NFW8	NEUA	26.0313	25.8269	25.785	25.8262	10	10	10	35.5	35.5	35.5	48.379	0	59.247
-0.187388	-0.0641631	-0.197991	-0.0599912	+	sp|Q14498-3|RBM39_HUMAN;sp|Q14498-2|RBM39_HUMAN;sp|Q14498|RBM39_HUMAN;sp|Q86U06-3|RBM23_HUMAN;sp|Q86U06-4|RBM23_HUMAN;sp|Q86U06-5|RBM23_HUMAN;sp|Q86U06-2|RBM23_HUMAN;sp|Q86U06|RBM23_HUMAN	sp|Q14498-3|RBM39_HUMAN;sp|Q14498-2|RBM39_HUMAN;sp|Q14498|RBM39_HUMAN	Q14498-3	Q14498	RBM39	27.3265	26.7797	26.9671	26.8362	14	14	14	37	37	37	57.089	0	106.49
-0.234624	-0.0195944	-0.225398	-0.0385693	+	sp|P06733|ENOA_HUMAN;sp|P06733-2|ENOA_HUMAN;sp|P13929-3|ENOB_HUMAN;sp|P13929-2|ENOB_HUMAN;sp|P13929|ENOB_HUMAN	sp|P06733|ENOA_HUMAN;sp|P06733-2|ENOA_HUMAN	P06733	P06733	ENOA	24.4016	28.5995	28.8341	24.0179	19	19	16	61.1	61.1	52.5	47.168	0	277.07
-0.0346383	-0.223829	-0.0494914	-0.169745	+	sp|Q9NUL7|DDX28_HUMAN	sp|Q9NUL7|DDX28_HUMAN	Q9NUL7	Q9NUL7	DDX28	27.9126	27.4909	27.5255	27.4305	18	18	18	46.5	46.5	46.5	59.58	0	76.886
-0.0100637	-0.252363	0.0269692	-0.31811	+	sp|P83881|RL36A_HUMAN	sp|P83881|RL36A_HUMAN	P83881	P83881	RL36A	30.1583	29.4701	29.4802	30.0497	15	15	5	54.7	54.7	11.3	12.441	0	51.18
-0.143002	-0.120059	-0.110497	-0.13046	+	sp|P62277|RS13_HUMAN	sp|P62277|RS13_HUMAN	P62277	P62277	RS13	31.3529	30.9571	31.1001	31.0724	17	17	17	63.6	63.6	63.6	17.222	0	121.77
-0.294782	0.031254	-0.285343	0.0601858	+	sp|P32969|RL9_HUMAN	sp|P32969|RL9_HUMAN	P32969	P32969	RL9	27.7292	27.1721	27.4668	27.3453	9	9	9	48.4	48.4	48.4	21.863	0	108.8
-0.0862403	-0.182049	-0.0799754	-0.140205	+	sp|P08238|HS90B_HUMAN;sp|Q58FF7|H90B3_HUMAN;sp|Q14568|HS902_HUMAN;sp|Q58FG1|HS904_HUMAN;sp|Q58FF6|H90B4_HUMAN	sp|P08238|HS90B_HUMAN	P08238	P08238	HS90B	26.5921	28.5572	28.6434	26.5842	21	21	12	31.8	31.8	18.4	83.263	0	274.45
-0.274411	0.00345832	-0.28629	-0.104201	+	sp|Q9UNX3|RL26L_HUMAN	sp|Q9UNX3|RL26L_HUMAN	Q9UNX3	Q9UNX3	RL26L	24.923	24.0759	24.3504	24.6176	17	4	4	66.2	15.2	15.2	17.256	0	10.857
-0.22367	-0.0480393	-0.237931	-0.0663669	+	sp|O43709|BUD23_HUMAN;sp|O43709-3|BUD23_HUMAN	sp|O43709|BUD23_HUMAN;sp|O43709-3|BUD23_HUMAN	O43709	O43709	BUD23	24.0628			24.1108	3	3	3	17.8	17.8	17.8	31.88	0	16.703
-0.161049	-0.113395	-0.151859	-0.140682	+	sp|Q9BU76-4|MMTA2_HUMAN;sp|Q9BU76|MMTA2_HUMAN;sp|Q9BU76-3|MMTA2_HUMAN;sp|Q9BU76-2|MMTA2_HUMAN	sp|Q9BU76-4|MMTA2_HUMAN;sp|Q9BU76|MMTA2_HUMAN;sp|Q9BU76-3|MMTA2_HUMAN;sp|Q9BU76-2|MMTA2_HUMAN	Q9BU76-4	Q9BU76	MMTA2	28.8382	28.615	28.7761	28.4842	17	17	17	65.6	65.6	65.6	20.536	0	92.253
-0.0475384	-0.233956	-0.0471195	-0.258753	+	sp|Q9NVP1|DDX18_HUMAN	sp|Q9NVP1|DDX18_HUMAN	Q9NVP1	Q9NVP1	DDX18	27.3503	27.2806	27.3281	27.1396	17	17	17	39.7	39.7	39.7	75.406	0	102.19
-0.202386	-0.0791579	-0.191436	-0.0277338	+	sp|O95478|NSA2_HUMAN	sp|O95478|NSA2_HUMAN	O95478	O95478	NSA2	23.9579	23.5546	23.757	23.4725	3	3	3	12.7	12.7	12.7	30.065	0	4.823
-0.0579701	-0.225548	-0.0371713	-0.253722	+	sp|P62263|RS14_HUMAN	sp|P62263|RS14_HUMAN	P62263	P62263	RS14	29.9588	29.4399	29.4979	29.6305	13	13	13	70.2	70.2	70.2	16.273	0	124.94
0.0495017	-0.333552	0.0259994	-0.269599	+	sp|P46777|RL5_HUMAN	sp|P46777|RL5_HUMAN	P46777	P46777	RL5	25.5848	26.5312	26.4817	27.1455	7	7	7	25.6	25.6	25.6	34.362	0	31.248
-0.195348	-0.0940946	-0.200504	-0.119855	+	sp|Q8N3E9|PLCD3_HUMAN;sp|Q9BRC7|PLCD4_HUMAN	sp|Q8N3E9|PLCD3_HUMAN	Q8N3E9	Q8N3E9	PLCD3	28.6673	28.3361	28.5314	28.2794	23	23	23	44	44	44	89.257	0	323.31
-0.178109	-0.119683	-0.183074	-0.145334	+	sp|P62899-3|RL31_HUMAN;sp|P62899|RL31_HUMAN;sp|P62899-2|RL31_HUMAN	sp|P62899-3|RL31_HUMAN;sp|P62899|RL31_HUMAN;sp|P62899-2|RL31_HUMAN	P62899-3	P62899	RL31	28.1583	27.7157	27.8938	27.9241	9	9	9	50.4	50.4	50.4	13.995	0	45.811
-0.158725	-0.146531	-0.144699	-0.178273	+	sp|P62244|RS15A_HUMAN	sp|P62244|RS15A_HUMAN	P62244	P62244	RS15A	30.0839	29.8318	29.9905	29.7269	13	13	13	74.6	74.6	74.6	14.839	0	191.68
0.145206	-0.452294	0.174442	-0.487136	+	sp|P62910|RL32_HUMAN	sp|P62910|RL32_HUMAN	P62910	P62910	RL32	29.4563	29.206	29.0608	29.4587	16	16	16	71.9	71.9	71.9	15.86	0	104.16
-0.212881	-0.0945105	-0.196607	-0.0532691	+	sp|Q13268|DHRS2_HUMAN;sp|Q13268-2|DHRS2_HUMAN	sp|Q13268|DHRS2_HUMAN;sp|Q13268-2|DHRS2_HUMAN	Q13268	Q13268	DHRS2	27.0706	27.2464	27.4593	26.8126	11	11	11	47.5	47.5	47.5	29.926	0	72.119
-0.122209	-0.186262	-0.0982848	-0.21558	+	sp|P35268|RL22_HUMAN	sp|P35268|RL22_HUMAN	P35268	P35268	RL22	28.6405	28.3393	28.4616	28.2895	8	8	7	59.4	59.4	53.1	14.787	0	86.275
-0.118626	-0.1908	-0.0798389	-0.226307	+	sp|P61353|RL27_HUMAN	sp|P61353|RL27_HUMAN	P61353	P61353	RL27	30.3437	30.2064	30.325	30.115	11	11	11	59.6	59.6	59.6	15.798	0	85.407
-0.077243	-0.240588	-0.065848	-0.238749	+	sp|P60709|ACTB_HUMAN;sp|P63267-2|ACTH_HUMAN;sp|Q562R1|ACTBL_HUMAN;sp|Q6S8J3|POTEE_HUMAN;sp|A5A3E0|POTEF_HUMAN;sp|P0CG38|POTEI_HUMAN;sp|P0CG39|POTEJ_HUMAN;sp|Q9BYX7|ACTBM_HUMAN	sp|P60709|ACTB_HUMAN	P60709	P60709	ACTB	28.1469	30.2197	30.2969	27.774	23	23	1	69.9	69.9	4.5	41.736	0	221.27
-0.209391	-0.110682	-0.200504	-0.122695	+	sp|P15880|RS2_HUMAN	sp|P15880|RS2_HUMAN	P15880	P15880	RS2	30.7697	30.6897	30.8992	30.502	18	18	18	57	57	57	31.324	0	200.26
-0.0499095	-0.272141	-0.0287106	-0.276974	+	sp|Q969Q0|RL36L_HUMAN	sp|Q969Q0|RL36L_HUMAN	Q969Q0	Q969Q0	RL36L	26.4218	26.1558	26.2058	26.3253	12	2	2	52.8	9.4	9.4	12.469	0	5.8307
-0.325386	0.00230647	-0.29443	0.0709388	+	sp|P0DPH8|TBA3D_HUMAN;sp|P0DPH7|TBA3C_HUMAN;sp|P0DPH7-2|TBA3C_HUMAN;sp|Q6PEY2|TBA3E_HUMAN	sp|P0DPH8|TBA3D_HUMAN;sp|P0DPH7|TBA3C_HUMAN;sp|P0DPH7-2|TBA3C_HUMAN;sp|Q6PEY2|TBA3E_HUMAN	P0DPH8	P0DPH8	TBA3D	25.542	25.5412	25.8666	24.8529	23	3	3	58.4	5.8	5.8	49.959	0	27.344
-0.172103	-0.151282	-0.144307	-0.160427	+	sp|P46781|RS9_HUMAN	sp|P46781|RS9_HUMAN	P46781	P46781	RS9	33.7289	33.4132	33.5854	33.3951	32	32	32	69.1	69.1	69.1	22.591	0	196.27
-0.355016	0.0291348	-0.340163	0.00561557	+	sp|Q9BVP2-2|GNL3_HUMAN;sp|Q9BVP2|GNL3_HUMAN	sp|Q9BVP2-2|GNL3_HUMAN;sp|Q9BVP2|GNL3_HUMAN	Q9BVP2-2	Q9BVP2	GNL3	31.5605	31.3215	31.6765	31.0793	42	42	42	64.4	64.4	64.4	60.54	0	323.31
0.199106	-0.526535	0.210663	-0.578736	+	sp|P60842|IF4A1_HUMAN;sp|P60842-2|IF4A1_HUMAN;sp|Q14240|IF4A2_HUMAN;sp|Q14240-2|IF4A2_HUMAN;sp|P38919|IF4A3_HUMAN	sp|P60842|IF4A1_HUMAN;sp|P60842-2|IF4A1_HUMAN;sp|Q14240|IF4A2_HUMAN;sp|Q14240-2|IF4A2_HUMAN	P60842	P60842	IF4A1	22.7239	25.6501	25.451	23.2877	8	8	8	26.6	26.6	26.6	46.153	0	25.558
-0.0475384	-0.280335	-0.00920383	-0.324184	+	sp|P62841|RS15_HUMAN	sp|P62841|RS15_HUMAN	P62841	P62841	RS15	32.5491	32.2544	32.302	32.3693	13	13	13	78.6	78.6	78.6	17.04	0	323.31
0.0999737	-0.429809	0.0748817	-0.454664	+	sp|Q9Y3U8|RL36_HUMAN	sp|Q9Y3U8|RL36_HUMAN	Q9Y3U8	Q9Y3U8	RL36	26.9944	26.8	26.7	26.8503	5	5	5	37.1	37.1	37.1	12.254	0	13.673
0.0123881	-0.345638	0.00718807	-0.343037	+	sp|P49207|RL34_HUMAN	sp|P49207|RL34_HUMAN	P49207	P49207	RL34	29.4456	29.1501	29.1377	29.2455	8	8	8	41	41	41	13.293	0	34.354
-0.288418	-0.0490837	-0.277866	0.0263043	+	sp|P17858|PFKAL_HUMAN;sp|P17858-2|PFKAL_HUMAN;sp|P08237|PFKAM_HUMAN;sp|P08237-3|PFKAM_HUMAN	sp|P17858|PFKAL_HUMAN;sp|P17858-2|PFKAL_HUMAN	P17858	P17858	PFKAL	25.2161	24.6655	24.9539	24.0913	9	9	8	19.1	19.1	16.7	85.018	0	31.068
-0.104471	-0.23579	-0.0828388	-0.246464	+	sp|P61254|RL26_HUMAN	sp|P61254|RL26_HUMAN	P61254	P61254	RL26	31.1872	30.3554	30.4599	30.3268	19	19	6	67.6	67.6	16.6	17.258	0	71.952
-0.0513025	-0.289175	-0.0387171	-0.229822	+	sp|Q07020-2|RL18_HUMAN;sp|Q07020|RL18_HUMAN	sp|Q07020-2|RL18_HUMAN;sp|Q07020|RL18_HUMAN	Q07020-2	Q07020	RL18	25.2145	25.3371	25.3883	25.1493	6	6	6	40.3	40.3	40.3	18.091	0	16.012
-0.0137838	-0.329685	-0.00977712	-0.477864	+	sp|Q02790|FKBP4_HUMAN	sp|Q02790|FKBP4_HUMAN	Q02790	Q02790	FKBP4	25.426	25.0919	25.1056	25.2919	4	4	4	16.6	16.6	16.6	51.804	0	17.87
-0.279293	-0.0746993	-0.285343	-0.00779716	+	sp|P43358|MAGA4_HUMAN;sp|P43361|MAGA8_HUMAN;sp|O60732-2|MAGC1_HUMAN;sp|P43355|MAGA1_HUMAN;sp|A2A368|MAGBG_HUMAN;sp|A8MXT2|MAGBH_HUMAN;sp|Q96M61|MAGBI_HUMAN;sp|Q8TD91-2|MAGC3_HUMAN;sp|O15480|MAGB3_HUMAN;sp|P43363|MAGAA_HUMAN;sp|O60732|MAGC1_HUMAN	sp|P43358|MAGA4_HUMAN	P43358	P43358	MAGA4	24.732	24.7787	25.058	24.1691	6	6	6	17.4	17.4	17.4	34.899	0	12.73
-0.139731	-0.216619	-0.122209	-0.26112	+	sp|P36578|RL4_HUMAN	sp|P36578|RL4_HUMAN	P36578	P36578	RL4	26.8199	27.2839	27.4237	26.7039	15	15	15	37.2	37.2	37.2	47.697	0	53.155
0.0258231	-0.383831	0.040037	-0.387129	+	sp|P08865|RSSA_HUMAN	sp|P08865|RSSA_HUMAN	P08865	P08865	RSSA	26.877	27.2047	27.1789	26.7891	9	9	9	47.5	47.5	47.5	32.854	0	136.6
0.0477261	-0.410639	0.0328609	-0.409796	+	sp|P62906|RL10A_HUMAN	sp|P62906|RL10A_HUMAN	P62906	P62906	RL10A	26.255	26.162	26.1142	26.3522	8	8	8	39.6	39.6	39.6	24.831	0	27.414
-0.280244	-0.0839515	-0.285816	-0.159347	+	sp|Q99459|CDC5L_HUMAN	sp|Q99459|CDC5L_HUMAN	Q99459	Q99459	CDC5L		22.5235	22.8038		4	4	4	7.5	7.5	7.5	92.25	0	8.3853
-0.263635	-0.103317	-0.253263	-0.0346775	+	sp|Q9BQE3|TBA1C_HUMAN	sp|Q9BQE3|TBA1C_HUMAN	Q9BQE3	Q9BQE3	TBA1C	26.3195	26.3749	26.6385	25.9608	28	3	2	69.7	12.2	9.1	49.895	0	71.431
-0.184978	-0.183638	-0.197488	-0.161347	+	sp|P04792|HSPB1_HUMAN	sp|P04792|HSPB1_HUMAN	P04792	P04792	HSPB1	24.7007	27.0475	27.2325	24.3182	11	11	11	84.9	84.9	84.9	22.782	0	75.165
-0.199374	-0.174768	-0.156655	-0.213989	+	sp|P26373|RL13_HUMAN;sp|P26373-2|RL13_HUMAN	sp|P26373|RL13_HUMAN;sp|P26373-2|RL13_HUMAN	P26373	P26373	RL13	33.4239	33.0036	33.203	33.1825	29	29	29	67.3	67.3	67.3	24.261	0	323.31
-0.090447	-0.285829	-0.0816123	-0.227962	+	sp|Q9UKV8-2|AGO2_HUMAN;sp|Q9UKV8|AGO2_HUMAN;sp|Q9H9G7-2|AGO3_HUMAN;sp|Q9H9G7|AGO3_HUMAN;sp|Q9UL18|AGO1_HUMAN;sp|Q9HCK5|AGO4_HUMAN	sp|Q9UKV8-2|AGO2_HUMAN;sp|Q9UKV8|AGO2_HUMAN	Q9UKV8-2	Q9UKV8	AGO2	24.566	25.0731	25.1635	24.7218	9	9	9	14.8	14.8	14.8	93.619	0	28.971
-0.363564	-0.0174317	-0.365581	0.0405418	+	sp|Q9UGN5-2|PARP2_HUMAN;sp|Q9UGN5|PARP2_HUMAN	sp|Q9UGN5-2|PARP2_HUMAN;sp|Q9UGN5|PARP2_HUMAN	Q9UGN5-2	Q9UGN5	PARP2	25.807	25.6537	26.0172	25.4958	9	9	9	22.6	22.6	22.6	64.804	0	32.77
-0.207893	-0.188036	-0.198243	-0.16694	+	sp|Q86VY4|TSYL5_HUMAN	sp|Q86VY4|TSYL5_HUMAN	Q86VY4	Q86VY4	TSYL5	24.1084	24.0674	24.2753	23.6761	2	2	2	10.1	10.1	10.1	45.143	0	14.702
0.156145	-0.552241	0.192513	-0.540946	+	sp|O95707|RPP29_HUMAN	sp|O95707|RPP29_HUMAN	O95707	O95707	RPP29	24.1859	23.3653	23.2091	23.7575	4	4	4	15.5	15.5	15.5	25.424	0	6.7254
-0.0378742	-0.360064	-0.0440443	-0.322054	+	sp|P04843|RPN1_HUMAN	sp|P04843|RPN1_HUMAN	P04843	P04843	RPN1		23.7498	23.7877	22.5034	4	4	4	9.6	9.6	9.6	68.569	0	12.729
-0.138552	-0.259962	-0.12618	-0.279301	+	sp|P62847-2|RS24_HUMAN;sp|P62847-3|RS24_HUMAN;sp|P62847|RS24_HUMAN;sp|P62847-4|RS24_HUMAN	sp|P62847-2|RS24_HUMAN;sp|P62847-3|RS24_HUMAN;sp|P62847|RS24_HUMAN;sp|P62847-4|RS24_HUMAN	P62847-2	P62847	RS24	31.1723	30.6565	30.7951	30.9954	8	8	8	47.7	47.7	47.7	15.069	0	89.325
-0.0863762	-0.313226	-0.073409	-0.273186	+	sp|P46776|RL27A_HUMAN	sp|P46776|RL27A_HUMAN	P46776	P46776	RL27A	31.9599	31.6589	31.7454	31.7559	13	13	13	60.1	60.1	60.1	16.561	0	166.86
-0.340505	-0.0630625	-0.331934	-0.0485465	+	sp|P39019|RS19_HUMAN	sp|P39019|RS19_HUMAN	P39019	P39019	RS19	26.5859	26.1945	26.535	26.246	10	10	10	48.3	48.3	48.3	16.06	0	23.31
-0.115166	-0.294827	-0.10675	-0.297573	+	sp|P61247|RS3A_HUMAN	sp|P61247|RS3A_HUMAN	P61247	P61247	RS3A	31.6818	31.3868	31.5019	31.6081	33	33	33	80.7	80.7	80.7	29.945	0	323.31
-0.0360461	-0.377332	-0.0398403	-0.382401	+	sp|P68104|EF1A1_HUMAN;sp|Q5VTE0|EF1A3_HUMAN;sp|P68104-2|EF1A1_HUMAN	sp|P68104|EF1A1_HUMAN;sp|Q5VTE0|EF1A3_HUMAN;sp|P68104-2|EF1A1_HUMAN	P68104	P68104	EF1A1	28.4905	29.5431	29.5791	28.4756	18	18	7	54.8	54.8	24	50.14	0	158.66
-0.245496	-0.173368	-0.219958	-0.121016	+	sp|Q5T280|CI114_HUMAN	sp|Q5T280|CI114_HUMAN	Q5T280	Q5T280	CI114	28.7676	28.4041	28.6496	28.3118	16	16	16	52.4	52.4	52.4	42.008	0	154.73
3.71575	-4.14395	3.72856	-4.11044	+	sp|P14923|PLAK_HUMAN;sp|P35222|CTNB1_HUMAN	sp|P14923|PLAK_HUMAN	P14923	P14923	PLAK		28.7706	25.0549	26.857	16	16	16	26.2	26.2	26.2	81.744	0	185.17
3.50941	-3.94047	3.49661	-3.87614	+	sp|P81605|DCD_HUMAN;sp|P81605-2|DCD_HUMAN	sp|P81605|DCD_HUMAN;sp|P81605-2|DCD_HUMAN	P81605	P81605	DCD	21.9931	26.2339	22.7245	25.9336	4	4	4	35.5	35.5	35.5	11.284	0	15.192
0.129402	-0.579275	0.123371	-0.573832	+	sp|P32322-2|P5CR1_HUMAN;sp|P32322|P5CR1_HUMAN;sp|P32322-3|P5CR1_HUMAN	sp|P32322-2|P5CR1_HUMAN;sp|P32322|P5CR1_HUMAN;sp|P32322-3|P5CR1_HUMAN	P32322-2	P32322	P5CR1	22.4392	22.8618	22.7324	23.0185	3	3	3	12.3	12.3	12.3	33.34	0	5.6557
-0.0626744	-0.389338	-0.0441843	-0.395929	+	sp|Q02543|RL18A_HUMAN	sp|Q02543|RL18A_HUMAN	Q02543	Q02543	RL18A	30.4547	30.5067	30.5694	30.3599	19	19	19	61.4	61.4	61.4	20.762	0	113.67
-0.584289	0.0769695	-0.579566	0.153416	+	sp|P21741|MK_HUMAN;sp|P21741-2|MK_HUMAN	sp|P21741|MK_HUMAN;sp|P21741-2|MK_HUMAN	P21741	P21741	MK	24.9196	24.3144	24.8986	24.7056	3	3	3	25.2	25.2	25.2	15.585	0	10.306
-0.207268	-0.302653	-0.219215	-0.254754	+	sp|P56945|BCAR1_HUMAN;sp|P56945-3|BCAR1_HUMAN;sp|P56945-4|BCAR1_HUMAN;sp|P56945-5|BCAR1_HUMAN;sp|P56945-8|BCAR1_HUMAN;sp|P56945-7|BCAR1_HUMAN;sp|P56945-2|BCAR1_HUMAN;sp|P56945-6|BCAR1_HUMAN	sp|P56945|BCAR1_HUMAN;sp|P56945-3|BCAR1_HUMAN;sp|P56945-4|BCAR1_HUMAN;sp|P56945-5|BCAR1_HUMAN;sp|P56945-8|BCAR1_HUMAN;sp|P56945-7|BCAR1_HUMAN;sp|P56945-2|BCAR1_HUMAN;sp|P56945-6|BCAR1_HUMAN	P56945	P56945	BCAR1	26.7572	26.4645	26.6717	26.7509	15	15	15	30.1	30.1	30.1	93.371	0	141.94
0.524625	-1.04047	0.499993	-1.00312	+	sp|P30050|RL12_HUMAN;sp|P30050-2|RL12_HUMAN	sp|P30050|RL12_HUMAN;sp|P30050-2|RL12_HUMAN	P30050	P30050	RL12	23.6835	24.4886	23.9639	23.8207	2	2	2	18.8	18.8	18.8	17.818	0	18.873
-0.127897	-0.392194	-0.141302	-0.386185	+	sp|Q15365|PCBP1_HUMAN	sp|Q15365|PCBP1_HUMAN	Q15365	Q15365	PCBP1		23.9803	24.1082		3	3	3	12.1	12.1	12.1	37.497	0	7.8369
-0.328607	-0.193651	-0.333309	-0.34183	+	sp|Q9NWT8|AKIP_HUMAN	sp|Q9NWT8|AKIP_HUMAN	Q9NWT8	Q9NWT8	AKIP	25.5507	25.6842	26.0128	25.2957	3	3	3	10.6	10.6	10.6	22.354	0	10.889
1.59964	-2.12318	1.60788	-2.08125	+	sp|P05089|ARGI1_HUMAN;sp|P05089-2|ARGI1_HUMAN;sp|P05089-3|ARGI1_HUMAN	sp|P05089|ARGI1_HUMAN;sp|P05089-2|ARGI1_HUMAN;sp|P05089-3|ARGI1_HUMAN	P05089	P05089	ARGI1		26.6777	25.0781	25.2516	7	7	7	28.6	28.6	28.6	34.735	0	35.524
-0.1129	-0.414845	-0.138552	-0.415807	+	sp|P46783|RS10_HUMAN;sp|Q9NQ39|RS10L_HUMAN	sp|P46783|RS10_HUMAN;sp|Q9NQ39|RS10L_HUMAN	P46783	P46783	RS10	24.3685			24.7834	4	4	4	33.3	33.3	33.3	18.898	0	8.3721
-0.278461	-0.250337	-0.281075	-0.212166	+	sp|Q9BQ39|DDX50_HUMAN	sp|Q9BQ39|DDX50_HUMAN	Q9BQ39	Q9BQ39	DDX50	25.0512	24.9253	25.2038	24.8672	8	8	6	17	17	13.3	82.564	0	50.984
-0.0156403	-0.521183	-0.010923	-0.582404	+	sp|P47914|RL29_HUMAN	sp|P47914|RL29_HUMAN	P47914	P47914	RL29	28.1798	27.4557	27.4713	28.1526	6	6	6	23.3	23.3	23.3	17.752	0	16.505
-0.53047	-0.0075651	-0.480989	-0.0422934	+	sp|P62241|RS8_HUMAN	sp|P62241|RS8_HUMAN	P62241	P62241	RS8	32.7767	32.7315	33.2621	32.3518	22	22	22	62.5	62.5	62.5	24.205	0	323.31
-0.170822	-0.377295	-0.152248	-0.351277	+	sp|P22087|FBRL_HUMAN;sp|A6NHQ2|FBLL1_HUMAN	sp|P22087|FBRL_HUMAN	P22087	P22087	FBRL	23.9677	24.1641	24.3349	23.9939	4	4	4	15.6	15.6	15.6	33.784	0	14.789
-0.0951818	-0.466018	-0.118227	-0.463112	+	sp|P60660-2|MYL6_HUMAN;sp|P60660|MYL6_HUMAN;sp|P14649|MYL6B_HUMAN	sp|P60660-2|MYL6_HUMAN;sp|P60660|MYL6_HUMAN	P60660-2	P60660	MYL6	22.8719	23.8162	23.9113	23.0874	3	3	3	25.2	25.2	25.2	16.961	0	10.469
0.0802099	-0.651564	0.0924017	-0.733291	+	sp|Q02539|H11_HUMAN	sp|Q02539|H11_HUMAN	Q02539	Q02539	H11	29.3421	28.694	28.6138	29.5065	16	16	9	47	47	31.2	21.842	0	68.647
0.0256616	-0.598588	0.0247367	-0.540149	+	sp|P38646|GRP75_HUMAN	sp|P38646|GRP75_HUMAN	P38646	P38646	GRP75	24.709	26.7794	26.7538	27.4558	9	8	8	17.7	16.6	16.6	73.68	0	28.667
-0.234992	-0.340569	-0.22848	-0.316564	+	sp|Q6P5R6|RL22L_HUMAN	sp|Q6P5R6|RL22L_HUMAN	Q6P5R6	Q6P5R6	RL22L	28.6457	28.0752	28.3102	28.4724	6	5	5	63.9	57.4	57.4	14.606	0	118.5
-0.125254	-0.454664	-0.139731	-0.418736	+	sp|P51571|SSRD_HUMAN	sp|P51571|SSRD_HUMAN	P51571	P51571	SSRD	25.3395	25.4693	25.5945	25.1288	5	5	5	36.4	36.4	36.4	18.998	0	17.905
1.81528	-2.39532	1.82169	-2.33293	+	sp|P15924|DESP_HUMAN;sp|P15924-3|DESP_HUMAN;sp|P15924-2|DESP_HUMAN	sp|P15924|DESP_HUMAN;sp|P15924-3|DESP_HUMAN;sp|P15924-2|DESP_HUMAN	P15924	P15924	DESP		27.195	25.3797	26.7903	34	34	34	15.6	15.6	15.6	331.77	0	167.56
-0.107822	-0.497995	-0.0946415	-0.431267	+	sp|P56134-4|ATPK_HUMAN;sp|P56134-3|ATPK_HUMAN;sp|P56134-2|ATPK_HUMAN;sp|P56134|ATPK_HUMAN	sp|P56134-4|ATPK_HUMAN;sp|P56134-3|ATPK_HUMAN;sp|P56134-2|ATPK_HUMAN;sp|P56134|ATPK_HUMAN	P56134-4	P56134	ATPK	22.6358	22.9944	23.1022	22.6849	2	2	2	49	49	49	5.7407	0	6.8957
-0.334797	-0.273779	-0.332507	-0.288576	+	sp|P49759|CLK1_HUMAN;sp|P49759-3|CLK1_HUMAN;sp|P49759-2|CLK1_HUMAN;sp|Q9HAZ1|CLK4_HUMAN	sp|P49759|CLK1_HUMAN;sp|P49759-3|CLK1_HUMAN	P49759	P49759	CLK1	25.2971	24.6968	25.0316	25.2216	6	6	6	16.9	16.9	16.9	57.29	0	30.726
-0.707966	0.0517201	-0.640158	0.0350608	+	sp|O75683|SURF6_HUMAN	sp|O75683|SURF6_HUMAN	O75683	O75683	SURF6	25.4329	24.2887	24.9967	24.5482	5	5	5	15.5	15.5	15.5	41.45	0	22.682
-0.0137838	-0.646654	-0.028852	-0.716457	+	sp|P16403|H12_HUMAN	sp|P16403|H12_HUMAN	P16403	P16403	H12	28.8549	28.2125	28.2262	28.9004	16	9	4	45.5	29.6	14.1	21.364	0	35.815
-0.291604	-0.379902	-0.259664	-0.406369	+	sp|P61927|RL37_HUMAN	sp|P61927|RL37_HUMAN	P61927	P61927	RL37	29.1404	29.0067	29.2983	29.0362	10	10	10	63.9	63.9	63.9	11.078	0	15.327
-0.268554	-0.410678	-0.286881	-0.332662	+	sp|Q7Z7K6-3|CENPV_HUMAN;sp|Q7Z7K6|CENPV_HUMAN;sp|Q7Z7K6-2|CENPV_HUMAN	sp|Q7Z7K6-3|CENPV_HUMAN;sp|Q7Z7K6|CENPV_HUMAN;sp|Q7Z7K6-2|CENPV_HUMAN	Q7Z7K6-3	Q7Z7K6	CENPV	24.3562	24.5582	24.8268	24.4089	4	4	4	22.8	22.8	22.8	29.73	0	30.46
-0.153935	-0.52639	-0.161694	-0.535624	+	sp|Q13509|TBB3_HUMAN;sp|Q13509-2|TBB3_HUMAN	sp|Q13509|TBB3_HUMAN;sp|Q13509-2|TBB3_HUMAN	Q13509	Q13509	TBB3	24.6227	24.6792	24.8332	24.3386	19	3	3	42.7	12.2	12.2	50.432	0	26.416
6.39836	-7.08328	6.40617	-7.09585	+	sp|A2NJV5|KV229_HUMAN;sp|A0A0A0MRZ7|KVD26_HUMAN;sp|A0A075B6S2|KVD29_HUMAN;sp|P06310|KV230_HUMAN;sp|P01615|KVD28_HUMAN;sp|A0A075B6S6|KVD30_HUMAN;sp|A0A075B6P5|KV228_HUMAN;sp|P01614|KVD40_HUMAN;sp|A0A087WW87|KV240_HUMAN	sp|A2NJV5|KV229_HUMAN;sp|A0A0A0MRZ7|KVD26_HUMAN;sp|A0A075B6S2|KVD29_HUMAN;sp|P06310|KV230_HUMAN;sp|P01615|KVD28_HUMAN;sp|A0A075B6S6|KVD30_HUMAN;sp|A0A075B6P5|KV228_HUMAN;sp|P01614|KVD40_HUMAN;sp|A0A087WW87|KV240_HUMAN	A2NJV5	A2NJV5	KV229	22.3605	29.0396	22.6412	29.4438	2	2	2	16.7	16.7	16.7	13.085	0	33.06
-0.686523	-0.00991646	-0.681044	0.0615688	+	sp|P17844-2|DDX5_HUMAN;sp|P17844|DDX5_HUMAN;sp|Q92841-1|DDX17_HUMAN;sp|Q92841-3|DDX17_HUMAN;sp|Q92841-2|DDX17_HUMAN;sp|Q92841|DDX17_HUMAN	sp|P17844-2|DDX5_HUMAN;sp|P17844|DDX5_HUMAN	P17844-2	P17844	DDX5	25.7286	25.8179	26.5044	25.1318	11	11	11	24.1	24.1	24.1	60.563	0	51.958
2.26569	-2.98051	2.2596	-3.04979	+	sp|P10599|THIO_HUMAN;sp|P10599-2|THIO_HUMAN	sp|P10599|THIO_HUMAN;sp|P10599-2|THIO_HUMAN	P10599	P10599	THIO		24.9493	22.6836	24.2625	5	5	5	48.6	48.6	48.6	11.737	0	12.409
-0.248778	-0.490213	-0.267116	-0.413999	+	sp|Q8WTT2|NOC3L_HUMAN	sp|Q8WTT2|NOC3L_HUMAN	Q8WTT2	Q8WTT2	NOC3L	27.1556	26.231	26.4798	25.5601	8	8	8	15.9	15.9	15.9	92.547	0	44.569
-0.104202	-0.675028	-0.0886844	-0.609949	+	sp|P04406|G3P_HUMAN;sp|P04406-2|G3P_HUMAN;sp|O14556|G3PT_HUMAN	sp|P04406|G3P_HUMAN;sp|P04406-2|G3P_HUMAN	P04406	P04406	G3P	27.8464	30.0596	30.1637	27.8436	23	23	23	71.6	71.6	71.6	36.053	0	290.87
-0.572211	-0.273029	-0.560324	-0.276206	+	sp|P84098|RL19_HUMAN	sp|P84098|RL19_HUMAN	P84098	P84098	RL19	27.9591	27.6935	28.2657	27.6877	14	14	14	38.8	38.8	38.8	23.466	0	64.118
0.0408827	-0.88662	0.0418181	-0.937519	+	sp|P14618|KPYM_HUMAN;sp|P14618-2|KPYM_HUMAN;sp|P14618-3|KPYM_HUMAN;sp|P30613-2|KPYR_HUMAN;sp|P30613|KPYR_HUMAN	sp|P14618|KPYM_HUMAN;sp|P14618-2|KPYM_HUMAN;sp|P14618-3|KPYM_HUMAN	P14618	P14618	KPYM	25.8433	28.035	27.9941	25.9453	20	20	20	50.3	50.3	50.3	57.936	0	140.17
-0.463622	-0.426432	-0.471656	-0.448371	+	sp|P40429|RL13A_HUMAN;sp|Q6NVV1|R13P3_HUMAN	sp|P40429|RL13A_HUMAN	P40429	P40429	RL13A	28.5611	28.5626	29.0262	28.4724	14	14	14	49.3	49.3	49.3	23.577	0	41.973
0.162541	-1.07997	0.182197	-1.22769	+	sp|P07355|ANXA2_HUMAN;sp|P07355-2|ANXA2_HUMAN;sp|A6NMY6|AXA2L_HUMAN	sp|P07355|ANXA2_HUMAN;sp|P07355-2|ANXA2_HUMAN;sp|A6NMY6|AXA2L_HUMAN	P07355	P07355	ANXA2	24.9431	28.171	28.0084	25.2419	16	16	16	60.2	60.2	60.2	38.604	0	233.44
-0.443501	-0.544351	-0.41792	-0.517317	+	sp|Q8N9Q2|SR1IP_HUMAN	sp|Q8N9Q2|SR1IP_HUMAN	Q8N9Q2	Q8N9Q2	SR1IP		23.4061	23.8496		3	3	3	20.6	20.6	20.6	18.177	0	4.6645
-0.109962	-0.916644	-0.11023	-0.917134	+	sp|P25398|RS12_HUMAN	sp|P25398|RS12_HUMAN	P25398	P25398	RS12	23.0475	23.8701	23.9802	23.0993	3	3	3	30.3	30.3	30.3	14.515	0	24.829
0.329685	-1.40947	0.315774	-1.39984	+	sp|P18085|ARF4_HUMAN;sp|P84085|ARF5_HUMAN	sp|P18085|ARF4_HUMAN;sp|P84085|ARF5_HUMAN	P18085	P18085	ARF4	23.7468	25.0657	24.736	24.8549	5	5	2	46.7	46.7	17.8	20.511	0	46.474
-0.204391	-0.886486	-0.208642	-0.89092	+	sp|P07305|H10_HUMAN;sp|P07305-2|H10_HUMAN	sp|P07305|H10_HUMAN;sp|P07305-2|H10_HUMAN	P07305	P07305	H10	30.0938	29.6743	29.8787	30.5429	12	12	12	40.2	40.2	40.2	20.863	0	104.31
2.06776	-3.22001	2.07595	-3.14497	+	sp|Q08188|TGM3_HUMAN	sp|Q08188|TGM3_HUMAN	Q08188	Q08188	TGM3		25.4809	23.4133	24.5763	9	9	9	17.5	17.5	17.5	76.631	0	84.66
1.53362	-2.69143	1.53232	-2.69022	+	sp|P63241|IF5A1_HUMAN;sp|P63241-2|IF5A1_HUMAN;sp|Q6IS14|IF5AL_HUMAN;sp|Q9GZV4|IF5A2_HUMAN	sp|P63241|IF5A1_HUMAN;sp|P63241-2|IF5A1_HUMAN;sp|Q6IS14|IF5AL_HUMAN	P63241	P63241	IF5A1	24.357	26.8728	25.3392	27.0484	8	8	8	50	50	50	16.832	0	231.11
-1.04935	-0.113005	-1.05137	-0.0804387	+	sp|O00571-2|DDX3X_HUMAN;sp|O00571|DDX3X_HUMAN;sp|O15523-2|DDX3Y_HUMAN;sp|O15523|DDX3Y_HUMAN;sp|O15523-3|DDX3Y_HUMAN	sp|O00571-2|DDX3X_HUMAN;sp|O00571|DDX3X_HUMAN;sp|O15523-2|DDX3Y_HUMAN;sp|O15523|DDX3Y_HUMAN	O00571-2	O00571	DDX3X	22.7805	23.4031	24.4525	22.2684	5	5	5	9.9	9.9	9.9	71.354	0	11.208
-1.17057	-0.230651	-1.18002	-0.27289	+	sp|P10412|H14_HUMAN;sp|P16402|H13_HUMAN;sp|P22492|H1T_HUMAN;sp|P16401|H15_HUMAN	sp|P10412|H14_HUMAN;sp|P16402|H13_HUMAN	P10412	P10412	H14	25.9976	24.051	25.2216	26.2283	14	2	2	42	11.4	11.4	21.865	0	8.6126
1.13844	-2.8197	1.17407	-2.82164	+	sp|P84077|ARF1_HUMAN;sp|P61204|ARF3_HUMAN;sp|P61204-2|ARF3_HUMAN	sp|P84077|ARF1_HUMAN;sp|P61204|ARF3_HUMAN	P84077	P84077	ARF1	22.4616	24.2236	23.0852	24.04	5	2	2	46.4	17.7	17.7	20.697	0	16.512
0.00300393	-1.68608	-0.00547185	-1.74744	+	sp|P62937|PPIA_HUMAN;sp|P62937-2|PPIA_HUMAN;sp|Q9Y536|PAL4A_HUMAN;sp|P0DN26|PAL4F_HUMAN;sp|F5H284|PAL4D_HUMAN;sp|A0A0B4J2A2|PAL4C_HUMAN;sp|A0A075B767|PAL4H_HUMAN;sp|A0A075B759|PAL4E_HUMAN	sp|P62937|PPIA_HUMAN;sp|P62937-2|PPIA_HUMAN	P62937	P62937	PPIA	25.7696	27.8251	27.8221	27.4321	10	10	10	67.3	67.3	67.3	18.012	0	142.2
-0.401084	-1.44473	-0.385486	-1.43698	+	sp|P23284|PPIB_HUMAN	sp|P23284|PPIB_HUMAN	P23284	P23284	PPIB		23.6939	24.0951		4	4	4	19.4	19.4	19.4	23.742	0	8.9621
0.157592	-2.24722	0.145701	-2.20889	+	sp|P07737|PROF1_HUMAN	sp|P07737|PROF1_HUMAN	P07737	P07737	PROF1	23.4135	25.2697	25.1121	24.5758	5	5	5	50.7	50.7	50.7	15.054	0	17.287
1.92835	-4.41901	1.96415	-4.40902	+	sp|Q96P63|SPB12_HUMAN;sp|Q96P63-2|SPB12_HUMAN	sp|Q96P63|SPB12_HUMAN;sp|Q96P63-2|SPB12_HUMAN	Q96P63	Q96P63	SPB12		26.4106	24.4822	26.0436	8	8	8	22.5	22.5	22.5	46.276	0	49.036
1.55334	-4.06477	1.5536	-4.1255	+	sp|P01040|CYTA_HUMAN	sp|P01040|CYTA_HUMAN	P01040	P01040	CYTA		24.4439	22.8906	24.5874	3	3	3	54.1	54.1	54.1	11.006	0	14.685
5.64148		5.66054			sp|A6NCN2|KR87P_HUMAN	sp|A6NCN2|KR87P_HUMAN	A6NCN2	A6NCN2	KR87P		27.6869	22.0455		24	4	4	66.3	7.8	7.8	29.117	0	76.145
3.63795		3.63837			sp|Q96QA5|GSDMA_HUMAN	sp|Q96QA5|GSDMA_HUMAN	Q96QA5	Q96QA5	GSDMA		25.1026	21.4647		7	7	7	13.7	13.7	13.7	49.364	0	62.715
3.55158		3.5529			sp|P04040|CATA_HUMAN	sp|P04040|CATA_HUMAN	P04040	P04040	CATA		22.9343	19.3827		4	4	4	11	11	11	59.755	0	10.735
3.54323		3.53697			sp|P06312|KV401_HUMAN	sp|P06312|KV401_HUMAN	P06312	P06312	KV401		27.587	24.0438	29.2307	3	3	3	19.8	19.8	19.8	13.38	0	40.035
2.9837		2.9939			sp|P06702|S10A9_HUMAN	sp|P06702|S10A9_HUMAN	P06702	P06702	S10A9		25.497	22.5133	25.4009	3	3	3	28.1	28.1	28.1	13.242	0	55.72
2.42252		2.41581			sp|O75342|LX12B_HUMAN	sp|O75342|LX12B_HUMAN	O75342	O75342	LX12B		22.9052	20.4827	23.2831	4	4	4	8.3	8.3	8.3	80.355	0	11.268
1.8398		1.84513			sp|P01024|CO3_HUMAN	sp|P01024|CO3_HUMAN	P01024	P01024	CO3		23.9914	22.1517	24.2793	3	1	1	2.3	0.8	0.8	187.15	0	3.0039
1.69745		1.71321			sp|P32119|PRDX2_HUMAN	sp|P32119|PRDX2_HUMAN	P32119	P32119	PRDX2		23.3502	21.6527		2	2	2	9.1	9.1	9.1	21.892	0	3.3911
1.30854		1.29269			sp|Q14956-2|GPNMB_HUMAN;sp|Q14956|GPNMB_HUMAN	sp|Q14956-2|GPNMB_HUMAN;sp|Q14956|GPNMB_HUMAN	Q14956-2	Q14956	GPNMB		22.6432	21.3347		2	2	2	4.8	4.8	4.8	62.642	0.0030581	2.0165
0.87599		0.882225			sp|P22234|PUR6_HUMAN;sp|P22234-2|PUR6_HUMAN	sp|P22234|PUR6_HUMAN;sp|P22234-2|PUR6_HUMAN	P22234	P22234	PUR6		24.9442	24.0683		3	3	3	12.9	12.9	12.9	47.079	0	6.7971
0.874693		0.887927			sp|P05198|IF2A_HUMAN	sp|P05198|IF2A_HUMAN	P05198	P05198	IF2A		23.4986	22.624		2	2	2	6.3	6.3	6.3	36.112	0	3.3745
0.85444		0.860164			sp|P42357-3|HUTH_HUMAN;sp|P42357-2|HUTH_HUMAN;sp|P42357|HUTH_HUMAN	sp|P42357-3|HUTH_HUMAN;sp|P42357-2|HUTH_HUMAN;sp|P42357|HUTH_HUMAN	P42357-3	P42357	HUTH		22.7195	21.865		3	3	3	10	10	10	49.122	0	6.2382
0.81355		0.805484			sp|P56537-2|IF6_HUMAN;sp|P56537|IF6_HUMAN	sp|P56537-2|IF6_HUMAN;sp|P56537|IF6_HUMAN	P56537-2	P56537	IF6		23.0918	22.2782		3	3	3	27.9	27.9	27.9	23.735	0	6.2635
0.628341		0.626023			sp|Q01469|FABP5_HUMAN	sp|Q01469|FABP5_HUMAN	Q01469	Q01469	FABP5		23.6305	23.0021		3	3	3	32.6	32.6	32.6	15.164	0	13.252
0.562666		0.556754			sp|P06748-3|NPM_HUMAN;sp|P06748-2|NPM_HUMAN;sp|P06748|NPM_HUMAN	sp|P06748-3|NPM_HUMAN;sp|P06748-2|NPM_HUMAN;sp|P06748|NPM_HUMAN	P06748-3	P06748	NPM		24.4245	23.8618		3	3	3	20.5	20.5	20.5	28.4	0	4.7113
0.5013		0.46548			sp|P23526-2|SAHH_HUMAN;sp|P23526|SAHH_HUMAN	sp|P23526-2|SAHH_HUMAN;sp|P23526|SAHH_HUMAN	P23526-2	P23526	SAHH		24.0598	23.5585		3	3	3	9.2	9.2	9.2	44.658	0	9.4509
0.494719		0.488411			sp|Q8TCJ2|STT3B_HUMAN	sp|Q8TCJ2|STT3B_HUMAN	Q8TCJ2	Q8TCJ2	STT3B		23.1813	22.6866		5	5	5	7.6	7.6	7.6	93.673	0	9.3065
0.46967		0.476498			sp|O14818|PSA7_HUMAN;sp|O14818-2|PSA7_HUMAN;sp|Q8TAA3-2|PSMA8_HUMAN;sp|Q8TAA3-5|PSMA8_HUMAN;sp|Q8TAA3|PSMA8_HUMAN;sp|O14818-4|PSA7_HUMAN	sp|O14818|PSA7_HUMAN;sp|O14818-2|PSA7_HUMAN;sp|Q8TAA3-2|PSMA8_HUMAN;sp|Q8TAA3-5|PSMA8_HUMAN;sp|Q8TAA3|PSMA8_HUMAN	O14818	O14818	PSA7		24.5091	24.0394		5	5	5	30.6	30.6	30.6	27.887	0	12.681
0.438601		0.448213			sp|P62314|SMD1_HUMAN	sp|P62314|SMD1_HUMAN	P62314	P62314	SMD1		24.7446	24.306		2	2	2	27.7	27.7	27.7	13.281	0	21.308
0.427809		0.423952			sp|P50990-2|TCPQ_HUMAN;sp|P50990|TCPQ_HUMAN;sp|P50990-3|TCPQ_HUMAN	sp|P50990-2|TCPQ_HUMAN;sp|P50990|TCPQ_HUMAN;sp|P50990-3|TCPQ_HUMAN	P50990-2	P50990	TCPQ		24.4549	24.0272		6	6	6	14	14	14	57.645	0	15.469
0.370508		0.432883			sp|Q15233-2|NONO_HUMAN;sp|Q15233|NONO_HUMAN	sp|Q15233-2|NONO_HUMAN;sp|Q15233|NONO_HUMAN	Q15233-2	Q15233	NONO		22.4116	22.0411		2	2	2	6.8	6.8	6.8	43.866	0	4.5845
0.360342		0.353506			sp|P05388|RLA0_HUMAN;sp|P05388-2|RLA0_HUMAN;sp|Q8NHW5|RLA0L_HUMAN	sp|P05388|RLA0_HUMAN;sp|P05388-2|RLA0_HUMAN;sp|Q8NHW5|RLA0L_HUMAN	P05388	P05388	RLA0		25.0385	24.6781		5	5	5	24.3	24.3	24.3	34.273	0	34.18
	0.330329		0.388245		sp|P0DPI3|CENL2_HUMAN;sp|A0A0U1RR11|CENL1_HUMAN;sp|A0A0U1RRI6|CENL3_HUMAN	sp|P0DPI3|CENL2_HUMAN;sp|A0A0U1RR11|CENL1_HUMAN;sp|A0A0U1RRI6|CENL3_HUMAN	P0DPI3	P0DPI3	CENL2	23.4536			23.1234	2	2	2	9.2	9.2	9.2	29.887	0	4.1649
0.315702		0.319892			sp|P52907|CAZA1_HUMAN;sp|P47755-2|CAZA2_HUMAN;sp|P47755|CAZA2_HUMAN	sp|P52907|CAZA1_HUMAN;sp|P47755-2|CAZA2_HUMAN;sp|P47755|CAZA2_HUMAN	P52907	P52907	CAZA1		23.284	22.9684		2	2	2	8.7	8.7	8.7	32.922	0	4.5426
0.277936		0.306787			sp|Q8IZP7|H6ST3_HUMAN	sp|Q8IZP7|H6ST3_HUMAN	Q8IZP7	Q8IZP7	H6ST3		23.5215	23.2435		1	1	1	1.9	1.9	1.9	54.843	0.0030211	1.9085
0.269617		0.242772			sp|P30101|PDIA3_HUMAN	sp|P30101|PDIA3_HUMAN	P30101	P30101	PDIA3		23.6181	23.3484		3	3	3	6.7	6.7	6.7	56.782	0	8.7481
0.266403		0.241015			sp|P50395|GDIB_HUMAN;sp|P50395-2|GDIB_HUMAN;sp|P31150|GDIA_HUMAN	sp|P50395|GDIB_HUMAN;sp|P50395-2|GDIB_HUMAN;sp|P31150|GDIA_HUMAN	P50395	P50395	GDIB		23.547	23.2805		4	4	4	15.5	15.5	15.5	50.663	0	21.138
0.254875		0.25808			sp|Q58FF8|H90B2_HUMAN	sp|Q58FF8|H90B2_HUMAN	Q58FF8	Q58FF8	H90B2		24.0366	23.7817		5	2	2	13.6	4.5	4.5	44.348	0	8.9809
0.186574		0.188973			sp|P63244|RACK1_HUMAN	sp|P63244|RACK1_HUMAN	P63244	P63244	RACK1		25.2245	25.038		7	7	7	30.6	30.6	30.6	35.076	0	23.691
0.176365		0.182721			sp|P14625|ENPL_HUMAN	sp|P14625|ENPL_HUMAN	P14625	P14625	ENPL		23.518	23.3416		4	3	3	5.2	3.5	3.5	92.468	0	5.6676
0.17301		0.170167			sp|P53007|TXTP_HUMAN	sp|P53007|TXTP_HUMAN	P53007	P53007	TXTP		23.7319	23.5589		3	3	3	17.4	17.4	17.4	34.012	0	4.6229
0.171677		0.160073			sp|P22314-2|UBA1_HUMAN;sp|P22314|UBA1_HUMAN	sp|P22314-2|UBA1_HUMAN;sp|P22314|UBA1_HUMAN	P22314-2	P22314	UBA1		22.6738	22.5021		2	2	2	2.8	2.8	2.8	113.8	0	2.5807
0.139045		0.0850988			sp|B2RPK0|HGB1A_HUMAN;sp|P09429|HMGB1_HUMAN	sp|B2RPK0|HGB1A_HUMAN;sp|P09429|HMGB1_HUMAN	B2RPK0	B2RPK0	HGB1A		22.82	22.681		1	1	1	7.1	7.1	7.1	24.238	0	2.8765
0.136839		0.130997			sp|P40926|MDHM_HUMAN;sp|P40926-2|MDHM_HUMAN	sp|P40926|MDHM_HUMAN;sp|P40926-2|MDHM_HUMAN	P40926	P40926	MDHM		23.865	23.7282		3	3	3	13.9	13.9	13.9	35.503	0	38.759
0.128629		0.112771			sp|P40227-2|TCPZ_HUMAN;sp|P40227|TCPZ_HUMAN	sp|P40227-2|TCPZ_HUMAN;sp|P40227|TCPZ_HUMAN	P40227-2	P40227	TCPZ		24.5789	24.4503		4	4	3	12.6	12.6	11.1	53.288	0	42.475
0.114972		0.124991			sp|P26641|EF1G_HUMAN;sp|P26641-2|EF1G_HUMAN	sp|P26641|EF1G_HUMAN;sp|P26641-2|EF1G_HUMAN	P26641	P26641	EF1G		25.2885	25.1735		7	7	7	20.8	20.8	20.8	50.118	0	19.168
0.105085		0.0989999			sp|Q14974|IMB1_HUMAN;sp|Q14974-2|IMB1_HUMAN	sp|Q14974|IMB1_HUMAN;sp|Q14974-2|IMB1_HUMAN	Q14974	Q14974	IMB1		24.1112	24.0062		6	6	6	9.1	9.1	9.1	97.169	0	12.835
0.100979		0.102156			sp|P23246-2|SFPQ_HUMAN;sp|P23246|SFPQ_HUMAN	sp|P23246-2|SFPQ_HUMAN;sp|P23246|SFPQ_HUMAN	P23246-2	P23246	SFPQ		23.1804	23.0794		2	2	2	2.7	2.7	2.7	72.262	0.0031596	2.3064
0.0827745		0.0685439			sp|P27348|1433T_HUMAN;sp|Q04917|1433F_HUMAN;sp|P61981|1433G_HUMAN	sp|P27348|1433T_HUMAN	P27348	P27348	1433T		24.9523	24.8696		7	4	4	42	32.2	32.2	27.764	0	91.947
0.0818122		0.106343			sp|P19338|NUCL_HUMAN	sp|P19338|NUCL_HUMAN	P19338	P19338	NUCL		23.2935	23.2116		3	3	3	6.9	6.9	6.9	76.613	0	10.535
0.0644799		0.0580824			sp|P12004|PCNA_HUMAN	sp|P12004|PCNA_HUMAN	P12004	P12004	PCNA		24.3335	24.2691		4	4	4	21.5	21.5	21.5	28.768	0	45.378
0.0523114		0.0507415			sp|Q14697|GANAB_HUMAN;sp|Q14697-2|GANAB_HUMAN	sp|Q14697|GANAB_HUMAN;sp|Q14697-2|GANAB_HUMAN	Q14697	Q14697	GANAB		23.0946	23.0423		2	2	2	3.2	3.2	3.2	106.87	0	4.048
0.0521917		0.0379026			sp|P31943|HNRH1_HUMAN;sp|P55795|HNRH2_HUMAN	sp|P31943|HNRH1_HUMAN;sp|P55795|HNRH2_HUMAN	P31943	P31943	HNRH1		24.1319	24.0797		3	3	2	8.9	8.9	6.7	49.229	0	46.707
0.0284693		-0.0156403			sp|Q8NHP8|PLBL2_HUMAN;sp|Q8NHP8-2|PLBL2_HUMAN	sp|Q8NHP8|PLBL2_HUMAN;sp|Q8NHP8-2|PLBL2_HUMAN	Q8NHP8	Q8NHP8	PLBL2		23.4227	23.3941		3	3	3	7.6	7.6	7.6	65.471	0	15.054
0.0263814		0.0286165			sp|P55060-4|XPO2_HUMAN;sp|P55060-3|XPO2_HUMAN;sp|P55060|XPO2_HUMAN;sp|P55060-2|XPO2_HUMAN	sp|P55060-4|XPO2_HUMAN;sp|P55060-3|XPO2_HUMAN;sp|P55060|XPO2_HUMAN;sp|P55060-2|XPO2_HUMAN	P55060-4	P55060	XPO2		23.2462	23.2198		6	6	6	8.4	8.4	8.4	103.88	0	10.625
0.0215261		0.00946621			sp|Q13200-3|PSMD2_HUMAN;sp|Q13200|PSMD2_HUMAN;sp|Q13200-2|PSMD2_HUMAN	sp|Q13200-3|PSMD2_HUMAN;sp|Q13200|PSMD2_HUMAN;sp|Q13200-2|PSMD2_HUMAN	Q13200-3	Q13200	PSMD2		23.0039	22.9824		4	4	4	6.9	6.9	6.9	85.605	0	9.1679
0.0199016		0.0176507			sp|Q06830|PRDX1_HUMAN;sp|Q13162|PRDX4_HUMAN	sp|Q06830|PRDX1_HUMAN	Q06830	Q06830	PRDX1		26.1575	26.1376		5	5	5	30.7	30.7	30.7	22.11	0	10.94
0.0189072		0.00145786			sp|P40939|ECHA_HUMAN	sp|P40939|ECHA_HUMAN	P40939	P40939	ECHA		23.0997	23.0808		4	4	4	9.4	9.4	9.4	82.999	0	13.4
0.0162056		0.0288078			sp|Q8IY82-2|DRC7_HUMAN;sp|Q8IY82|DRC7_HUMAN	sp|Q8IY82-2|DRC7_HUMAN;sp|Q8IY82|DRC7_HUMAN	Q8IY82-2	Q8IY82	DRC7		25.1892	25.173		2	2	2	5.2	5.2	5.2	96.299	0.0087848	1.7024
	0.00877371		-0.147346		sp|P37108|SRP14_HUMAN	sp|P37108|SRP14_HUMAN	P37108	P37108	SRP14	24.1661			24.1572	3	3	3	33.1	33.1	33.1	14.57	0	14.529
0.00459508		0.0138439			sp|P17812|PYRG1_HUMAN;sp|P17812-2|PYRG1_HUMAN	sp|P17812|PYRG1_HUMAN;sp|P17812-2|PYRG1_HUMAN	P17812	P17812	PYRG1		25.6431	25.6385		6	6	6	12.9	12.9	12.9	66.69	0	14.966
-0.00331439		-0.00345832			sp|O00299|CLIC1_HUMAN	sp|O00299|CLIC1_HUMAN	O00299	O00299	CLIC1		22.9559	22.9593		2	2	2	12.4	12.4	12.4	26.922	0	12.147
-0.00331439		0.0099891			sp|Q13428-2|TCOF_HUMAN;sp|Q13428-8|TCOF_HUMAN;sp|Q13428-6|TCOF_HUMAN;sp|Q13428-7|TCOF_HUMAN;sp|Q13428|TCOF_HUMAN;sp|Q13428-3|TCOF_HUMAN;sp|Q13428-4|TCOF_HUMAN;sp|Q13428-5|TCOF_HUMAN	sp|Q13428-2|TCOF_HUMAN;sp|Q13428-8|TCOF_HUMAN;sp|Q13428-6|TCOF_HUMAN;sp|Q13428-7|TCOF_HUMAN;sp|Q13428|TCOF_HUMAN;sp|Q13428-3|TCOF_HUMAN;sp|Q13428-4|TCOF_HUMAN;sp|Q13428-5|TCOF_HUMAN	Q13428-2	Q13428	TCOF		22.8141	22.8174		2	2	2	1.6	1.6	1.6	144.31	0	8.542
-0.00575927		0.0196383			sp|P04075|ALDOA_HUMAN;sp|P04075-2|ALDOA_HUMAN;sp|P09972|ALDOC_HUMAN	sp|P04075|ALDOA_HUMAN;sp|P04075-2|ALDOA_HUMAN	P04075	P04075	ALDOA		25.7462	25.752		6	6	6	25.5	25.5	25.5	39.42	0	16.473
-0.00805655		0.00581132			sp|Q99832-3|TCPH_HUMAN;sp|Q99832|TCPH_HUMAN;sp|Q99832-4|TCPH_HUMAN;sp|Q99832-2|TCPH_HUMAN	sp|Q99832-3|TCPH_HUMAN;sp|Q99832|TCPH_HUMAN;sp|Q99832-4|TCPH_HUMAN;sp|Q99832-2|TCPH_HUMAN	Q99832-3	Q99832	TCPH		24.3976	24.4056		6	6	6	21	21	21	54.804	0	31.046
-0.00848689		-0.0163537			sp|Q9Y3I0|RTCB_HUMAN	sp|Q9Y3I0|RTCB_HUMAN	Q9Y3I0	Q9Y3I0	RTCB		22.3661	22.3745		2	2	2	8.3	8.3	8.3	55.21	0	3.905
-0.0100637		-0.00863031			sp|P50991|TCPD_HUMAN;sp|P50991-2|TCPD_HUMAN	sp|P50991|TCPD_HUMAN;sp|P50991-2|TCPD_HUMAN	P50991	P50991	TCPD		24.2532	24.2633		5	5	5	11.3	11.3	11.3	57.924	0	20.756
-0.0156403		-0.0159257			sp|Q2NL82|TSR1_HUMAN	sp|Q2NL82|TSR1_HUMAN	Q2NL82	Q2NL82	TSR1		22.8466	22.8622		2	2	2	4.7	4.7	4.7	91.809	0	2.8021
-0.0177794		0.00618799			sp|Q9BV38|WDR18_HUMAN	sp|Q9BV38|WDR18_HUMAN	Q9BV38	Q9BV38	WDR18		22.4608	22.4786		3	3	3	13	13	13	47.405	0	3.2739
-0.028852		-0.0274372			sp|P48047|ATPO_HUMAN	sp|P48047|ATPO_HUMAN	P48047	P48047	ATPO		23.6685	23.6973		3	3	3	19.2	19.2	19.2	23.277	0	5.5964
-0.0377336		-0.0335111			sp|P33947|ERD22_HUMAN;sp|P33947-2|ERD22_HUMAN;sp|O43731|ERD23_HUMAN;sp|O43731-2|ERD23_HUMAN	sp|P33947|ERD22_HUMAN	P33947	P33947	ERD22	23.7998			23.4974	3	3	3	21.7	21.7	21.7	24.422	0	22.638
-0.0437644		-0.0806577			sp|P31947|1433S_HUMAN;sp|P31947-2|1433S_HUMAN	sp|P31947|1433S_HUMAN;sp|P31947-2|1433S_HUMAN	P31947	P31947	1433S		24.9975	25.0413		7	5	5	29.4	26.2	26.2	27.774	0	31.321
-0.0475384		-0.0210533			sp|Q16531|DDB1_HUMAN;sp|Q16531-2|DDB1_HUMAN	sp|Q16531|DDB1_HUMAN;sp|Q16531-2|DDB1_HUMAN	Q16531	Q16531	DDB1		22.6353	22.6828		3	3	3	4.1	4.1	4.1	126.97	0	5.6347
-0.0535284		-0.0567222			sp|P49368-2|TCPG_HUMAN;sp|P49368|TCPG_HUMAN	sp|P49368-2|TCPG_HUMAN;sp|P49368|TCPG_HUMAN	P49368-2	P49368	TCPG		25.0356	25.0891		5	5	5	10.8	10.8	10.8	56.43	0	12.063
-0.0639171		-0.0522768			sp|P62826|RAN_HUMAN	sp|P62826|RAN_HUMAN	P62826	P62826	RAN		25.0216	25.0855		4	4	4	17.1	17.1	17.1	24.423	0	11.812
-0.0724489		-0.0874628			sp|P78371|TCPB_HUMAN;sp|P78371-2|TCPB_HUMAN	sp|P78371|TCPB_HUMAN;sp|P78371-2|TCPB_HUMAN	P78371	P78371	TCPB		25.8808	25.9533		8	8	8	23	23	23	57.488	0	50.037
-0.0803848		-0.0647449			sp|P29401|TKT_HUMAN;sp|P29401-2|TKT_HUMAN	sp|P29401|TKT_HUMAN;sp|P29401-2|TKT_HUMAN	P29401	P29401	TKT		23.2235	23.304		4	4	4	9.8	9.8	9.8	67.877	0	9.3754
-0.0851527		-0.0691522			sp|P17987|TCPA_HUMAN	sp|P17987|TCPA_HUMAN	P17987	P17987	TCPA		25.943	26.0281		9	9	9	22.8	22.8	22.8	60.343	0	46.25
-0.086512		-0.097476			sp|P21796|VDAC1_HUMAN	sp|P21796|VDAC1_HUMAN	P21796	P21796	VDAC1		24.9055	24.992		6	6	6	29.3	29.3	29.3	30.772	0	12.412
-0.092884		-0.0931545			sp|P18077|RL35A_HUMAN	sp|P18077|RL35A_HUMAN	P18077	P18077	RL35A		22.9506	23.0434		2	2	2	13.6	13.6	13.6	12.538	0.0031646	2.3266
-0.0972062		-0.0942361			sp|Q99623-2|PHB2_HUMAN;sp|Q99623|PHB2_HUMAN	sp|Q99623-2|PHB2_HUMAN;sp|Q99623|PHB2_HUMAN	Q99623-2	Q99623	PHB2		24.0851	24.1823		5	5	5	23.4	23.4	23.4	29.043	0	9.6205
-0.103128		-0.0931545			sp|Q00610-2|CLH1_HUMAN;sp|Q00610|CLH1_HUMAN;sp|P53675-2|CLH2_HUMAN;sp|P53675|CLH2_HUMAN	sp|Q00610-2|CLH1_HUMAN;sp|Q00610|CLH1_HUMAN	Q00610-2	Q00610	CLH1		24.7377	24.8409		10	10	10	8.2	8.2	8.2	187.89	0	26.481
-0.115832		-0.1121			sp|Q14739|LBR_HUMAN	sp|Q14739|LBR_HUMAN	Q14739	Q14739	LBR		23.474	23.5898		2	2	2	5.5	5.5	5.5	70.702	0	12.8
-0.119555		-0.10541			sp|P13639|EF2_HUMAN	sp|P13639|EF2_HUMAN	P13639	P13639	EF2		27.006	27.1255		18	18	18	31.7	31.7	31.7	95.337	0	126.37
-0.135798		-0.160404			sp|P26599|PTBP1_HUMAN;sp|P26599-2|PTBP1_HUMAN;sp|P26599-3|PTBP1_HUMAN	sp|P26599|PTBP1_HUMAN;sp|P26599-2|PTBP1_HUMAN;sp|P26599-3|PTBP1_HUMAN	P26599	P26599	PTBP1		23.9747	24.1105		4	4	4	14.9	14.9	14.9	57.221	0	16.626
-0.145743		-0.156008			sp|P52272-2|HNRPM_HUMAN;sp|P52272|HNRPM_HUMAN	sp|P52272-2|HNRPM_HUMAN;sp|P52272|HNRPM_HUMAN	P52272-2	P52272	HNRPM		24.1406	24.2864		4	4	4	7.7	7.7	7.7	73.62	0	13.048
-0.147958		-0.143132			sp|P55209-3|NP1L1_HUMAN;sp|P55209-2|NP1L1_HUMAN;sp|P55209|NP1L1_HUMAN	sp|P55209-3|NP1L1_HUMAN;sp|P55209-2|NP1L1_HUMAN;sp|P55209|NP1L1_HUMAN	P55209-3	P55209	NP1L1		23.9718	24.1198		3	3	3	14.2	14.2	14.2	37.344	0	9.7869
-0.160146		-0.156008			sp|Q05639|EF1A2_HUMAN	sp|Q05639|EF1A2_HUMAN	Q05639	Q05639	EF1A2		23.6116	23.7716		13	2	2	38.4	7.8	7.8	50.47	0	15.506
-0.16092		-0.144046			sp|P31946-2|1433B_HUMAN;sp|P31946|1433B_HUMAN	sp|P31946-2|1433B_HUMAN;sp|P31946|1433B_HUMAN	P31946-2	P31946	1433B		23.9746	24.1355		4	1	1	21.7	11.9	11.9	27.85	0	28.78
-0.169155		-0.156397			sp|P06576|ATPB_HUMAN	sp|P06576|ATPB_HUMAN	P06576	P06576	ATPB		25.6933	25.8625		9	9	9	27.6	27.6	27.6	56.559	0	43.98
-0.180021		-0.195348			sp|Q9UQ80-2|PA2G4_HUMAN;sp|Q9UQ80|PA2G4_HUMAN	sp|Q9UQ80-2|PA2G4_HUMAN;sp|Q9UQ80|PA2G4_HUMAN	Q9UQ80-2	Q9UQ80	PA2G4		23.2229	23.4029		2	2	2	7.4	7.4	7.4	38.059	0.0030864	2.0973
-0.180657		-0.178109			sp|P45880-2|VDAC2_HUMAN;sp|P45880|VDAC2_HUMAN;sp|P45880-1|VDAC2_HUMAN	sp|P45880-2|VDAC2_HUMAN;sp|P45880|VDAC2_HUMAN;sp|P45880-1|VDAC2_HUMAN	P45880-2	P45880	VDAC2		24.5479	24.7285		3	3	3	14.8	14.8	14.8	30.412	0	14.517
-0.181675		-0.184978			sp|P61026|RAB10_HUMAN;sp|P62820-3|RAB1A_HUMAN;sp|P62820-2|RAB1A_HUMAN;sp|Q9H0U4|RAB1B_HUMAN;sp|Q92928|RAB1C_HUMAN;sp|P51153|RAB13_HUMAN;sp|P62820|RAB1A_HUMAN;sp|Q92930|RAB8B_HUMAN;sp|P61006-2|RAB8A_HUMAN;sp|P61006|RAB8A_HUMAN;sp|P59190-2|RAB15_HUMAN;sp|P59190|RAB15_HUMAN	sp|P61026|RAB10_HUMAN;sp|P62820-3|RAB1A_HUMAN;sp|P62820-2|RAB1A_HUMAN;sp|Q9H0U4|RAB1B_HUMAN;sp|Q92928|RAB1C_HUMAN;sp|P51153|RAB13_HUMAN;sp|P62820|RAB1A_HUMAN;sp|Q92930|RAB8B_HUMAN;sp|P61006-2|RAB8A_HUMAN;sp|P61006|RAB8A_HUMAN;sp|P59190-2|RAB15_HUMAN;sp|P59190|RAB15_HUMAN	P61026	P61026	RAB10		23.8681	24.0497		2	2	2	11	11	11	22.541	0	5.3704
-0.190931		-0.210638			sp|P07900|HS90A_HUMAN;sp|P07900-2|HS90A_HUMAN;sp|Q58FG0|HS905_HUMAN	sp|P07900|HS90A_HUMAN;sp|P07900-2|HS90A_HUMAN	P07900	P07900	HS90A		25.7936	25.9845		15	7	7	24.9	13.5	13.5	84.659	0	67.42
-0.202136		-0.198997			sp|P07195|LDHB_HUMAN	sp|P07195|LDHB_HUMAN	P07195	P07195	LDHB		26.9526	27.1548		13	12	12	46.1	42.5	42.5	36.638	0	40.319
-0.205142		-0.196103			sp|P15311|EZRI_HUMAN;sp|P35241|RADI_HUMAN;sp|P35241-5|RADI_HUMAN;sp|P35241-4|RADI_HUMAN;sp|P35241-3|RADI_HUMAN	sp|P15311|EZRI_HUMAN;sp|P35241|RADI_HUMAN;sp|P35241-5|RADI_HUMAN	P15311	P15311	EZRI		24.7806	24.9857		6	6	3	11.1	11.1	6.8	69.412	0	10.801
-0.207893		-0.143263			sp|P52597|HNRPF_HUMAN	sp|P52597|HNRPF_HUMAN	P52597	P52597	HNRPF		23.1287	23.3365		3	2	2	10.6	8.2	8.2	45.671	0	7.5424
-0.241596		-0.226509			sp|P09382|LEG1_HUMAN	sp|P09382|LEG1_HUMAN	P09382	P09382	LEG1		25.0665	25.3081		5	5	5	60	60	60	14.716	0	26.076
-0.248413		-0.247441			sp|Q96AG4|LRC59_HUMAN	sp|Q96AG4|LRC59_HUMAN	Q96AG4	Q96AG4	LRC59		22.7812	23.0296		2	2	2	8.1	8.1	8.1	34.93	0	5.7664
-0.250719		-0.208268			sp|P26038|MOES_HUMAN	sp|P26038|MOES_HUMAN	P26038	P26038	MOES		22.7394	22.9902		5	2	2	10.2	5.9	5.9	67.819	0	5.4605
-0.252416		-0.258097			sp|P00558-2|PGK1_HUMAN;sp|P00558|PGK1_HUMAN;sp|P07205|PGK2_HUMAN	sp|P00558-2|PGK1_HUMAN;sp|P00558|PGK1_HUMAN	P00558-2	P00558	PGK1		25.5584	25.8108		4	4	4	15.7	15.7	15.7	41.428	0	35.921
-0.266277		-0.271306			sp|P50914|RL14_HUMAN	sp|P50914|RL14_HUMAN	P50914	P50914	RL14		23.8101	24.0763		2	2	2	9.3	9.3	9.3	23.432	0	4.7664
-0.27023		-0.265317			sp|P55072|TERA_HUMAN	sp|P55072|TERA_HUMAN	P55072	P55072	TERA		25.0707	25.3409		7	7	7	12.5	12.5	12.5	89.321	0	28.65
-0.271665		-0.289008			sp|Q93045|STMN2_HUMAN;sp|Q93045-2|STMN2_HUMAN	sp|Q93045|STMN2_HUMAN;sp|Q93045-2|STMN2_HUMAN	Q93045	Q93045	STMN2		23.0695	23.3411		2	2	1	10.6	10.6	5.6	20.828	0	5.1242
-0.284514		-0.31823			sp|P63104|1433Z_HUMAN;sp|P63104-2|1433Z_HUMAN	sp|P63104|1433Z_HUMAN;sp|P63104-2|1433Z_HUMAN	P63104	P63104	1433Z		26.1737	26.4582		10	10	7	53.5	53.5	43.7	27.745	0	120.2
-0.28558		-0.277628			sp|P08758|ANXA5_HUMAN	sp|P08758|ANXA5_HUMAN	P08758	P08758	ANXA5		25.1725	25.4581		8	8	8	30	30	30	35.936	0	38.675
	-0.287501		-0.213772		sp|Q9NZ01|TECR_HUMAN;sp|Q9NZ01-2|TECR_HUMAN	sp|Q9NZ01|TECR_HUMAN;sp|Q9NZ01-2|TECR_HUMAN	Q9NZ01	Q9NZ01	TECR	22.4332			22.7207	4	4	4	12.3	12.3	12.3	36.034	0	6.6402
-0.29678		-0.281075			sp|P62258|1433E_HUMAN;sp|P62258-2|1433E_HUMAN	sp|P62258|1433E_HUMAN;sp|P62258-2|1433E_HUMAN	P62258	P62258	1433E		25.0312	25.328		6	4	4	31	25.1	25.1	29.174	0	30.311
-0.29901		-0.295018			sp|P29692|EF1D_HUMAN;sp|P29692-3|EF1D_HUMAN;sp|P29692-2|EF1D_HUMAN;sp|P29692-4|EF1D_HUMAN	sp|P29692|EF1D_HUMAN;sp|P29692-3|EF1D_HUMAN;sp|P29692-2|EF1D_HUMAN;sp|P29692-4|EF1D_HUMAN	P29692	P29692	EF1D		25.7687	26.0678		6	6	6	28.1	28.1	28.1	31.121	0	40.63
-0.300417		-0.296193			sp|P09211|GSTP1_HUMAN	sp|P09211|GSTP1_HUMAN	P09211	P09211	GSTP1		25.6876	25.9881		3	3	3	22.4	22.4	22.4	23.356	0	57.277
-0.305445		-0.290778			sp|Q9NWB6|ARGL1_HUMAN;sp|Q9NWB6-3|ARGL1_HUMAN;sp|Q9NWB6-2|ARGL1_HUMAN	sp|Q9NWB6|ARGL1_HUMAN;sp|Q9NWB6-3|ARGL1_HUMAN;sp|Q9NWB6-2|ARGL1_HUMAN	Q9NWB6	Q9NWB6	ARGL1		23.7062	24.0117		4	4	4	11.4	11.4	11.4	33.216	0	4.1007
-0.327687		-0.319271			sp|P08195-2|4F2_HUMAN;sp|P08195-3|4F2_HUMAN;sp|P08195|4F2_HUMAN;sp|P08195-4|4F2_HUMAN	sp|P08195-2|4F2_HUMAN;sp|P08195-3|4F2_HUMAN;sp|P08195|4F2_HUMAN;sp|P08195-4|4F2_HUMAN	P08195-2	P08195	4F2		22.0412	22.3688		2	2	2	4.9	4.9	4.9	57.944	0	3.9586
-0.328492		-0.297954			sp|P11586|C1TC_HUMAN	sp|P11586|C1TC_HUMAN	P11586	P11586	C1TC		22.4825	22.811		4	4	4	6.7	6.7	6.7	101.56	0	7.888
-0.332622		-0.338909			sp|Q9H0S4-2|DDX47_HUMAN;sp|Q9H0S4|DDX47_HUMAN	sp|Q9H0S4-2|DDX47_HUMAN;sp|Q9H0S4|DDX47_HUMAN	Q9H0S4-2	Q9H0S4	DDX47		22.7139	23.0465		2	2	2	5.4	5.4	5.4	45.169	0	6.0658
-0.338339		-0.332737			sp|P05783|K1C18_HUMAN;CON__P05784;CON__A2AB72	sp|P05783|K1C18_HUMAN	P05783	P05783	K1C18		23.6063	23.9446		6	4	4	25.1	21.4	21.4	48.057	0	19.893
-0.345851		-0.358509			sp|P18669|PGAM1_HUMAN;sp|P15259|PGAM2_HUMAN;sp|Q8N0Y7|PGAM4_HUMAN	sp|P18669|PGAM1_HUMAN;sp|P15259|PGAM2_HUMAN;sp|Q8N0Y7|PGAM4_HUMAN	P18669	P18669	PGAM1		25.0632	25.409		6	6	6	33.5	33.5	33.5	28.804	0	25.166
-0.355242		-0.385044			sp|P10809|CH60_HUMAN;sp|P10809-2|CH60_HUMAN	sp|P10809|CH60_HUMAN	P10809	P10809	CH60		26.965	27.3202		18	18	18	40.1	40.1	40.1	61.054	0	75.784
-0.357946		-0.338453			sp|P63220|RS21_HUMAN	sp|P63220|RS21_HUMAN	P63220	P63220	RS21		22.4755	22.8334		2	2	2	33.7	33.7	33.7	9.1113	0	5.1816
-0.360308		-0.374622			sp|P60174-1|TPIS_HUMAN;sp|P60174|TPIS_HUMAN;sp|P60174-4|TPIS_HUMAN	sp|P60174-1|TPIS_HUMAN;sp|P60174|TPIS_HUMAN;sp|P60174-4|TPIS_HUMAN	P60174-1	P60174	TPIS		27.1348	27.4951		15	15	15	69.1	69.1	69.1	26.669	0	88.059
-0.364236		-0.347099			sp|P08574|CY1_HUMAN	sp|P08574|CY1_HUMAN	P08574	P08574	CY1		22.8445	23.2087		3	3	3	8.9	8.9	8.9	35.422	0	5.5839
-0.368936		-0.354226			sp|P55268|LAMB2_HUMAN	sp|P55268|LAMB2_HUMAN	P55268	P55268	LAMB2		24.572	24.941		1	1	1	0.6	0.6	0.6	195.98	0	2.5758
-0.371503		-0.364909			sp|P48643|TCPE_HUMAN;sp|P48643-2|TCPE_HUMAN	sp|P48643|TCPE_HUMAN;sp|P48643-2|TCPE_HUMAN	P48643	P48643	TCPE		24.0115	24.383		5	5	5	13.1	13.1	13.1	59.67	0	40.63
-0.376624		-0.387804			sp|Q9UBX3|DIC_HUMAN;sp|Q9UBX3-2|DIC_HUMAN	sp|Q9UBX3|DIC_HUMAN;sp|Q9UBX3-2|DIC_HUMAN	Q9UBX3	Q9UBX3	DIC		22.7377	23.1144		3	3	3	15	15	15	31.282	0	9.0594
-0.383718		-0.370388			sp|Q02878|RL6_HUMAN	sp|Q02878|RL6_HUMAN	Q02878	Q02878	RL6		22.1225	22.5062		2	2	2	11.1	11.1	11.1	32.728	0	5.213
-0.391658		-0.339594			sp|Q00839-2|HNRPU_HUMAN;sp|Q00839|HNRPU_HUMAN	sp|Q00839-2|HNRPU_HUMAN;sp|Q00839|HNRPU_HUMAN	Q00839-2	Q00839	HNRPU		25.0087	25.4004		7	7	7	11.9	11.9	11.9	88.979	0	43.688
-0.400429		-0.392317			sp|P37802|TAGL2_HUMAN;sp|P37802-2|TAGL2_HUMAN;sp|Q9UI15|TAGL3_HUMAN	sp|P37802|TAGL2_HUMAN;sp|P37802-2|TAGL2_HUMAN	P37802	P37802	TAGL2		25.008	25.4084		10	10	10	56.3	56.3	56.3	22.391	0	28.507
-0.411318		-0.40969			sp|Q8NC51-4|PAIRB_HUMAN;sp|Q8NC51-3|PAIRB_HUMAN;sp|Q8NC51-2|PAIRB_HUMAN;sp|Q8NC51|PAIRB_HUMAN	sp|Q8NC51-4|PAIRB_HUMAN;sp|Q8NC51-3|PAIRB_HUMAN;sp|Q8NC51-2|PAIRB_HUMAN;sp|Q8NC51|PAIRB_HUMAN	Q8NC51-4	Q8NC51	PAIRB		22.4216	22.833		2	2	2	9	9	9	42.426	0	3.8904
-0.412294		-0.412402			sp|P63261|ACTG_HUMAN	sp|P63261|ACTG_HUMAN	P63261	P63261	ACTG		22.3888	22.8012		23	1	1	69.9	4.5	4.5	41.792	0	11.92
-0.439251		-0.434455			sp|P22102|PUR2_HUMAN;sp|P22102-2|PUR2_HUMAN	sp|P22102|PUR2_HUMAN;sp|P22102-2|PUR2_HUMAN	P22102	P22102	PUR2		21.6583	22.0975		3	3	3	4.4	4.4	4.4	107.77	0	5.4933
-0.449535		-0.421371			sp|P30044-2|PRDX5_HUMAN;sp|P30044-3|PRDX5_HUMAN;sp|P30044|PRDX5_HUMAN;sp|P30044-4|PRDX5_HUMAN	sp|P30044-2|PRDX5_HUMAN;sp|P30044-3|PRDX5_HUMAN;sp|P30044|PRDX5_HUMAN;sp|P30044-4|PRDX5_HUMAN	P30044-2	P30044	PRDX5	18.0238			22.825	4	4	4	34	34	34	17.031	0	20.779
-0.450802		-0.463622			sp|P61978-3|HNRPK_HUMAN;sp|P61978|HNRPK_HUMAN;sp|P61978-2|HNRPK_HUMAN	sp|P61978-3|HNRPK_HUMAN;sp|P61978|HNRPK_HUMAN;sp|P61978-2|HNRPK_HUMAN	P61978-3	P61978	HNRPK		25.5524	26.0032		10	10	10	35.5	35.5	35.5	48.562	0	34.883
-0.474877		-0.502942			sp|O14980|XPO1_HUMAN	sp|O14980|XPO1_HUMAN	O14980	O14980	XPO1		20.7587	21.2336		2	2	2	2.1	2.1	2.1	123.38	0.003125	2.1842
-0.483364		-0.445939			sp|Q9H6W3|RIOX1_HUMAN;sp|Q9H6W3-2|RIOX1_HUMAN	sp|Q9H6W3|RIOX1_HUMAN;sp|Q9H6W3-2|RIOX1_HUMAN	Q9H6W3	Q9H6W3	RIOX1	22.6282			22.2406	5	5	5	12.6	12.6	12.6	71.085	0	10.764
	-0.484005		-0.445225		sp|Q9BXS6-4|NUSAP_HUMAN;sp|Q9BXS6-6|NUSAP_HUMAN;sp|Q9BXS6-3|NUSAP_HUMAN;sp|Q9BXS6-5|NUSAP_HUMAN;sp|Q9BXS6-2|NUSAP_HUMAN;sp|Q9BXS6|NUSAP_HUMAN;sp|Q9BXS6-7|NUSAP_HUMAN	sp|Q9BXS6-4|NUSAP_HUMAN;sp|Q9BXS6-6|NUSAP_HUMAN;sp|Q9BXS6-3|NUSAP_HUMAN;sp|Q9BXS6-5|NUSAP_HUMAN;sp|Q9BXS6-2|NUSAP_HUMAN;sp|Q9BXS6|NUSAP_HUMAN;sp|Q9BXS6-7|NUSAP_HUMAN	Q9BXS6-4	Q9BXS6	NUSAP	21.8018			22.2858	2	2	2	7.8	7.8	7.8	47.569	0	3.1679
-0.495183		-0.473631			sp|Q01105-3|SET_HUMAN;sp|Q01105-4|SET_HUMAN;sp|Q01105-2|SET_HUMAN;sp|Q01105|SET_HUMAN;sp|P0DME0|SETLP_HUMAN	sp|Q01105-3|SET_HUMAN;sp|Q01105-4|SET_HUMAN;sp|Q01105-2|SET_HUMAN;sp|Q01105|SET_HUMAN;sp|P0DME0|SETLP_HUMAN	Q01105-3	Q01105	SET		22.737	23.2322		2	2	2	8.3	8.3	8.3	30.992	0	6.4265
-0.498966		-0.492622			sp|P50454|SERPH_HUMAN	sp|P50454|SERPH_HUMAN	P50454	P50454	SERPH		22.2174	22.7164		3	3	3	11.7	11.7	11.7	46.44	0	5.7013
-0.517427		-0.520347			sp|P30048-2|PRDX3_HUMAN;sp|P30048|PRDX3_HUMAN	sp|P30048-2|PRDX3_HUMAN;sp|P30048|PRDX3_HUMAN	P30048-2	P30048	PRDX3		22.6059	23.1234		2	2	2	10.9	10.9	10.9	25.838	0	4.5389
-0.524264		-0.539333			sp|P30040|ERP29_HUMAN;sp|P30040-2|ERP29_HUMAN	sp|P30040|ERP29_HUMAN;sp|P30040-2|ERP29_HUMAN	P30040	P30040	ERP29		22.0743	22.5985		2	2	2	8.4	8.4	8.4	28.993	0	3.0643
-0.53057		-0.531868			sp|P22626-2|ROA2_HUMAN;sp|P22626|ROA2_HUMAN	sp|P22626-2|ROA2_HUMAN;sp|P22626|ROA2_HUMAN	P22626-2	P22626	ROA2		24.0118	24.5423		2	2	2	10.3	10.3	10.3	36.006	0	9.6322
	-0.532595		-0.606013		sp|Q5T3I0|GPTC4_HUMAN;sp|Q5T3I0-3|GPTC4_HUMAN;sp|Q5T3I0-2|GPTC4_HUMAN	sp|Q5T3I0|GPTC4_HUMAN;sp|Q5T3I0-3|GPTC4_HUMAN;sp|Q5T3I0-2|GPTC4_HUMAN	Q5T3I0	Q5T3I0	GPTC4	22.1587			22.6913	4	4	4	13.7	13.7	13.7	50.381	0	7.4467
-0.540424		-0.514804			sp|P09651-3|ROA1_HUMAN;sp|P09651-2|ROA1_HUMAN;sp|P09651|ROA1_HUMAN;sp|Q32P51|RA1L2_HUMAN	sp|P09651-3|ROA1_HUMAN;sp|P09651-2|ROA1_HUMAN;sp|P09651|ROA1_HUMAN	P09651-3	P09651	ROA1		24.1033	24.6436		3	3	3	20.6	20.6	20.6	29.386	0	21.807
-0.541911		-0.551885			sp|Q9Y5J1|UTP18_HUMAN	sp|Q9Y5J1|UTP18_HUMAN	Q9Y5J1	Q9Y5J1	UTP18		22.4801	23.0221		3	3	3	7.2	7.2	7.2	62.003	0	3.6166
-0.544584		-0.541713			sp|P51114-2|FXR1_HUMAN;sp|P51114|FXR1_HUMAN;sp|P51114-3|FXR1_HUMAN	sp|P51114-2|FXR1_HUMAN;sp|P51114|FXR1_HUMAN	P51114-2	P51114	FXR1		23.4074	23.9521		3	3	3	7.4	7.4	7.4	60.791	0	24.027
-0.573956		-0.572405			sp|Q14103-4|HNRPD_HUMAN;sp|Q14103-3|HNRPD_HUMAN;sp|Q14103-2|HNRPD_HUMAN;sp|Q14103|HNRPD_HUMAN;sp|O14979-3|HNRDL_HUMAN;sp|O14979-2|HNRDL_HUMAN;sp|O14979|HNRDL_HUMAN	sp|Q14103-4|HNRPD_HUMAN;sp|Q14103-3|HNRPD_HUMAN;sp|Q14103-2|HNRPD_HUMAN;sp|Q14103|HNRPD_HUMAN	Q14103-4	Q14103	HNRPD		23.7906	24.3647		3	3	3	13.6	13.6	13.6	30.672	0	15.667
-0.597221		-0.559051			sp|P27797|CALR_HUMAN	sp|P27797|CALR_HUMAN	P27797	P27797	CALR		22.6794	23.2765		2	2	2	7	7	7	48.141	0	7.0646
-0.6371		-0.603407			sp|P04083|ANXA1_HUMAN	sp|P04083|ANXA1_HUMAN	P04083	P04083	ANXA1		25.0269	25.6639		6	6	6	27.2	27.2	27.2	38.714	0	72.403
-0.641084		-0.666029			sp|Q9Y6C9|MTCH2_HUMAN	sp|Q9Y6C9|MTCH2_HUMAN	Q9Y6C9	Q9Y6C9	MTCH2		20.3585	20.9996		1	1	1	7.9	7.9	7.9	33.331	0	4.3549
-0.69635		-0.66612			sp|P12268|IMDH2_HUMAN	sp|P12268|IMDH2_HUMAN	P12268	P12268	IMDH2		24.2643	24.9607		5	5	5	15.2	15.2	15.2	55.804	0	13.409
-0.70186		-0.690283			sp|P08670|VIME_HUMAN;sp|P41219|PERI_HUMAN;sp|P41219-2|PERI_HUMAN	sp|P08670|VIME_HUMAN	P08670	P08670	VIME		24.3539	25.0558		6	5	5	16.1	14.6	14.6	53.651	0	10.46
-0.708496		-0.707083			sp|Q9UL46|PSME2_HUMAN	sp|Q9UL46|PSME2_HUMAN	Q9UL46	Q9UL46	PSME2		21.9976	22.7061		2	2	2	15.5	15.5	15.5	27.401	0	4.2708
-0.762306		-0.765959			sp|O43175|SERA_HUMAN	sp|O43175|SERA_HUMAN	O43175	O43175	SERA		23.4434	24.2058		5	5	5	12.4	12.4	12.4	56.65	0	11.301
-0.777283		-0.753605			sp|P53985|MOT1_HUMAN;sp|P53985-2|MOT1_HUMAN	sp|P53985|MOT1_HUMAN;sp|P53985-2|MOT1_HUMAN	P53985	P53985	MOT1		21.5829	22.3601		2	2	2	7.6	7.6	7.6	53.944	0	5.2333
-0.794353		-0.781234			sp|P43487-2|RANG_HUMAN;sp|P43487|RANG_HUMAN	sp|P43487-2|RANG_HUMAN;sp|P43487|RANG_HUMAN	P43487-2	P43487	RANG		22.0671	22.8615		2	2	2	12	12	12	23.239	0	4.1091
-0.805045		-0.788686			sp|P12956-2|XRCC6_HUMAN;sp|P12956|XRCC6_HUMAN	sp|P12956-2|XRCC6_HUMAN;sp|P12956|XRCC6_HUMAN	P12956-2	P12956	XRCC6		22.9116	23.7166		2	2	2	4.4	4.4	4.4	65.148	0	2.7548
-0.929185		-0.929942			sp|P13010|XRCC5_HUMAN	sp|P13010|XRCC5_HUMAN	P13010	P13010	XRCC5		22.6779	23.6072		2	2	2	5.2	5.2	5.2	82.704	0	5.1834
	-0.984816		-0.985816		sp|Q49A26-5|GLYR1_HUMAN;sp|Q49A26-4|GLYR1_HUMAN;sp|Q49A26-2|GLYR1_HUMAN;sp|Q49A26-3|GLYR1_HUMAN;sp|Q49A26|GLYR1_HUMAN	sp|Q49A26-5|GLYR1_HUMAN;sp|Q49A26-4|GLYR1_HUMAN;sp|Q49A26-2|GLYR1_HUMAN;sp|Q49A26-3|GLYR1_HUMAN;sp|Q49A26|GLYR1_HUMAN	Q49A26-5	Q49A26	GLYR1	22.1768			23.1616	2	2	2	6.4	6.4	6.4	51.499	0	5.6474
-1.06095		-1.03436			sp|Q9Y3Y2-4|CHTOP_HUMAN;sp|Q9Y3Y2|CHTOP_HUMAN;sp|Q9Y3Y2-3|CHTOP_HUMAN	sp|Q9Y3Y2-4|CHTOP_HUMAN;sp|Q9Y3Y2|CHTOP_HUMAN;sp|Q9Y3Y2-3|CHTOP_HUMAN	Q9Y3Y2-4	Q9Y3Y2	CHTOP		22.7047	23.7657		3	3	3	20.8	20.8	20.8	21.918	0	10.824
-1.22132		-1.24318			sp|P38159-3|RBMX_HUMAN;sp|P38159|RBMX_HUMAN;sp|Q96E39|RMXL1_HUMAN;sp|P38159-2|RBMX_HUMAN;sp|O75526|RMXL2_HUMAN;sp|Q8N7X1|RMXL3_HUMAN	sp|P38159-3|RBMX_HUMAN;sp|P38159|RBMX_HUMAN;sp|Q96E39|RMXL1_HUMAN;sp|P38159-2|RBMX_HUMAN;sp|O75526|RMXL2_HUMAN	P38159-3	P38159	RBMX		22.6126	23.8339		4	4	4	19.9	19.9	19.9	22.172	0	21.326
	-1.4994		-1.4618		sp|Q9Y383-3|LC7L2_HUMAN;sp|Q9Y383-2|LC7L2_HUMAN;sp|Q9Y383|LC7L2_HUMAN;sp|Q96HJ9-2|FMC1_HUMAN	sp|Q9Y383-3|LC7L2_HUMAN;sp|Q9Y383-2|LC7L2_HUMAN;sp|Q9Y383|LC7L2_HUMAN;sp|Q96HJ9-2|FMC1_HUMAN	Q9Y383-3	Q9Y383	LC7L2	20.8385			22.338	2	2	2	6.2	6.2	6.2	46.228	0	5.5357
-1.51622		-1.53899			sp|Q9NYF8-4|BCLF1_HUMAN;sp|Q9NYF8-3|BCLF1_HUMAN;sp|Q9NYF8-2|BCLF1_HUMAN;sp|Q9NYF8|BCLF1_HUMAN	sp|Q9NYF8-4|BCLF1_HUMAN;sp|Q9NYF8-3|BCLF1_HUMAN;sp|Q9NYF8-2|BCLF1_HUMAN;sp|Q9NYF8|BCLF1_HUMAN	Q9NYF8-4	Q9NYF8	BCLF1		23.2122	24.7284		5	5	5	9.2	9.2	9.2	85.936	0	10.093
-1.59994		-1.62607			sp|P84090|ERH_HUMAN	sp|P84090|ERH_HUMAN	P84090	P84090	ERH		25.9285	27.5285		5	5	5	46.2	46.2	46.2	12.259	0	144.53
-1.63017		-1.64007			sp|P07910-4|HNRPC_HUMAN;sp|P07910-2|HNRPC_HUMAN;sp|P07910|HNRPC_HUMAN;sp|P07910-3|HNRPC_HUMAN;sp|P0DMR1|HNRC4_HUMAN;sp|O60812|HNRC1_HUMAN;sp|B7ZW38|HNRC3_HUMAN;sp|B2RXH8|HNRC2_HUMAN	sp|P07910-4|HNRPC_HUMAN;sp|P07910-2|HNRPC_HUMAN;sp|P07910|HNRPC_HUMAN;sp|P07910-3|HNRPC_HUMAN;sp|P0DMR1|HNRC4_HUMAN;sp|O60812|HNRC1_HUMAN;sp|B7ZW38|HNRC3_HUMAN;sp|B2RXH8|HNRC2_HUMAN	P07910-4	P07910	HNRPC		21.916	23.5462		2	2	2	9.2	9.2	9.2	27.821	0	3.2494
-1.63413		-1.63222			sp|Q06787-11|FMR1_HUMAN;sp|Q06787-10|FMR1_HUMAN;sp|Q06787-8|FMR1_HUMAN;sp|Q06787-6|FMR1_HUMAN;sp|Q06787-2|FMR1_HUMAN;sp|Q06787-4|FMR1_HUMAN;sp|Q06787-5|FMR1_HUMAN;sp|Q06787-9|FMR1_HUMAN;sp|Q06787-7|FMR1_HUMAN;sp|Q06787-3|FMR1_HUMAN;sp|Q06787|FMR1_HUMAN	sp|Q06787-11|FMR1_HUMAN;sp|Q06787-10|FMR1_HUMAN;sp|Q06787-8|FMR1_HUMAN;sp|Q06787-6|FMR1_HUMAN;sp|Q06787-2|FMR1_HUMAN;sp|Q06787-4|FMR1_HUMAN;sp|Q06787-5|FMR1_HUMAN;sp|Q06787-9|FMR1_HUMAN;sp|Q06787-7|FMR1_HUMAN;sp|Q06787-3|FMR1_HUMAN;sp|Q06787|FMR1_HUMAN	Q06787-11	Q06787	FMR1		21.9464	23.5805		2	2	2	6.2	6.2	6.2	58.834	0	20.663
-2.09444		-2.09619			sp|P35637-2|FUS_HUMAN;sp|P35637|FUS_HUMAN	sp|P35637-2|FUS_HUMAN;sp|P35637|FUS_HUMAN	P35637-2	P35637	FUS		22.993	25.0874		4	2	2	10.9	9.1	9.1	53.354	0	16.728
	-2.13555		-2.13018		sp|Q71DI3|H32_HUMAN	sp|Q71DI3|H32_HUMAN	Q71DI3	Q71DI3	H32	23.9697	24.4952		26.1052	6	1	1	51.5	23.5	23.5	15.388	0	24.525
-2.36337		-2.37278			sp|Q92804-2|RBP56_HUMAN;sp|Q92804|RBP56_HUMAN	sp|Q92804-2|RBP56_HUMAN;sp|Q92804|RBP56_HUMAN	Q92804-2	Q92804	RBP56		24.9808	27.3441		5	5	3	14.4	14.4	12.1	61.557	0	76.669
-2.37022		-2.35344			sp|Q9Y2W1|TR150_HUMAN	sp|Q9Y2W1|TR150_HUMAN	Q9Y2W1	Q9Y2W1	TR150		25.1432	27.5134		9	9	9	13.5	13.5	13.5	108.66	0	45.918
	-3.20211		-3.20983		sp|P68431|H31_HUMAN;sp|Q16695|H31T_HUMAN;sp|Q6NXT2|H3C_HUMAN	sp|P68431|H31_HUMAN;sp|Q16695|H31T_HUMAN;sp|Q6NXT2|H3C_HUMAN	P68431	P68431	H31	23.2461	24.6305		26.4482	6	2	1	51.5	30.9	23.5	15.404	0	102.46
	-3.48118		-3.44218		sp|P61626|LYSC_HUMAN	sp|P61626|LYSC_HUMAN	P61626	P61626	LYSC	21.2104	25.1067		24.6916	2	2	2	16.2	16.2	16.2	16.537	0	12.603
					sp|A0A0A0MS14|HV145_HUMAN	sp|A0A0A0MS14|HV145_HUMAN	A0A0A0MS14	A0A0A0MS14	HV145				25.1457	1	1	1	9.4	9.4	9.4	13.508	0	18.114
					sp|P01624|KV315_HUMAN;sp|A0A0C4DH55|KVD07_HUMAN	sp|P01624|KV315_HUMAN;sp|A0A0C4DH55|KVD07_HUMAN	P01624	P01624	KV315	19.3478			25.9116	1	1	1	7.8	7.8	7.8	12.496	0	2.458
					sp|A0A0J9YX35|HV64D_HUMAN	sp|A0A0J9YX35|HV64D_HUMAN	A0A0J9YX35	A0A0J9YX35	HV64D			19.9549	25.4649	1	1	1	9.4	9.4	9.4	12.822	0	11.154
					sp|P0DOY3|IGLC3_HUMAN;sp|P0DOY2|IGLC2_HUMAN;sp|P0CG04|IGLC1_HUMAN;sp|P0CF74|IGLC6_HUMAN;sp|A0M8Q6|IGLC7_HUMAN;sp|B9A064|IGLL5_HUMAN	sp|P0DOY3|IGLC3_HUMAN;sp|P0DOY2|IGLC2_HUMAN;sp|P0CG04|IGLC1_HUMAN;sp|P0CF74|IGLC6_HUMAN;sp|A0M8Q6|IGLC7_HUMAN;sp|B9A064|IGLL5_HUMAN	P0DOY3	P0DOY3	IGLC3		21.7942			1	1	1	14.2	14.2	14.2	11.265	0	7.1308
					sp|Q13432-2|U119A_HUMAN;sp|Q13432|U119A_HUMAN;sp|A6NIH7|U119B_HUMAN	sp|Q13432-2|U119A_HUMAN;sp|Q13432|U119A_HUMAN;sp|A6NIH7|U119B_HUMAN	Q13432-2	Q13432	U119A	22.782			22.655	1	1	1	4.1	4.1	4.1	24.112	0.0031546	2.2665
					sp|Q13765|NACA_HUMAN;sp|E9PAV3-2|NACAM_HUMAN;sp|E9PAV3|NACAM_HUMAN	sp|Q13765|NACA_HUMAN;sp|E9PAV3-2|NACAM_HUMAN;sp|E9PAV3|NACAM_HUMAN	Q13765	Q13765	NACA	21.6184			21.4235	3	3	3	20.5	20.5	20.5	23.384	0	31.911
					sp|O00231|PSD11_HUMAN;sp|O00231-2|PSD11_HUMAN	sp|O00231|PSD11_HUMAN;sp|O00231-2|PSD11_HUMAN	O00231	O00231	PSD11		20.9185	21.5014		1	1	1	2.4	2.4	2.4	47.463	0	3.4633
					sp|O00303|EIF3F_HUMAN	sp|O00303|EIF3F_HUMAN	O00303	O00303	EIF3F	20.0391			20.5209	1	1	1	5.3	5.3	5.3	37.563	0	7.4435
					sp|O00410|IPO5_HUMAN	sp|O00410|IPO5_HUMAN	O00410	O00410	IPO5		21.1207	21.6323		1	1	1	2.3	2.3	2.3	123.63	0	2.8817
					sp|O00422|SAP18_HUMAN;sp|O00422-2|SAP18_HUMAN	sp|O00422|SAP18_HUMAN;sp|O00422-2|SAP18_HUMAN	O00422	O00422	SAP18	18.6541			20.4514	2	2	2	22.9	22.9	22.9	17.561	0	5.7676
					sp|O14880|MGST3_HUMAN	sp|O14880|MGST3_HUMAN	O14880	O14880	MGST3				23.4007	2	2	2	26.3	26.3	26.3	16.516	0	32.75
					sp|P19105|ML12A_HUMAN;sp|O14950|ML12B_HUMAN	sp|P19105|ML12A_HUMAN;sp|O14950|ML12B_HUMAN	P19105	P19105	ML12A					1	1	1	11.7	11.7	11.7	19.794	0	75.745
					sp|O15354|GPR37_HUMAN	sp|O15354|GPR37_HUMAN	O15354	O15354	GPR37	22.1735			22.3935	1	1	1	1.3	1.3	1.3	67.113	0.0073746	1.746
					sp|O60506-5|HNRPQ_HUMAN;sp|O60506-4|HNRPQ_HUMAN;sp|O60506-3|HNRPQ_HUMAN;sp|O60506-2|HNRPQ_HUMAN;sp|O60506|HNRPQ_HUMAN	sp|O60506-5|HNRPQ_HUMAN;sp|O60506-4|HNRPQ_HUMAN;sp|O60506-3|HNRPQ_HUMAN;sp|O60506-2|HNRPQ_HUMAN;sp|O60506|HNRPQ_HUMAN	O60506-5	O60506	HNRPQ					1	1	1	3.2	3.2	3.2	46.328	0	9.717
					sp|O60884|DNJA2_HUMAN	sp|O60884|DNJA2_HUMAN	O60884	O60884	DNJA2	22.8812			22.8823	1	1	1	7.8	7.8	7.8	45.745	0	3.0278
					sp|O75390|CISY_HUMAN	sp|O75390|CISY_HUMAN	O75390	O75390	CISY		20.7297	19.4654		1	1	1	3.4	3.4	3.4	51.712	0.0030534	1.9867
					sp|O75394|RM33_HUMAN	sp|O75394|RM33_HUMAN	O75394	O75394	RM33	23.1815			22.2494	1	1	1	16.9	16.9	16.9	7.6191	0	3.7055
					sp|O75531|BAF_HUMAN	sp|O75531|BAF_HUMAN	O75531	O75531	BAF		21.9406	21.8056		1	1	1	13.5	13.5	13.5	10.058	0	3.0095
					sp|O75607|NPM3_HUMAN	sp|O75607|NPM3_HUMAN	O75607	O75607	NPM3		21.0164	21.3027		1	1	1	9	9	9	19.343	0	15.756
					sp|O94761|RECQ4_HUMAN	sp|O94761|RECQ4_HUMAN	O94761	O94761	RECQ4	22.4404			21.5901	1	1	1	1.7	1.7	1.7	133.07	0.0030349	1.9432
					sp|O95631|NET1_HUMAN	sp|O95631|NET1_HUMAN	O95631	O95631	NET1		20.9498	21.5142		1	1	1	2.6	2.6	2.6	67.748	0	2.907
					sp|O96028-7|NSD2_HUMAN;sp|O96028-6|NSD2_HUMAN;sp|O96028-5|NSD2_HUMAN;sp|O96028-3|NSD2_HUMAN;sp|O96028|NSD2_HUMAN	sp|O96028-7|NSD2_HUMAN;sp|O96028-6|NSD2_HUMAN;sp|O96028-5|NSD2_HUMAN;sp|O96028-3|NSD2_HUMAN;sp|O96028|NSD2_HUMAN	O96028-7	O96028	NSD2		20.4529	21.0105		1	1	1	7.3	7.3	7.3	30.198	0.0087719	1.6943
					sp|P00367|DHE3_HUMAN;sp|P00367-3|DHE3_HUMAN;sp|P49448|DHE4_HUMAN;sp|P00367-2|DHE3_HUMAN	sp|P00367|DHE3_HUMAN;sp|P00367-3|DHE3_HUMAN;sp|P49448|DHE4_HUMAN	P00367	P00367	DHE3	20.5553			24.5126	3	3	3	5.9	5.9	5.9	61.397	0	22.239
					sp|P00441|SODC_HUMAN	sp|P00441|SODC_HUMAN	P00441	P00441	SODC		22.7276	23.4636		2	2	2	15.6	15.6	15.6	15.936	0	7.2154
					sp|P00450|CERU_HUMAN	sp|P00450|CERU_HUMAN	P00450	P00450	CERU					1	1	1	1.3	1.3	1.3	122.2	0	2.7294
					sp|P00505-2|AATM_HUMAN;sp|P00505|AATM_HUMAN	sp|P00505-2|AATM_HUMAN;sp|P00505|AATM_HUMAN	P00505-2	P00505	AATM		20.8976	22.2451		1	1	1	3.4	3.4	3.4	43.029	0	4.858
					sp|P01764|HV323_HUMAN	sp|P01764|HV323_HUMAN	P01764	P01764	HV323		22.6185			1	1	1	16.2	16.2	16.2	12.582	0	11.932
					sp|P0DP03|HV335_HUMAN;sp|P01772|HV333_HUMAN;sp|P01768|HV330_HUMAN	sp|P0DP03|HV335_HUMAN;sp|P01772|HV333_HUMAN;sp|P01768|HV330_HUMAN	P0DP03	P0DP03	HV335					1	1	1	16.2	16.2	16.2	12.947	0.0030628	2.0262
					sp|P01834|IGKC_HUMAN	sp|P01834|IGKC_HUMAN	P01834	P01834	IGKC	19.6744			22.1077	1	1	1	15.9	15.9	15.9	11.765	0.0015974	2.4141
					sp|P01859|IGHG2_HUMAN	sp|P01859|IGHG2_HUMAN	P01859	P01859	IGHG2		26.7363	19.9804		1	1	1	2.8	2.8	2.8	35.9	0.0044643	1.8203
					sp|P02545-2|LMNA_HUMAN;sp|P02545-6|LMNA_HUMAN;sp|P02545-3|LMNA_HUMAN;sp|P02545|LMNA_HUMAN;sp|P02545-5|LMNA_HUMAN;sp|P02545-4|LMNA_HUMAN	sp|P02545-2|LMNA_HUMAN;sp|P02545-6|LMNA_HUMAN;sp|P02545-3|LMNA_HUMAN;sp|P02545|LMNA_HUMAN;sp|P02545-5|LMNA_HUMAN;sp|P02545-4|LMNA_HUMAN	P02545-2	P02545	LMNA		22.0837	22.687		4	4	4	8.4	8.4	8.4	65.134	0	8.6102
					sp|P02745|C1QA_HUMAN	sp|P02745|C1QA_HUMAN	P02745	P02745	C1QA	19.9185			27.2173	2	2	2	4.5	4.5	4.5	26.016	0	4.2551
					sp|P02788-2|TRFL_HUMAN;sp|P02788|TRFL_HUMAN	sp|P02788-2|TRFL_HUMAN;sp|P02788|TRFL_HUMAN	P02788-2	P02788	TRFL			18.7964	21.6274	1	1	1	1.5	1.5	1.5	73.16	0.0015848	2.3381
					sp|P04259|K2C6B_HUMAN	sp|P04259|K2C6B_HUMAN	P04259	P04259	K2C6B		24.9345	21.2074		47	2	2	64.9	5.5	5.5	60.066	0	16.088
					sp|P04632|CPNS1_HUMAN	sp|P04632|CPNS1_HUMAN	P04632	P04632	CPNS1		19.9859	21.1122		1	1	1	3.4	3.4	3.4	28.315	0	3.1659
					sp|P04844-2|RPN2_HUMAN;sp|P04844|RPN2_HUMAN	sp|P04844-2|RPN2_HUMAN;sp|P04844|RPN2_HUMAN	P04844-2	P04844	RPN2		20.8467	21.9702		1	1	1	2	2	2	67.723	0	3.2514
					sp|P05109|S10A8_HUMAN	sp|P05109|S10A8_HUMAN	P05109	P05109	S10A8	18.554	26.1013		26.0321	3	3	3	37.6	37.6	37.6	10.834	0	27.315
					sp|P05386|RLA1_HUMAN	sp|P05386|RLA1_HUMAN	P05386	P05386	RLA1	22.9842			22.6228	1	1	1	14	14	14	11.514	0	33.365
					sp|P06753-4|TPM3_HUMAN;sp|P06753-3|TPM3_HUMAN;sp|P06753-6|TPM3_HUMAN;sp|P06753-5|TPM3_HUMAN;sp|P06753-2|TPM3_HUMAN	sp|P06753-4|TPM3_HUMAN;sp|P06753-3|TPM3_HUMAN;sp|P06753-6|TPM3_HUMAN;sp|P06753-5|TPM3_HUMAN;sp|P06753-2|TPM3_HUMAN	P06753-4	P06753	TPM3		23.2438	24.4958		2	2	2	9.3	9.3	9.3	28.793	0	5.9823
					sp|P07339|CATD_HUMAN	sp|P07339|CATD_HUMAN	P07339	P07339	CATD		23.3601	21.4633		3	3	3	9.2	9.2	9.2	44.552	0	4.3751
					sp|P09923|PPBI_HUMAN	sp|P09923|PPBI_HUMAN	P09923	P09923	PPBI	20.9074			24.8197	1	1	1	1.9	1.9	1.9	56.811	0.0030395	1.9494
					sp|Q71UI9-2|H2AV_HUMAN;sp|Q71UI9|H2AV_HUMAN;sp|P0C0S5|H2AZ_HUMAN;sp|Q71UI9-4|H2AV_HUMAN;sp|Q71UI9-5|H2AV_HUMAN;sp|Q71UI9-3|H2AV_HUMAN	sp|Q71UI9-2|H2AV_HUMAN;sp|Q71UI9|H2AV_HUMAN;sp|P0C0S5|H2AZ_HUMAN;sp|Q71UI9-4|H2AV_HUMAN	Q71UI9-2	Q71UI9	H2AV	22.1013			25.4925	3	1	1	39.5	25.4	25.4	12.146	0	35.695
					sp|Q99878|H2A1J_HUMAN;sp|Q96KK5|H2A1H_HUMAN;sp|Q9BTM1|H2AJ_HUMAN;sp|P20671|H2A1D_HUMAN;sp|P0C0S8|H2A1_HUMAN;sp|Q9BTM1-2|H2AJ_HUMAN;sp|Q93077|H2A1C_HUMAN;sp|Q7L7L0|H2A3_HUMAN;sp|P04908|H2A1B_HUMAN	sp|Q99878|H2A1J_HUMAN;sp|Q96KK5|H2A1H_HUMAN;sp|Q9BTM1|H2AJ_HUMAN;sp|P20671|H2A1D_HUMAN;sp|P0C0S8|H2A1_HUMAN;sp|Q9BTM1-2|H2AJ_HUMAN;sp|Q93077|H2A1C_HUMAN;sp|Q7L7L0|H2A3_HUMAN;sp|P04908|H2A1B_HUMAN	Q99878	Q99878	H2A1J	19.7648			24.1044	7	1	0	58.6	22.7	0	13.936	0	12.375
					sp|Q01081-3|U2AF1_HUMAN;sp|Q8WU68-3|U2AF4_HUMAN;sp|Q8WU68-2|U2AF4_HUMAN;sp|Q8WU68|U2AF4_HUMAN;sp|Q01081-2|U2AF1_HUMAN;sp|Q01081|U2AF1_HUMAN;sp|P0DN76|U2AF5_HUMAN	sp|Q01081-3|U2AF1_HUMAN;sp|Q8WU68-3|U2AF4_HUMAN;sp|Q8WU68-2|U2AF4_HUMAN;sp|Q8WU68|U2AF4_HUMAN;sp|Q01081-2|U2AF1_HUMAN;sp|Q01081|U2AF1_HUMAN;sp|P0DN76|U2AF5_HUMAN	Q01081-3	Q01081	U2AF1					1	1	1	29.3	29.3	29.3	8.5716	0	4.5159
					sp|P0DP25|CALM3_HUMAN;sp|P0DP24|CALM2_HUMAN;sp|P0DP23|CALM1_HUMAN	sp|P0DP25|CALM3_HUMAN;sp|P0DP24|CALM2_HUMAN;sp|P0DP23|CALM1_HUMAN	P0DP25	P0DP25	CALM3		22.8912	23.6855		1	1	1	20.1	20.1	20.1	16.837	0	4.5987
					sp|P10620|MGST1_HUMAN;sp|P10620-2|MGST1_HUMAN	sp|P10620|MGST1_HUMAN;sp|P10620-2|MGST1_HUMAN	P10620	P10620	MGST1	18.1463			23.2464	2	2	2	38.1	38.1	38.1	17.598	0	8.097
					sp|P11940-2|PABP1_HUMAN;sp|P11940|PABP1_HUMAN;sp|Q13310-2|PABP4_HUMAN;sp|Q13310|PABP4_HUMAN;sp|Q13310-3|PABP4_HUMAN;sp|Q5JQF8|PAP1M_HUMAN;sp|Q4VXU2-2|PAP1L_HUMAN;sp|Q4VXU2|PAP1L_HUMAN;sp|Q9H361|PABP3_HUMAN	sp|P11940-2|PABP1_HUMAN;sp|P11940|PABP1_HUMAN;sp|Q13310-2|PABP4_HUMAN;sp|Q13310|PABP4_HUMAN;sp|Q13310-3|PABP4_HUMAN	P11940-2	P11940	PABP1					3	3	3	8	8	8	61.18	0	38.642
					sp|P12814-2|ACTN1_HUMAN;sp|P12814|ACTN1_HUMAN;sp|P12814-3|ACTN1_HUMAN;sp|P12814-4|ACTN1_HUMAN;sp|O43707|ACTN4_HUMAN;sp|O43707-3|ACTN4_HUMAN;sp|O43707-2|ACTN4_HUMAN	sp|P12814-2|ACTN1_HUMAN;sp|P12814|ACTN1_HUMAN;sp|P12814-3|ACTN1_HUMAN;sp|P12814-4|ACTN1_HUMAN;sp|O43707|ACTN4_HUMAN	P12814-2	P12814	ACTN1		22.4817	22.7782		3	3	3	4.6	4.6	4.6	102.71	0	5.2553
					sp|P13489|RINI_HUMAN	sp|P13489|RINI_HUMAN	P13489	P13489	RINI					1	1	1	4.8	4.8	4.8	49.973	0.0015873	2.3534
					sp|P14174|MIF_HUMAN	sp|P14174|MIF_HUMAN	P14174	P14174	MIF		22.5632	23.1543		2	2	2	17.4	17.4	17.4	12.476	0	3.4633
					sp|P14678-2|RSMB_HUMAN;sp|P63162|RSMN_HUMAN;sp|P14678|RSMB_HUMAN;sp|P63162-2|RSMN_HUMAN;sp|P14678-3|RSMB_HUMAN	sp|P14678-2|RSMB_HUMAN;sp|P63162|RSMN_HUMAN;sp|P14678|RSMB_HUMAN;sp|P63162-2|RSMN_HUMAN;sp|P14678-3|RSMB_HUMAN	P14678-2	P14678	RSMB		21.5021	22.0042		1	1	1	3.5	3.5	3.5	23.656	0.0030166	1.9013
					sp|P16104|H2AX_HUMAN;sp|Q96QV6|H2A1A_HUMAN;sp|Q8IUE6|H2A2B_HUMAN	sp|P16104|H2AX_HUMAN;sp|Q96QV6|H2A1A_HUMAN;sp|Q8IUE6|H2A2B_HUMAN	P16104	P16104	H2AX	22.556	23.0448		23.7315	6	2	2	52.4	21	21	15.144	0	18.899
					sp|P16949|STMN1_HUMAN;sp|P16949-2|STMN1_HUMAN	sp|P16949|STMN1_HUMAN;sp|P16949-2|STMN1_HUMAN	P16949	P16949	STMN1		21.7418	22.3225		2	1	1	14.8	8.7	8.7	17.302	0.0030675	2.0626
					sp|P17066|HSP76_HUMAN;sp|P48741|HSP77_HUMAN	sp|P17066|HSP76_HUMAN	P17066	P17066	HSP76	24.7679			24.3231	10	1	1	15.1	1.7	1.7	71.027	0	2.7852
					sp|P17081|RHOQ_HUMAN;sp|P84095|RHOG_HUMAN;sp|P60953-1|CDC42_HUMAN;sp|Q9H4E5-2|RHOJ_HUMAN;sp|P63000|RAC1_HUMAN;sp|P60763|RAC3_HUMAN;sp|P15153|RAC2_HUMAN;sp|P63000-2|RAC1_HUMAN;sp|Q9H4E5|RHOJ_HUMAN	sp|P17081|RHOQ_HUMAN;sp|P84095|RHOG_HUMAN;sp|P60953-1|CDC42_HUMAN;sp|Q9H4E5-2|RHOJ_HUMAN;sp|P63000|RAC1_HUMAN;sp|P60763|RAC3_HUMAN;sp|P15153|RAC2_HUMAN;sp|P63000-2|RAC1_HUMAN;sp|Q9H4E5|RHOJ_HUMAN	P17081	P17081	RHOQ	23.1714				2	2	1	13.2	13.2	7.8	22.659	0.0074184	1.778
					sp|P17980|PRS6A_HUMAN	sp|P17980|PRS6A_HUMAN	P17980	P17980	PRS6A		20.5409	21.6185		1	1	1	4.1	4.1	4.1	49.203	0	3.1964
					sp|P18583-8|SON_HUMAN;sp|P18583-6|SON_HUMAN;sp|P18583-2|SON_HUMAN;sp|P18583-10|SON_HUMAN;sp|P18583-3|SON_HUMAN;sp|P18583-4|SON_HUMAN;sp|P18583-7|SON_HUMAN;sp|P18583|SON_HUMAN;sp|P18583-5|SON_HUMAN;sp|P18583-9|SON_HUMAN	sp|P18583-8|SON_HUMAN;sp|P18583-6|SON_HUMAN;sp|P18583-2|SON_HUMAN;sp|P18583-10|SON_HUMAN;sp|P18583-3|SON_HUMAN;sp|P18583-4|SON_HUMAN;sp|P18583-7|SON_HUMAN;sp|P18583|SON_HUMAN;sp|P18583-5|SON_HUMAN;sp|P18583-9|SON_HUMAN	P18583-8	P18583	SON	21.2213			21.7051	1	1	1	1.3	1.3	1.3	73.883	0	2.8166
					sp|P19474|RO52_HUMAN	sp|P19474|RO52_HUMAN	P19474	P19474	RO52	22.0241			21.7373	1	1	1	3.8	3.8	3.8	54.169	0	4.8735
					sp|P20340-4|RAB6A_HUMAN;sp|Q9NRW1-2|RAB6B_HUMAN;sp|Q9NRW1|RAB6B_HUMAN;sp|P20340-2|RAB6A_HUMAN;sp|P20340|RAB6A_HUMAN;sp|Q14964|RB39A_HUMAN	sp|P20340-4|RAB6A_HUMAN;sp|Q9NRW1-2|RAB6B_HUMAN;sp|Q9NRW1|RAB6B_HUMAN;sp|P20340-2|RAB6A_HUMAN;sp|P20340|RAB6A_HUMAN;sp|Q14964|RB39A_HUMAN	P20340-4	P20340	RAB6A		23.4512	23.9339		1	1	1	6.3	6.3	6.3	19.934	0	5.0121
					sp|P20700|LMNB1_HUMAN	sp|P20700|LMNB1_HUMAN	P20700	P20700	LMNB1		20.4447	21.4989		2	2	2	6.3	6.3	6.3	66.408	0	6.1462
					sp|P20962|PTMS_HUMAN	sp|P20962|PTMS_HUMAN	P20962	P20962	PTMS	23.5693			22.8846	1	1	1	10.8	10.8	10.8	11.53	0	2.5704
					sp|P21912|SDHB_HUMAN	sp|P21912|SDHB_HUMAN	P21912	P21912	SDHB		20.7602	21.2721		1	1	1	5	5	5	31.629	0	2.9528
					sp|P22695|QCR2_HUMAN	sp|P22695|QCR2_HUMAN	P22695	P22695	QCR2					1	1	1	3.8	3.8	3.8	48.442	0.0073638	1.7443
					sp|P22735|TGM1_HUMAN;sp|P22735-2|TGM1_HUMAN	sp|P22735|TGM1_HUMAN	P22735	P22735	TGM1		24.02	16.5979		6	6	6	9.8	9.8	9.8	89.786	0	19.734
					sp|P25311|ZA2G_HUMAN	sp|P25311|ZA2G_HUMAN	P25311	P25311	ZA2G	21.3584	23.7042			3	3	3	16.8	16.8	16.8	34.258	0	16.061
					sp|P25787|PSA2_HUMAN	sp|P25787|PSA2_HUMAN	P25787	P25787	PSA2		20.7918	21.1226		1	1	1	9	9	9	25.898	0	5.136
					sp|P27816-7|MAP4_HUMAN;sp|P27816-5|MAP4_HUMAN;sp|P27816-2|MAP4_HUMAN;sp|P27816-6|MAP4_HUMAN;sp|P27816|MAP4_HUMAN	sp|P27816-7|MAP4_HUMAN;sp|P27816-5|MAP4_HUMAN;sp|P27816-2|MAP4_HUMAN;sp|P27816-6|MAP4_HUMAN;sp|P27816|MAP4_HUMAN	P27816-7	P27816	MAP4		21.1195	21.6115		1	1	1	21.2	21.2	21.2	10.441	0	11.227
					sp|P28066|PSA5_HUMAN	sp|P28066|PSA5_HUMAN	P28066	P28066	PSA5					1	1	1	5	5	5	26.411	0.0030488	1.9802
					sp|P28074-3|PSB5_HUMAN;sp|P28074|PSB5_HUMAN	sp|P28074-3|PSB5_HUMAN;sp|P28074|PSB5_HUMAN	P28074-3	P28074	PSB5		21.8057	21.9491		1	1	1	8.8	8.8	8.8	17.782	0	2.8352
					sp|P29508-2|SPB3_HUMAN;sp|P29508|SPB3_HUMAN	sp|P29508-2|SPB3_HUMAN;sp|P29508|SPB3_HUMAN	P29508-2	P29508	SPB3		23.8191	17.8254		3	3	3	12.7	12.7	12.7	38.549	0	11.15
					sp|P30153|2AAA_HUMAN;sp|P30154-5|2AAB_HUMAN;sp|P30154-4|2AAB_HUMAN;sp|P30154|2AAB_HUMAN;sp|P30154-2|2AAB_HUMAN	sp|P30153|2AAA_HUMAN;sp|P30154-5|2AAB_HUMAN;sp|P30154-4|2AAB_HUMAN;sp|P30154|2AAB_HUMAN;sp|P30154-2|2AAB_HUMAN	P30153	P30153	2AAA		20.768	20.9641		2	2	2	4.8	4.8	4.8	65.308	0	4.3948
					sp|P31040-3|SDHA_HUMAN;sp|P31040-2|SDHA_HUMAN;sp|P31040|SDHA_HUMAN	sp|P31040-3|SDHA_HUMAN;sp|P31040-2|SDHA_HUMAN;sp|P31040|SDHA_HUMAN	P31040-3	P31040	SDHA		21.0787	21.3374		1	1	1	2.7	2.7	2.7	56.65	0	2.9373
					sp|P31944|CASPE_HUMAN	sp|P31944|CASPE_HUMAN	P31944	P31944	CASPE					1	1	1	5.8	5.8	5.8	27.679	0	7.7012
					sp|P31948-3|STIP1_HUMAN;sp|P31948|STIP1_HUMAN;sp|P31948-2|STIP1_HUMAN	sp|P31948-3|STIP1_HUMAN;sp|P31948|STIP1_HUMAN;sp|P31948-2|STIP1_HUMAN	P31948-3	P31948	STIP1		20.6703	21.4047		4	4	4	9.8	9.8	9.8	59.777	0	6.2529
					sp|P35232|PHB_HUMAN;sp|P35232-2|PHB_HUMAN	sp|P35232|PHB_HUMAN;sp|P35232-2|PHB_HUMAN	P35232	P35232	PHB		22.185	23.2845		2	2	2	11.8	11.8	11.8	29.804	0	4.7828
					sp|P35579|MYH9_HUMAN;sp|P35579-2|MYH9_HUMAN	sp|P35579|MYH9_HUMAN;sp|P35579-2|MYH9_HUMAN	P35579	P35579	MYH9		21.4588	23.1219		2	2	2	1.6	1.6	1.6	226.53	0.0031153	2.1627
					sp|P36542-2|ATPG_HUMAN	sp|P36542-2|ATPG_HUMAN	P36542-2	P36542	ATPG					10	1	1	45.8	4	4	32.881	0	2.6046
					sp|P62136-3|PP1A_HUMAN;sp|P36873|PP1G_HUMAN;sp|P62140|PP1B_HUMAN;sp|P62136|PP1A_HUMAN;sp|P36873-2|PP1G_HUMAN;sp|P62136-2|PP1A_HUMAN	sp|P62136-3|PP1A_HUMAN;sp|P36873|PP1G_HUMAN;sp|P62140|PP1B_HUMAN;sp|P62136|PP1A_HUMAN;sp|P36873-2|PP1G_HUMAN;sp|P62136-2|PP1A_HUMAN	P62136-3	P62136	PP1A					1	1	1	3.8	3.8	3.8	32.595	0	4.7477
					sp|P40925-2|MDHC_HUMAN;sp|P40925|MDHC_HUMAN;sp|P40925-3|MDHC_HUMAN	sp|P40925-2|MDHC_HUMAN;sp|P40925|MDHC_HUMAN;sp|P40925-3|MDHC_HUMAN	P40925-2	P40925	MDHC		22.3879	22.4943		3	3	3	19.6	19.6	19.6	27.025	0	7.1
					sp|P41250|GARS_HUMAN	sp|P41250|GARS_HUMAN	P41250	P41250	GARS		20.3099	21.764		1	1	1	1.8	1.8	1.8	83.165	0	2.8099
					sp|P43243-2|MATR3_HUMAN;sp|P43243|MATR3_HUMAN	sp|P43243-2|MATR3_HUMAN;sp|P43243|MATR3_HUMAN	P43243-2	P43243	MATR3		20.7001	22.0779		1	1	1	3.8	3.8	3.8	62.575	0	4.9774
					sp|P47929|LEG7_HUMAN	sp|P47929|LEG7_HUMAN	P47929	P47929	LEG7	21.4174			21.917	1	1	1	8.1	8.1	8.1	15.075	0	20.938
					sp|P48788-2|TNNI2_HUMAN;sp|P48788|TNNI2_HUMAN	sp|P48788-2|TNNI2_HUMAN;sp|P48788|TNNI2_HUMAN	P48788-2	P48788	TNNI2	26.695			26.2857	1	1	1	3.8	3.8	3.8	21.354	0	3.8025
					sp|P49321-2|NASP_HUMAN;sp|P49321-4|NASP_HUMAN;sp|P49321|NASP_HUMAN;sp|P49321-3|NASP_HUMAN	sp|P49321-2|NASP_HUMAN;sp|P49321-4|NASP_HUMAN;sp|P49321|NASP_HUMAN;sp|P49321-3|NASP_HUMAN	P49321-2	P49321	NASP					2	2	2	5.6	5.6	5.6	48.804	0	4.1443
					sp|P49327|FAS_HUMAN	sp|P49327|FAS_HUMAN	P49327	P49327	FAS		21.1884	21.2411		2	2	2	1.6	1.6	1.6	273.42	0	5.6772
					sp|P49458|SRP09_HUMAN	sp|P49458|SRP09_HUMAN	P49458	P49458	SRP09	22.4864			22.2767	1	1	1	12.8	12.8	12.8	10.112	0	2.8839
					sp|P49711|CTCF_HUMAN	sp|P49711|CTCF_HUMAN	P49711	P49711	CTCF				21.6991	1	1	1	2.5	2.5	2.5	82.785	0	4.7399
					sp|P49721|PSB2_HUMAN	sp|P49721|PSB2_HUMAN	P49721	P49721	PSB2	21.1376			21.0003	1	1	1	5.5	5.5	5.5	22.836	0	2.7539
					sp|P50226|ST1A2_HUMAN	sp|P50226|ST1A2_HUMAN	P50226	P50226	ST1A2				23.8124	1	1	1	2.7	2.7	2.7	34.309	0.0073529	1.7404
					sp|Q8IZP2|ST134_HUMAN;sp|P50502|F10A1_HUMAN;sp|Q8NFI4|F10A5_HUMAN	sp|Q8IZP2|ST134_HUMAN;sp|P50502|F10A1_HUMAN;sp|Q8NFI4|F10A5_HUMAN	Q8IZP2	Q8IZP2	ST134		21.3373	22.6875		2	2	2	10	10	10	27.406	0	8.7246
					sp|P51148|RAB5C_HUMAN;sp|P51148-2|RAB5C_HUMAN;sp|P61020-2|RAB5B_HUMAN;sp|P20339-2|RAB5A_HUMAN;sp|P61020|RAB5B_HUMAN;sp|P20339|RAB5A_HUMAN	sp|P51148|RAB5C_HUMAN;sp|P51148-2|RAB5C_HUMAN;sp|P61020-2|RAB5B_HUMAN;sp|P20339-2|RAB5A_HUMAN;sp|P61020|RAB5B_HUMAN;sp|P20339|RAB5A_HUMAN	P51148	P51148	RAB5C	19.1989			20.1655	2	2	2	11.6	11.6	11.6	23.482	0	4.0553
					sp|P52292|IMA1_HUMAN	sp|P52292|IMA1_HUMAN	P52292	P52292	IMA1		21.5036	20.1851		3	3	3	10.8	10.8	10.8	57.861	0	12.57
					sp|P52434-2|RPAB3_HUMAN;sp|P52434|RPAB3_HUMAN;sp|P52434-4|RPAB3_HUMAN	sp|P52434-2|RPAB3_HUMAN;sp|P52434|RPAB3_HUMAN;sp|P52434-4|RPAB3_HUMAN	P52434-2	P52434	RPAB3	18.7418			23.0655	2	2	2	15.6	15.6	15.6	13.848	0	43.847
					sp|P52565-2|GDIR1_HUMAN;sp|P52565|GDIR1_HUMAN	sp|P52565-2|GDIR1_HUMAN;sp|P52565|GDIR1_HUMAN	P52565-2	P52565	GDIR1		22.2722	22.3919		1	1	1	10.6	10.6	10.6	18.232	0	2.6759
					sp|P52701-4|MSH6_HUMAN;sp|P52701-2|MSH6_HUMAN;sp|P52701-3|MSH6_HUMAN;sp|P52701|MSH6_HUMAN	sp|P52701-4|MSH6_HUMAN;sp|P52701-2|MSH6_HUMAN;sp|P52701-3|MSH6_HUMAN;sp|P52701|MSH6_HUMAN	P52701-4	P52701	MSH6		20.782	21.4405		3	3	3	5.1	5.1	5.1	119.79	0	12.325
					sp|P52815|RM12_HUMAN	sp|P52815|RM12_HUMAN	P52815	P52815	RM12				24.7249	2	2	2	12.6	12.6	12.6	21.348	0	49.425
					sp|P53999|TCP4_HUMAN	sp|P53999|TCP4_HUMAN	P53999	P53999	TCP4		21.8443	22.8995		1	1	1	18.9	18.9	18.9	14.395	0	20.792
					sp|P54819-6|KAD2_HUMAN;sp|P54819-5|KAD2_HUMAN;sp|P54819-2|KAD2_HUMAN;sp|P54819|KAD2_HUMAN	sp|P54819-6|KAD2_HUMAN;sp|P54819-5|KAD2_HUMAN;sp|P54819-2|KAD2_HUMAN;sp|P54819|KAD2_HUMAN	P54819-6	P54819	KAD2		19.4851	21.0103		1	1	1	13.1	13.1	13.1	21.636	0	4.2848
					sp|P61956-2|SUMO2_HUMAN;sp|Q6EEV6|SUMO4_HUMAN;sp|P61956|SUMO2_HUMAN;sp|P55854|SUMO3_HUMAN;sp|P55854-2|SUMO3_HUMAN	sp|P61956-2|SUMO2_HUMAN;sp|Q6EEV6|SUMO4_HUMAN;sp|P61956|SUMO2_HUMAN;sp|P55854|SUMO3_HUMAN;sp|P55854-2|SUMO3_HUMAN	P61956-2	P61956	SUMO2		20.9985	22.0979		1	1	1	16.9	16.9	16.9	8.1111	0	2.9419
					sp|P57088|TMM33_HUMAN	sp|P57088|TMM33_HUMAN	P57088	P57088	TMM33		22.4415	23.0495		1	1	1	4.9	4.9	4.9	27.978	0	3.1239
					sp|P60900-2|PSA6_HUMAN;sp|P60900|PSA6_HUMAN	sp|P60900-2|PSA6_HUMAN;sp|P60900|PSA6_HUMAN	P60900-2	P60900	PSA6					2	2	2	11	11	11	25.29	0	4.5838
					sp|P60903|S10AA_HUMAN	sp|P60903|S10AA_HUMAN	P60903	P60903	S10AA		20.2931	20.834		1	1	1	10.3	10.3	10.3	11.203	0.0031056	2.1506
					sp|P61619|S61A1_HUMAN;sp|P61619-3|S61A1_HUMAN	sp|P61619|S61A1_HUMAN;sp|P61619-3|S61A1_HUMAN	P61619	P61619	S61A1		20.8392	22.0223		2	2	2	6.5	6.5	6.5	52.264	0	3.6364
					sp|P61803|DAD1_HUMAN	sp|P61803|DAD1_HUMAN	P61803	P61803	DAD1		20.0869	20.5994		1	1	1	8.8	8.8	8.8	12.497	0	2.8621
					sp|P61923-3|COPZ1_HUMAN;sp|P61923-5|COPZ1_HUMAN;sp|P61923|COPZ1_HUMAN;sp|P61923-4|COPZ1_HUMAN;sp|P61923-2|COPZ1_HUMAN	sp|P61923-3|COPZ1_HUMAN;sp|P61923-5|COPZ1_HUMAN;sp|P61923|COPZ1_HUMAN;sp|P61923-4|COPZ1_HUMAN;sp|P61923-2|COPZ1_HUMAN	P61923-3	P61923	COPZ1				23.9114	2	2	2	31.8	31.8	31.8	17.624	0	44.056
					sp|P62191-2|PRS4_HUMAN;sp|P62191|PRS4_HUMAN	sp|P62191-2|PRS4_HUMAN;sp|P62191|PRS4_HUMAN	P62191-2	P62191	PRS4	20.9204			21.218	1	1	1	3.3	3.3	3.3	41.167	0	4.7004
					sp|P62318-2|SMD3_HUMAN;sp|P62318|SMD3_HUMAN	sp|P62318-2|SMD3_HUMAN;sp|P62318|SMD3_HUMAN	P62318-2	P62318	SMD3		21.9105	22.7933		2	2	2	15.8	15.8	15.8	13.291	0.0030257	1.9152
					sp|P62491-2|RB11A_HUMAN;sp|Q15907-2|RB11B_HUMAN;sp|P62491|RB11A_HUMAN;sp|Q15907|RB11B_HUMAN	sp|P62491-2|RB11A_HUMAN;sp|Q15907-2|RB11B_HUMAN;sp|P62491|RB11A_HUMAN;sp|Q15907|RB11B_HUMAN	P62491-2	P62491	RB11A		21.9034	21.7483		1	1	1	8.4	8.4	8.4	17.659	0	2.4572
					sp|P62913-2|RL11_HUMAN	sp|P62913-2|RL11_HUMAN	P62913-2	P62913	RL11	23.5916			23.3566	21	1	1	82.5	6.2	6.2	20.124	0	4.0507
					sp|P63208-2|SKP1_HUMAN;sp|P63208|SKP1_HUMAN	sp|P63208-2|SKP1_HUMAN;sp|P63208|SKP1_HUMAN	P63208-2	P63208	SKP1	22.2075			21.6245	2	2	2	22.5	22.5	22.5	18.063	0	8.2369
					sp|P68133|ACTS_HUMAN;sp|P68032|ACTC_HUMAN;sp|P63267|ACTH_HUMAN;sp|P62736|ACTA_HUMAN	sp|P68133|ACTS_HUMAN;sp|P68032|ACTC_HUMAN;sp|P63267|ACTH_HUMAN;sp|P62736|ACTA_HUMAN	P68133	P68133	ACTS		23.288	23.8756		14	1	1	34	4.2	4.2	42.051	0	4.5054
					sp|P68363|TBA1B_HUMAN;sp|P68366-2|TBA4A_HUMAN;sp|P68366|TBA4A_HUMAN;sp|P68363-2|TBA1B_HUMAN;sp|A6NHL2|TBAL3_HUMAN;sp|Q9H853|TBA4B_HUMAN	sp|P68363|TBA1B_HUMAN;sp|P68366-2|TBA4A_HUMAN;sp|P68366|TBA4A_HUMAN;sp|P68363-2|TBA1B_HUMAN	P68363	P68363	TBA1B	26.3247			25.7793	27	1	1	69.2	2.9	2.9	50.151	0	20.141
					sp|P78346|RPP30_HUMAN;sp|P78346-2|RPP30_HUMAN	sp|P78346|RPP30_HUMAN;sp|P78346-2|RPP30_HUMAN	P78346	P78346	RPP30	21.148			20.4043	1	1	1	3.4	3.4	3.4	29.321	0.0031008	2.1416
					sp|P82921|RT21_HUMAN	sp|P82921|RT21_HUMAN	P82921	P82921	RT21					2	2	2	24.1	24.1	24.1	10.688	0	5.849
					sp|P84103-2|SRSF3_HUMAN;sp|P84103|SRSF3_HUMAN	sp|P84103-2|SRSF3_HUMAN;sp|P84103|SRSF3_HUMAN	P84103-2	P84103	SRSF3		21.6816	22.2594		1	1	1	7.3	7.3	7.3	14.203	0.0031104	2.1621
					sp|Q01581|HMCS1_HUMAN	sp|Q01581|HMCS1_HUMAN	Q01581	Q01581	HMCS1					1	1	1	3.5	3.5	3.5	57.293	0	6.9974
					sp|Q01844-2|EWS_HUMAN;sp|Q01844-6|EWS_HUMAN;sp|Q01844-3|EWS_HUMAN;sp|Q01844|EWS_HUMAN;sp|Q01844-5|EWS_HUMAN	sp|Q01844-2|EWS_HUMAN;sp|Q01844-6|EWS_HUMAN;sp|Q01844-3|EWS_HUMAN;sp|Q01844|EWS_HUMAN;sp|Q01844-5|EWS_HUMAN	Q01844-2	Q01844	EWS		21.3957	23.7659		1	1	1	2.6	2.6	2.6	61.217	0	3.3742
					sp|Q02040-2|AK17A_HUMAN;sp|Q02040-3|AK17A_HUMAN;sp|Q02040|AK17A_HUMAN	sp|Q02040-2|AK17A_HUMAN;sp|Q02040-3|AK17A_HUMAN;sp|Q02040|AK17A_HUMAN	Q02040-2	Q02040	AK17A	20.5846			22.105	1	1	1	7.3	7.3	7.3	45.248	0.0045045	1.8596
					sp|Q08211|DHX9_HUMAN	sp|Q08211|DHX9_HUMAN	Q08211	Q08211	DHX9		20.4809	21.5192		2	2	2	1.7	1.7	1.7	140.96	0.0059435	1.8041
					sp|Q09028-3|RBBP4_HUMAN;sp|Q09028|RBBP4_HUMAN	sp|Q09028-3|RBBP4_HUMAN;sp|Q09028|RBBP4_HUMAN	Q09028-3	Q09028	RBBP4					1	1	1	3.4	3.4	3.4	46.158	0	3.6674
					sp|Q13148|TADBP_HUMAN	sp|Q13148|TADBP_HUMAN	Q13148	Q13148	TADBP					1	1	1	2.9	2.9	2.9	44.739	0.0073964	1.7564
					sp|Q13263-2|TIF1B_HUMAN;sp|Q13263|TIF1B_HUMAN	sp|Q13263-2|TIF1B_HUMAN;sp|Q13263|TIF1B_HUMAN	Q13263-2	Q13263	TIF1B	25.8494			25.6586	3	3	3	7	7	7	79.473	0	8.5312
					sp|Q13347|EIF3I_HUMAN	sp|Q13347|EIF3I_HUMAN	Q13347	Q13347	EIF3I		21.6654	22.1182		1	1	1	4.9	4.9	4.9	36.501	0	4.3962
					sp|Q13614-2|MTMR2_HUMAN;sp|Q13614|MTMR2_HUMAN	sp|Q13614-2|MTMR2_HUMAN;sp|Q13614|MTMR2_HUMAN	Q13614-2	Q13614	MTMR2	24.9579			20.5649	1	1	1	2.8	2.8	2.8	65.958	0	3.0311
					sp|Q13867|BLMH_HUMAN	sp|Q13867|BLMH_HUMAN	Q13867	Q13867	BLMH	19.1228			21.4368	1	1	1	4.4	4.4	4.4	52.562	0	3.649
					sp|Q14019|COTL1_HUMAN	sp|Q14019|COTL1_HUMAN	Q14019	Q14019	COTL1				21.4949	1	1	1	11.3	11.3	11.3	15.945	0.003096	2.1401
					sp|Q14152-2|EIF3A_HUMAN;sp|Q14152|EIF3A_HUMAN	sp|Q14152-2|EIF3A_HUMAN;sp|Q14152|EIF3A_HUMAN	Q14152-2	Q14152	EIF3A					1	1	1	1	1	1	162.63	0.0031447	2.2534
					sp|Q14574-2|DSC3_HUMAN;sp|Q14574|DSC3_HUMAN	sp|Q14574-2|DSC3_HUMAN;sp|Q14574|DSC3_HUMAN	Q14574-2	Q14574	DSC3	19.7047			22.3983	3	3	3	4.5	4.5	4.5	93.453	0	14.024
					sp|Q15084-3|PDIA6_HUMAN;sp|Q15084|PDIA6_HUMAN;sp|Q15084-4|PDIA6_HUMAN;sp|Q15084-5|PDIA6_HUMAN;sp|Q15084-2|PDIA6_HUMAN	sp|Q15084-3|PDIA6_HUMAN;sp|Q15084|PDIA6_HUMAN;sp|Q15084-4|PDIA6_HUMAN;sp|Q15084-5|PDIA6_HUMAN;sp|Q15084-2|PDIA6_HUMAN	Q15084-3	Q15084	PDIA6		21.4278	22.0648		1	1	1	3.2	3.2	3.2	47.837	0	2.7525
					sp|Q15388|TOM20_HUMAN	sp|Q15388|TOM20_HUMAN	Q15388	Q15388	TOM20				21.5864	1	1	1	13.8	13.8	13.8	16.298	0.0088106	1.7335
					sp|Q15517|CDSN_HUMAN	sp|Q15517|CDSN_HUMAN	Q15517	Q15517	CDSN		24.6434	20.1542		2	2	2	5.1	5.1	5.1	51.522	0	7.3451
					sp|Q16610-3|ECM1_HUMAN;sp|Q16610-2|ECM1_HUMAN;sp|Q16610|ECM1_HUMAN;sp|Q16610-4|ECM1_HUMAN	sp|Q16610-3|ECM1_HUMAN;sp|Q16610-2|ECM1_HUMAN;sp|Q16610|ECM1_HUMAN;sp|Q16610-4|ECM1_HUMAN	Q16610-3	Q16610	ECM1				21.9882	1	1	1	8.2	8.2	8.2	19.069	0	3.9706
					sp|Q8IUC0|KR131_HUMAN;sp|Q52LG2|KR132_HUMAN	sp|Q8IUC0|KR131_HUMAN;sp|Q52LG2|KR132_HUMAN	Q8IUC0	Q8IUC0	KR131		22.4761			1	1	1	7	7	7	18.32	0	9.6616
					sp|Q56VL3|OCAD2_HUMAN	sp|Q56VL3|OCAD2_HUMAN	Q56VL3	Q56VL3	OCAD2		21.3325	22.3133		1	1	1	8.4	8.4	8.4	16.953	0	3.8271
					sp|Q5JTW2|CEP78_HUMAN;sp|Q5JTW2-3|CEP78_HUMAN;sp|Q5JTW2-5|CEP78_HUMAN;sp|Q5JTW2-2|CEP78_HUMAN	sp|Q5JTW2|CEP78_HUMAN;sp|Q5JTW2-3|CEP78_HUMAN;sp|Q5JTW2-5|CEP78_HUMAN;sp|Q5JTW2-2|CEP78_HUMAN	Q5JTW2	Q5JTW2	CEP78		20.6086	21.5214		1	1	1	1.7	1.7	1.7	76.396	0.0030912	2.1284
					sp|Q9BVJ6-2|UT14A_HUMAN;sp|Q9BVJ6-3|UT14A_HUMAN;sp|Q5TAP6|UT14C_HUMAN;sp|Q9BVJ6|UT14A_HUMAN	sp|Q9BVJ6-2|UT14A_HUMAN;sp|Q9BVJ6-3|UT14A_HUMAN;sp|Q5TAP6|UT14C_HUMAN;sp|Q9BVJ6|UT14A_HUMAN	Q9BVJ6-2	Q9BVJ6	UT14A	21.4405			21.1704	1	1	1	2.2	2.2	2.2	69.263	0	2.5639
					sp|Q5VW00|DC122_HUMAN;sp|Q5T6F0|DCA12_HUMAN	sp|Q5VW00|DC122_HUMAN;sp|Q5T6F0|DCA12_HUMAN	Q5VW00	Q5VW00	DC122		20.732	22.055		2	2	2	9.7	9.7	9.7	50.802	0	4.2046
					sp|Q6DKI1-2|RL7L_HUMAN;sp|Q6DKI1|RL7L_HUMAN	sp|Q6DKI1-2|RL7L_HUMAN;sp|Q6DKI1|RL7L_HUMAN	Q6DKI1-2	Q6DKI1	RL7L		20.3165	20.951		1	1	1	6.2	6.2	6.2	19.064	0.0044776	1.8362
					sp|Q6NW34-2|NEPRO_HUMAN;sp|Q6NW34|NEPRO_HUMAN	sp|Q6NW34-2|NEPRO_HUMAN;sp|Q6NW34|NEPRO_HUMAN	Q6NW34-2	Q6NW34	NEPRO	21.8861			21.4218	3	3	3	7.2	7.2	7.2	56.748	0	4.0756
					sp|Q6SA08-3|TSSK4_HUMAN;sp|Q6SA08|TSSK4_HUMAN;sp|Q6SA08-2|TSSK4_HUMAN	sp|Q6SA08-3|TSSK4_HUMAN;sp|Q6SA08|TSSK4_HUMAN;sp|Q6SA08-2|TSSK4_HUMAN	Q6SA08-3	Q6SA08	TSSK4					1	1	1	3.2	3.2	3.2	29.033	0.004491	1.84
					sp|Q6ZV73-2|FGD6_HUMAN;sp|Q6ZV73|FGD6_HUMAN	sp|Q6ZV73-2|FGD6_HUMAN;sp|Q6ZV73|FGD6_HUMAN	Q6ZV73-2	Q6ZV73	FGD6	22.6765			22.2111	1	1	1	0.5	0.5	0.5	154.46	0.0030441	1.976
					sp|Q71RC2-7|LARP4_HUMAN;sp|Q71RC2-6|LARP4_HUMAN;sp|Q71RC2-5|LARP4_HUMAN;sp|Q71RC2-3|LARP4_HUMAN;sp|Q71RC2|LARP4_HUMAN;sp|Q71RC2-4|LARP4_HUMAN	sp|Q71RC2-7|LARP4_HUMAN;sp|Q71RC2-6|LARP4_HUMAN;sp|Q71RC2-5|LARP4_HUMAN;sp|Q71RC2-3|LARP4_HUMAN;sp|Q71RC2|LARP4_HUMAN;sp|Q71RC2-4|LARP4_HUMAN	Q71RC2-7	Q71RC2	LARP4	21.2547			21.1757	1	1	1	2.9	2.9	2.9	49.951	0	2.9794
					sp|Q71UM5|RS27L_HUMAN	sp|Q71UM5|RS27L_HUMAN	Q71UM5	Q71UM5	RS27L	24.1189			23.3419	5	2	2	41.7	15.5	15.5	9.4771	0	3.5414
					sp|Q7L3S4|ZN771_HUMAN	sp|Q7L3S4|ZN771_HUMAN	Q7L3S4	Q7L3S4	ZN771	22.7246			22.0537	1	1	1	3.8	3.8	3.8	35.702	0.0030722	2.0652
					sp|Q7Z2W9-2|RM21_HUMAN;sp|Q7Z2W9|RM21_HUMAN	sp|Q7Z2W9-2|RM21_HUMAN;sp|Q7Z2W9|RM21_HUMAN	Q7Z2W9-2	Q7Z2W9	RM21					1	1	1	15.8	15.8	15.8	13.746	0	3.0795
					sp|Q7Z3K6-4|MIER3_HUMAN;sp|Q7Z3K6-3|MIER3_HUMAN;sp|Q7Z3K6|MIER3_HUMAN;sp|Q7Z3K6-2|MIER3_HUMAN	sp|Q7Z3K6-4|MIER3_HUMAN;sp|Q7Z3K6-3|MIER3_HUMAN;sp|Q7Z3K6|MIER3_HUMAN;sp|Q7Z3K6-2|MIER3_HUMAN	Q7Z3K6-4	Q7Z3K6	MIER3			21.9359	23.3077	1	1	1	2.3	2.3	2.3	54.42	0.0045113	1.8792
					sp|Q7Z3Z4|PIWL4_HUMAN;sp|Q7Z3Z4-3|PIWL4_HUMAN;sp|Q7Z3Z4-2|PIWL4_HUMAN	sp|Q7Z3Z4|PIWL4_HUMAN;sp|Q7Z3Z4-3|PIWL4_HUMAN;sp|Q7Z3Z4-2|PIWL4_HUMAN	Q7Z3Z4	Q7Z3Z4	PIWL4		25.0149	20.14		2	2	2	2.7	2.7	2.7	96.587	0.0030303	1.9241
					sp|Q7Z6E9-4|RBBP6_HUMAN;sp|Q7Z6E9-2|RBBP6_HUMAN;sp|Q7Z6E9|RBBP6_HUMAN	sp|Q7Z6E9-4|RBBP6_HUMAN;sp|Q7Z6E9-2|RBBP6_HUMAN;sp|Q7Z6E9|RBBP6_HUMAN	Q7Z6E9-4	Q7Z6E9	RBBP6	21.3262			22.0609	1	1	1	1.7	1.7	1.7	106.04	0	3.0312
					sp|Q7Z7B0-3|FLIP1_HUMAN;sp|Q7Z7B0-2|FLIP1_HUMAN;sp|Q7Z7B0|FLIP1_HUMAN	sp|Q7Z7B0-3|FLIP1_HUMAN;sp|Q7Z7B0-2|FLIP1_HUMAN;sp|Q7Z7B0|FLIP1_HUMAN	Q7Z7B0-3	Q7Z7B0	FLIP1			21.6866		1	1	1	1.5	1.5	1.5	109.3	0.0044709	1.8238
					sp|Q86U42-2|PABP2_HUMAN;sp|Q86U42|PABP2_HUMAN;sp|Q92843-2|B2CL2_HUMAN	sp|Q86U42-2|PABP2_HUMAN;sp|Q86U42|PABP2_HUMAN;sp|Q92843-2|B2CL2_HUMAN	Q86U42-2	Q86U42	PABP2		18.7567	21.3677		2	2	2	9.1	9.1	9.1	31.496	0	11.994
					sp|Q86UT8|CCD84_HUMAN	sp|Q86UT8|CCD84_HUMAN	Q86UT8	Q86UT8	CCD84	21.7095			21.0436	2	2	2	8.4	8.4	8.4	37.974	0	2.5319
					sp|Q86WX3|AROS_HUMAN	sp|Q86WX3|AROS_HUMAN	Q86WX3	Q86WX3	AROS	23.0156			21.4551	1	1	1	9.6	9.6	9.6	15.434	0	10.199
					sp|Q86Y39|NDUAB_HUMAN;sp|Q86Y39-2|NDUAB_HUMAN	sp|Q86Y39|NDUAB_HUMAN;sp|Q86Y39-2|NDUAB_HUMAN	Q86Y39	Q86Y39	NDUAB	22.159			21.743	2	2	2	24.1	24.1	24.1	14.852	0	5.1856
					sp|Q8IUC1|KR111_HUMAN	sp|Q8IUC1|KR111_HUMAN	Q8IUC1	Q8IUC1	KR111		22.5243	17.4581		1	1	1	6.7	6.7	6.7	17.085	0.0016	2.4165
					sp|Q8IYB3-2|SRRM1_HUMAN;sp|Q8IYB3|SRRM1_HUMAN	sp|Q8IYB3-2|SRRM1_HUMAN;sp|Q8IYB3|SRRM1_HUMAN	Q8IYB3-2	Q8IYB3	SRRM1		19.6888	21.7232		3	3	3	6.9	6.9	6.9	102.12	0	7.7615
					sp|Q8NEV1|CSK23_HUMAN;sp|P68400|CSK21_HUMAN	sp|Q8NEV1|CSK23_HUMAN;sp|P68400|CSK21_HUMAN	Q8NEV1	Q8NEV1	CSK23					2	2	2	7.4	7.4	7.4	45.219	0	4.7479
					sp|Q8NEX9|DR9C7_HUMAN	sp|Q8NEX9|DR9C7_HUMAN	Q8NEX9	Q8NEX9	DR9C7		21.883			1	1	1	3.8	3.8	3.8	35.262	0.0031397	2.2215
					sp|Q8NHQ9|DDX55_HUMAN	sp|Q8NHQ9|DDX55_HUMAN	Q8NHQ9	Q8NHQ9	DDX55	21.1805			21.0532	1	1	1	2.5	2.5	2.5	68.546	0	2.5646
					sp|Q8WVM8|SCFD1_HUMAN	sp|Q8WVM8|SCFD1_HUMAN	Q8WVM8	Q8WVM8	SCFD1					1	1	1	2.3	2.3	2.3	72.379	0	3.0702
					sp|Q92526-2|TCPW_HUMAN;sp|Q92526-3|TCPW_HUMAN;sp|Q92526|TCPW_HUMAN	sp|Q92526-2|TCPW_HUMAN;sp|Q92526-3|TCPW_HUMAN;sp|Q92526|TCPW_HUMAN	Q92526-2	Q92526	TCPW		22.2426	23.1596		2	1	1	3.9	2.5	2.5	53.1	0	4.034
					sp|Q92572|AP3S1_HUMAN	sp|Q92572|AP3S1_HUMAN	Q92572	Q92572	AP3S1	21.4531			20.3715	1	1	1	9.3	9.3	9.3	21.732	0	4.1505
					sp|Q92598-2|HS105_HUMAN;sp|Q92598-3|HS105_HUMAN;sp|Q92598|HS105_HUMAN;sp|Q92598-4|HS105_HUMAN	sp|Q92598-2|HS105_HUMAN;sp|Q92598-3|HS105_HUMAN;sp|Q92598|HS105_HUMAN;sp|Q92598-4|HS105_HUMAN	Q92598-2	Q92598	HS105		21.3829	21.378		2	2	2	2.7	2.7	2.7	92.115	0	3.5649
					sp|Q96A72|MGN2_HUMAN	sp|Q96A72|MGN2_HUMAN	Q96A72	Q96A72	MGN2		20.4943	21.6057		1	1	1	6.1	6.1	6.1	17.276	0.0045181	1.8829
					sp|Q96I24-2|FUBP3_HUMAN;sp|Q96I24|FUBP3_HUMAN;sp|Q96AE4|FUBP1_HUMAN;sp|Q96AE4-2|FUBP1_HUMAN	sp|Q96I24-2|FUBP3_HUMAN;sp|Q96I24|FUBP3_HUMAN;sp|Q96AE4|FUBP1_HUMAN;sp|Q96AE4-2|FUBP1_HUMAN	Q96I24-2	Q96I24	FUBP3		20.2571	22.1477		1	1	1	3.4	3.4	3.4	28.491	0.0044843	1.838
					sp|Q96C36|P5CR2_HUMAN	sp|Q96C36|P5CR2_HUMAN	Q96C36	Q96C36	P5CR2	19.5453			20.0344	1	1	1	5	5	5	33.637	0.0031201	2.1813
					sp|Q96DA0|ZG16B_HUMAN	sp|Q96DA0|ZG16B_HUMAN	Q96DA0	Q96DA0	ZG16B	20.2278			23.1959	2	2	2	17.8	17.8	17.8	22.739	0	47.868
					sp|Q96DA6|TIM14_HUMAN	sp|Q96DA6|TIM14_HUMAN	Q96DA6	Q96DA6	TIM14				22.5521	1	1	1	16.4	16.4	16.4	12.498	0	77.468
					sp|Q96EY1-3|DNJA3_HUMAN;sp|Q96EY1-2|DNJA3_HUMAN;sp|Q96EY1|DNJA3_HUMAN	sp|Q96EY1-3|DNJA3_HUMAN;sp|Q96EY1-2|DNJA3_HUMAN;sp|Q96EY1|DNJA3_HUMAN	Q96EY1-3	Q96EY1	DNJA3	23.2212			23.0474	1	1	1	7.7	7.7	7.7	33.081	0	9.632
					sp|Q96FX8|PERP_HUMAN	sp|Q96FX8|PERP_HUMAN	Q96FX8	Q96FX8	PERP	20.62	25.008			1	1	1	8.8	8.8	8.8	21.386	0	26.079
					sp|Q96HA7|TONSL_HUMAN;sp|Q96HA7-2|TONSL_HUMAN	sp|Q96HA7|TONSL_HUMAN;sp|Q96HA7-2|TONSL_HUMAN	Q96HA7	Q96HA7	TONSL		23.1661			4	4	4	4.1	4.1	4.1	150.93	0	12.625
					sp|Q96PK6|RBM14_HUMAN	sp|Q96PK6|RBM14_HUMAN	Q96PK6	Q96PK6	RBM14		19.708	22.4445		1	1	1	3.6	3.6	3.6	69.491	0	22.255
					sp|Q96RL7-4|VP13A_HUMAN;sp|Q96RL7-2|VP13A_HUMAN;sp|Q96RL7-3|VP13A_HUMAN;sp|Q96RL7|VP13A_HUMAN	sp|Q96RL7-4|VP13A_HUMAN;sp|Q96RL7-2|VP13A_HUMAN;sp|Q96RL7-3|VP13A_HUMAN;sp|Q96RL7|VP13A_HUMAN	Q96RL7-4	Q96RL7	VP13A	21.4528			25.2017	1	1	1	0.2	0.2	0.2	347.67	0.0031348	2.2091
					sp|Q99460-2|PSMD1_HUMAN;sp|Q99460|PSMD1_HUMAN	sp|Q99460-2|PSMD1_HUMAN;sp|Q99460|PSMD1_HUMAN	Q99460-2	Q99460	PSMD1					1	1	1	1.3	1.3	1.3	102.26	0.0087977	1.7027
					sp|Q99497|PARK7_HUMAN	sp|Q99497|PARK7_HUMAN	Q99497	Q99497	PARK7		21.0546	21.571		2	2	2	16.4	16.4	16.4	19.891	0.0030769	2.0679
					sp|Q99873-2|ANM1_HUMAN;sp|Q99873-3|ANM1_HUMAN;sp|Q99873|ANM1_HUMAN	sp|Q99873-2|ANM1_HUMAN;sp|Q99873-3|ANM1_HUMAN;sp|Q99873|ANM1_HUMAN	Q99873-2	Q99873	ANM1		20.8046	21.6722		1	1	1	4	4	4	39.928	0	3.0824
					sp|Q9H5H4|ZN768_HUMAN	sp|Q9H5H4|ZN768_HUMAN	Q9H5H4	Q9H5H4	ZN768					2	2	2	3.7	3.7	3.7	60.228	0.0015924	2.3612
					sp|Q9H6F5|CCD86_HUMAN	sp|Q9H6F5|CCD86_HUMAN	Q9H6F5	Q9H6F5	CCD86	23.1194			22.9572	2	2	2	9.7	9.7	9.7	40.235	0	12.312
					sp|Q9HBE1-4|PATZ1_HUMAN;sp|Q9HBE1-2|PATZ1_HUMAN;sp|Q9HBE1-3|PATZ1_HUMAN;sp|Q9HBE1|PATZ1_HUMAN	sp|Q9HBE1-4|PATZ1_HUMAN;sp|Q9HBE1-2|PATZ1_HUMAN;sp|Q9HBE1-3|PATZ1_HUMAN;sp|Q9HBE1|PATZ1_HUMAN	Q9HBE1-4	Q9HBE1	PATZ1	22.4973			21.9356	1	1	1	2.4	2.4	2.4	57.601	0	4.7585
					sp|Q9HCY8|S10AE_HUMAN	sp|Q9HCY8|S10AE_HUMAN	Q9HCY8	Q9HCY8	S10AE				22.165	2	2	2	28.8	28.8	28.8	11.662	0	35.839
					sp|Q9NQ29-2|LUC7L_HUMAN;sp|Q9NQ29-3|LUC7L_HUMAN;sp|Q9NQ29|LUC7L_HUMAN	sp|Q9NQ29-2|LUC7L_HUMAN;sp|Q9NQ29-3|LUC7L_HUMAN;sp|Q9NQ29|LUC7L_HUMAN	Q9NQ29-2	Q9NQ29	LUC7L	20.9211			21.6107	2	2	2	7.4	7.4	7.4	38.405	0	3.9946
					sp|Q9NR30-2|DDX21_HUMAN;sp|Q9NR30|DDX21_HUMAN	sp|Q9NR30-2|DDX21_HUMAN;sp|Q9NR30|DDX21_HUMAN	Q9NR30-2	Q9NR30	DDX21					4	2	2	9.1	5.3	5.3	79.656	0	6.2152
					sp|Q9NS69|TOM22_HUMAN	sp|Q9NS69|TOM22_HUMAN	Q9NS69	Q9NS69	TOM22				23.6256	1	1	1	17.6	17.6	17.6	15.521	0	5.8397
					sp|Q9NSI2-2|F207A_HUMAN;sp|Q9NSI2|F207A_HUMAN	sp|Q9NSI2-2|F207A_HUMAN;sp|Q9NSI2|F207A_HUMAN	Q9NSI2-2	Q9NSI2	F207A	21.486			21.3426	3	3	3	22.8	22.8	22.8	23.944	0	12.637
					sp|Q9NTK5-3|OLA1_HUMAN;sp|Q9NTK5|OLA1_HUMAN	sp|Q9NTK5-3|OLA1_HUMAN;sp|Q9NTK5|OLA1_HUMAN	Q9NTK5-3	Q9NTK5	OLA1		20.3858	21.517		1	1	1	5.4	5.4	5.4	31.44	0	2.9969
					sp|Q9NVN8|GNL3L_HUMAN	sp|Q9NVN8|GNL3L_HUMAN	Q9NVN8	Q9NVN8	GNL3L	21.6083			21.4132	1	1	1	1.4	1.4	1.4	65.572	0.0073855	1.7463
					sp|Q9NVU7-2|SDA1_HUMAN;sp|Q9NVU7|SDA1_HUMAN	sp|Q9NVU7-2|SDA1_HUMAN;sp|Q9NVU7|SDA1_HUMAN	Q9NVU7-2	Q9NVU7	SDA1		21.8259	22.4723		3	3	3	5.6	5.6	5.6	68.455	0	3.453
					sp|Q9NWU5|RM22_HUMAN;sp|Q9NWU5-2|RM22_HUMAN;sp|Q9NWU5-3|RM22_HUMAN	sp|Q9NWU5|RM22_HUMAN;sp|Q9NWU5-2|RM22_HUMAN;sp|Q9NWU5-3|RM22_HUMAN	Q9NWU5	Q9NWU5	RM22		20.9758	21.4198		3	3	3	18	18	18	23.64	0	5.273
					sp|Q9NZ45|CISD1_HUMAN	sp|Q9NZ45|CISD1_HUMAN	Q9NZ45	Q9NZ45	CISD1				22.5263	1	1	1	20.4	20.4	20.4	12.199	0	5.7716
					sp|Q9P031|TAP26_HUMAN	sp|Q9P031|TAP26_HUMAN	Q9P031	Q9P031	TAP26					2	2	2	8.7	8.7	8.7	28.669	0	2.9231
					sp|Q9P035-2|HACD3_HUMAN;sp|Q9P035|HACD3_HUMAN	sp|Q9P035-2|HACD3_HUMAN;sp|Q9P035|HACD3_HUMAN	Q9P035-2	Q9P035	HACD3	22.3045			21.4417	1	1	1	6.8	6.8	6.8	36.43	0	7.2057
					sp|Q9UHB9-4|SRP68_HUMAN;sp|Q9UHB9|SRP68_HUMAN	sp|Q9UHB9-4|SRP68_HUMAN;sp|Q9UHB9|SRP68_HUMAN	Q9UHB9-4	Q9UHB9	SRP68		20.7035	21.0616		1	1	1	3.4	3.4	3.4	66.107	0	6.4547
					sp|Q9UI10-3|EI2BD_HUMAN;sp|Q9UI10|EI2BD_HUMAN;sp|Q9UI10-2|EI2BD_HUMAN	sp|Q9UI10-3|EI2BD_HUMAN;sp|Q9UI10|EI2BD_HUMAN;sp|Q9UI10-2|EI2BD_HUMAN	Q9UI10-3	Q9UI10	EI2BD					2	2	2	7.1	7.1	7.1	57.457	0	4.2422
					sp|Q9UI30-2|TR112_HUMAN;sp|Q9UI30|TR112_HUMAN	sp|Q9UI30-2|TR112_HUMAN;sp|Q9UI30|TR112_HUMAN	Q9UI30-2	Q9UI30	TR112	23.2212			23.2392	1	1	1	11.7	11.7	11.7	13.575	0	23.702
					sp|Q9UJS0|CMC2_HUMAN;sp|Q9UJS0-2|CMC2_HUMAN	sp|Q9UJS0|CMC2_HUMAN;sp|Q9UJS0-2|CMC2_HUMAN	Q9UJS0	Q9UJS0	CMC2	20.7968			20.7156	2	2	2	3.9	3.9	3.9	74.175	0.0015949	2.3814
					sp|Q9UJZ1-2|STML2_HUMAN;sp|Q9UJZ1|STML2_HUMAN	sp|Q9UJZ1-2|STML2_HUMAN;sp|Q9UJZ1|STML2_HUMAN	Q9UJZ1-2	Q9UJZ1	STML2		20.2313	20.8541		1	1	1	4.8	4.8	4.8	33.337	0.0031299	2.2057
					sp|Q9UM00-1|TMCO1_HUMAN;sp|Q9UM00-2|TMCO1_HUMAN;sp|Q9UM00|TMCO1_HUMAN	sp|Q9UM00-1|TMCO1_HUMAN;sp|Q9UM00-2|TMCO1_HUMAN;sp|Q9UM00|TMCO1_HUMAN	Q9UM00-1	Q9UM00	TMCO1		21.3631	21.5267		1	1	1	8	8	8	21.175	0	2.8707
					sp|Q9UNM6|PSD13_HUMAN;sp|Q9UNM6-2|PSD13_HUMAN	sp|Q9UNM6|PSD13_HUMAN;sp|Q9UNM6-2|PSD13_HUMAN	Q9UNM6	Q9UNM6	PSD13					1	1	1	4	4	4	42.945	0.0031496	2.2538
					sp|Q9Y224|RTRAF_HUMAN	sp|Q9Y224|RTRAF_HUMAN	Q9Y224	Q9Y224	RTRAF		19.8397	21.1077		2	2	2	11.9	11.9	11.9	28.068	0	5.5706
					sp|Q9Y265|RUVB1_HUMAN	sp|Q9Y265|RUVB1_HUMAN	Q9Y265	Q9Y265	RUVB1		21.6198	21.512		1	1	1	4.8	4.8	4.8	50.227	0	3.4503
					sp|Q9Y277|VDAC3_HUMAN;sp|Q9Y277-2|VDAC3_HUMAN	sp|Q9Y277|VDAC3_HUMAN;sp|Q9Y277-2|VDAC3_HUMAN	Q9Y277	Q9Y277	VDAC3		22.1125	22.553		1	1	1	7.1	7.1	7.1	30.658	0	6.4388
					sp|Q9Y2J2-2|E41L3_HUMAN;sp|Q9Y2J2-4|E41L3_HUMAN;sp|Q9Y2J2|E41L3_HUMAN	sp|Q9Y2J2-2|E41L3_HUMAN;sp|Q9Y2J2-4|E41L3_HUMAN;sp|Q9Y2J2|E41L3_HUMAN	Q9Y2J2-2	Q9Y2J2	E41L3		20.4459	21.1403		1	1	1	1.5	1.5	1.5	96.513	0	3.9
					sp|Q9Y2Q9|RT28_HUMAN	sp|Q9Y2Q9|RT28_HUMAN	Q9Y2Q9	Q9Y2Q9	RT28	18.5518			22.3132	2	2	2	17.6	17.6	17.6	20.843	0	3.1448
					sp|Q9Y5W3|KLF2_HUMAN	sp|Q9Y5W3|KLF2_HUMAN	Q9Y5W3	Q9Y5W3	KLF2	21.8345			21.0192	1	1	1	5.1	5.1	5.1	37.419	0	3.0643
					sp|Q9Y5Y2|NUBP2_HUMAN	sp|Q9Y5Y2|NUBP2_HUMAN	Q9Y5Y2	Q9Y5Y2	NUBP2		22.6702	21.9859		2	2	2	15.5	15.5	15.5	28.825	0.0015898	2.3539
					sp|Q9Y678|COPG1_HUMAN;sp|Q9UBF2-2|COPG2_HUMAN;sp|Q9UBF2|COPG2_HUMAN	sp|Q9Y678|COPG1_HUMAN;sp|Q9UBF2-2|COPG2_HUMAN;sp|Q9UBF2|COPG2_HUMAN	Q9Y678	Q9Y678	COPG1	20.694			19.8998	2	2	2	3.1	3.1	3.1	97.717	0	5.8882
					sp|Q9Y696|CLIC4_HUMAN	sp|Q9Y696|CLIC4_HUMAN	Q9Y696	Q9Y696	CLIC4		21.6618	23.1202		1	1	1	9.1	9.1	9.1	28.772	0	4.2358
					sp|Q9Y6Q9-2|NCOA3_HUMAN;sp|Q9Y6Q9-3|NCOA3_HUMAN;sp|Q9Y6Q9-5|NCOA3_HUMAN;sp|Q9Y6Q9|NCOA3_HUMAN	sp|Q9Y6Q9-2|NCOA3_HUMAN;sp|Q9Y6Q9-3|NCOA3_HUMAN;sp|Q9Y6Q9-5|NCOA3_HUMAN;sp|Q9Y6Q9|NCOA3_HUMAN	Q9Y6Q9-2	Q9Y6Q9	NCOA3	20.7408			24.5791	1	1	1	0.6	0.6	0.6	153.8	0	2.5385

## Sheet: TONSL WT vs HBM SILAC
Soluble SILAC TONSL pulldowns WT vs HBM.
Log2 SILAC Ratios					Protein information					Log2 LFQ Intensities				Other Information
WT/HBM (L/H, normalized)	WT/HBM (H/L, normalized)	WT/HBM (L/H)	WT/HBM (H/L)	Ratio in n=2	Protein IDs	Majority protein IDs	Uniprot ID	Canonical Uniprot ID	Uniprot Name	TONSL WT (H, WT/HBM)	TONSL WT (L, HBM/WT)	TONSL HBM (H, HBM/WT)	TONSL HBM (L, WT/HBM)	Peptides	Razor + unique peptides	Unique peptides	Sequence coverage [%]	Unique + razor sequence coverage [%]	Unique sequence coverage [%]	Mol. weight [kDa]	Q-value	Score
3.74292	3.44228	4.13906	2.90196	+	sp|Q8WXX5|DNJC9_HUMAN	sp|Q8WXX5|DNJC9_HUMAN	Q8WXX5	Q8WXX5	DNJC9		25.8871	22.1442		10	10	10	51.2	51.2	51.2	29.909	0	37.272
3.59784	3.19152	4.00571	2.69234	+	sp|P49736|MCM2_HUMAN	sp|P49736|MCM2_HUMAN	P49736	P49736	MCM2	26.9013	26.0234	22.4255	23.7098	20	20	20	26.3	26.3	26.3	101.89	0	158.89
2.90368	2.41508	3.32135	1.79921	+	sp|P33991|MCM4_HUMAN	sp|P33991|MCM4_HUMAN	P33991	P33991	MCM4	26.1244	24.0032	21.0996	21.8371	17	17	17	28.6	28.6	28.6	96.557	0	73.723
1.99694	1.95136	2.40278	1.41235	+	sp|Q9Y5B9|SP16H_HUMAN	sp|Q9Y5B9|SP16H_HUMAN	Q9Y5B9	Q9Y5B9	SP16H		22.9598	20.9629		5	5	5	5.8	5.8	5.8	119.91	0	10.83
2.60938	1.85607	2.98656	1.33159	+	sp|Q08945|SSRP1_HUMAN	sp|Q08945|SSRP1_HUMAN	Q08945	Q08945	SSRP1		24.51	21.9007		8	8	8	12.4	12.4	12.4	81.074	0	23.051
2.524	1.66698	3.01835	1.00978	+	sp|P62805|H4_HUMAN	sp|P62805|H4_HUMAN	P62805	P62805	H4	26.3792			24.7122	9	9	9	60.2	60.2	60.2	11.367	0	35.124
1.01339	0.935158	1.39312	0.432318	+	sp|Q99523|SORT_HUMAN;sp|Q99523-2|SORT_HUMAN	sp|Q99523|SORT_HUMAN;sp|Q99523-2|SORT_HUMAN	Q99523	Q99523	SORT	23.25			22.3149	4	4	4	5.8	5.8	5.8	92.067	0	26.207
1.59593	1.01135	2.08345	0.662752	+	sp|P33993|MCM7_HUMAN;sp|P33993-3|MCM7_HUMAN;sp|P33993-2|MCM7_HUMAN	sp|P33993|MCM7_HUMAN;sp|P33993-3|MCM7_HUMAN;sp|P33993-2|MCM7_HUMAN	P33993	P33993	MCM7	27.4164	26.9363	25.3403	26.5153	22	22	22	40.9	40.9	40.9	81.307	0	139.73
1.05598	0.902575	1.43917	0.416299	+	sp|Q9NPF4|OSGEP_HUMAN	sp|Q9NPF4|OSGEP_HUMAN	Q9NPF4	Q9NPF4	OSGEP	21.9856			21.083	3	3	3	11	11	11	36.426	0	7.6641
1.04026	0.642193	1.41989	0.0781999	+	sp|P11413|G6PD_HUMAN;sp|P11413-3|G6PD_HUMAN;sp|P11413-2|G6PD_HUMAN	sp|P11413|G6PD_HUMAN;sp|P11413-3|G6PD_HUMAN;sp|P11413-2|G6PD_HUMAN	P11413	P11413	G6PD		23.1621	22.1218		6	6	6	15	15	15	59.256	0	16.107
0.571922	0.660198	0.943888	0.106884	+	sp|P11717|MPRI_HUMAN	sp|P11717|MPRI_HUMAN	P11717	P11717	MPRI	23.3283	24.3096	23.7377	22.7154	7	7	7	3	3	3	274.37	0	23.324
0.534203	0.587557	0.932306	0.0469799	+	sp|Q9Y4C2|TCAF1_HUMAN;sp|Q9Y4C2-2|TCAF1_HUMAN	sp|Q9Y4C2|TCAF1_HUMAN;sp|Q9Y4C2-2|TCAF1_HUMAN	Q9Y4C2	Q9Y4C2	TCAF1	25.5536	25.7179	25.1837	24.3475	21	21	21	29.1	29.1	29.1	102.12	0	54.745
0.845158	0.526069	1.25395	0.0949116	+	sp|Q9Y2Z0|SGT1_HUMAN;sp|Q9Y2Z0-2|SGT1_HUMAN	sp|Q9Y2Z0|SGT1_HUMAN;sp|Q9Y2Z0-2|SGT1_HUMAN	Q9Y2Z0	Q9Y2Z0	SGT1	26.0798	25.7426	24.8974	24.8607	12	12	12	49.3	49.3	49.3	41.024	0	120.13
0.413749	0.497331	0.820209	-0.0973167	+	sp|P35580|MYH10_HUMAN;sp|P35580-5|MYH10_HUMAN;sp|P35580-2|MYH10_HUMAN;sp|P35580-3|MYH10_HUMAN;sp|P35580-4|MYH10_HUMAN	sp|P35580|MYH10_HUMAN;sp|P35580-5|MYH10_HUMAN;sp|P35580-2|MYH10_HUMAN;sp|P35580-3|MYH10_HUMAN;sp|P35580-4|MYH10_HUMAN	P35580	P35580	MYH10		25.0284	24.6146		2	1	1	1.3	0.8	0.8	229	0	2.0257
0.620756	1.70394	1.03404	1.13291	+	sp|Q9BTU6|P4K2A_HUMAN	sp|Q9BTU6|P4K2A_HUMAN	Q9BTU6	Q9BTU6	P4K2A	23.0695			21.3655	7	7	7	17.1	17.1	17.1	54.022	0	8.3243
0.414172	0.376402	0.806594	-0.173222	+	sp|P43686|PRS6B_HUMAN;sp|P43686-2|PRS6B_HUMAN	sp|P43686|PRS6B_HUMAN;sp|P43686-2|PRS6B_HUMAN	P43686	P43686	PRS6B	23.8755	24.3072	23.893	22.86	5	5	5	17.5	17.5	17.5	47.366	0	83.532
0.361639	0.499578	0.814895	-0.0318429	+	sp|P27708|PYR1_HUMAN	sp|P27708|PYR1_HUMAN	P27708	P27708	PYR1	25.3773	25.617	25.2554	24.5629	21	21	21	12.3	12.3	12.3	242.98	0	60.491
0.63684	0.37729	1.00396	-0.197881	+	sp|P16615-5|AT2A2_HUMAN;sp|P16615-2|AT2A2_HUMAN;sp|P16615-3|AT2A2_HUMAN;sp|P16615|AT2A2_HUMAN;sp|P16615-4|AT2A2_HUMAN;sp|O14983-3|AT2A1_HUMAN;sp|O14983-2|AT2A1_HUMAN;sp|Q93084-4|AT2A3_HUMAN;sp|Q93084-2|AT2A3_HUMAN;sp|O14983|AT2A1_HUMAN;sp|Q93084-3|AT2A3_HUMAN;sp|Q93084-7|AT2A3_HUMAN;sp|Q93084|AT2A3_HUMAN;sp|Q93084-6|AT2A3_HUMAN;sp|Q93084-5|AT2A3_HUMAN	sp|P16615-5|AT2A2_HUMAN;sp|P16615-2|AT2A2_HUMAN;sp|P16615-3|AT2A2_HUMAN;sp|P16615|AT2A2_HUMAN;sp|P16615-4|AT2A2_HUMAN	P16615-5	P16615	AT2A2	23.9033			23.526	9	9	9	10.8	10.8	10.8	109.73	0	22.485
0.734515	0.381726	1.18531	-0.0418032	+	sp|P07900|HS90A_HUMAN;sp|P07900-2|HS90A_HUMAN;sp|Q14568|HS902_HUMAN;sp|Q58FG0|HS905_HUMAN;sp|Q58FG1|HS904_HUMAN;sp|Q58FF6|H90B4_HUMAN	sp|P07900|HS90A_HUMAN;sp|P07900-2|HS90A_HUMAN	P07900	P07900	HS90A	28.3815	28.4545	27.72	27.3969	35	25	25	45.1	31	31	84.659	0	323.31
0.769133	0.362891	1.39407	-0.194856	+	sp|P28072|PSB6_HUMAN	sp|P28072|PSB6_HUMAN	P28072	P28072	PSB6	23.3727	24.6861	23.9169	23.1807	4	4	4	16.7	16.7	16.7	25.357	0	13.178
0.355405	0.277747	0.814007	-0.21843	+	sp|O00231|PSD11_HUMAN;sp|O00231-2|PSD11_HUMAN	sp|O00231|PSD11_HUMAN;sp|O00231-2|PSD11_HUMAN	O00231	O00231	PSD11	23.5573	24.0947	23.7393	22.6627	6	6	6	15.4	15.4	15.4	47.463	0	25.41
0.808159	0.351967	1.18279	-0.20219	+	sp|P49321-2|NASP_HUMAN;sp|P49321-4|NASP_HUMAN;sp|P49321|NASP_HUMAN;sp|P49321-3|NASP_HUMAN	sp|P49321-2|NASP_HUMAN;sp|P49321-4|NASP_HUMAN;sp|P49321|NASP_HUMAN;sp|P49321-3|NASP_HUMAN	P49321-2	P49321	NASP		24.1779	23.3697		5	5	5	20.5	20.5	20.5	48.804	0	8.2753
0.457435	0.278817	0.900611	-0.227489	+	sp|P17980|PRS6A_HUMAN	sp|P17980|PRS6A_HUMAN	P17980	P17980	PRS6A		22.4718	22.0143		4	4	4	15	15	15	49.203	0	18.684
0.314266	0.225645	0.748844	-0.242072	+	sp|P62195-2|PRS8_HUMAN;sp|P62195|PRS8_HUMAN	sp|P62195-2|PRS8_HUMAN;sp|P62195|PRS8_HUMAN	P62195-2	P62195	PRS8	24.2084	24.9373	24.623	23.6802	6	6	5	20.1	20.1	17.1	44.784	0	30.045
0.391512	0.215119	0.757306	-0.335153	+	sp|Q8WVX9|FACR1_HUMAN	sp|Q8WVX9|FACR1_HUMAN	Q8WVX9	Q8WVX9	FACR1	22.3017	22.7384	22.3469	21.7271	2	2	2	4.9	4.9	4.9	59.356	0	16.029
0.214726	0.435735	0.572437	-0.116864	+	sp|Q9UNM6|PSD13_HUMAN;sp|Q9UNM6-2|PSD13_HUMAN	sp|Q9UNM6|PSD13_HUMAN;sp|Q9UNM6-2|PSD13_HUMAN	Q9UNM6	Q9UNM6	PSD13	23.0277	23.017	22.8023	22.3931	7	7	7	20.5	20.5	20.5	42.945	0	16.157
0.240333	0.180657	0.638277	-0.289792	+	sp|P13674-2|P4HA1_HUMAN;sp|P13674-3|P4HA1_HUMAN;sp|P13674|P4HA1_HUMAN	sp|P13674-2|P4HA1_HUMAN;sp|P13674-3|P4HA1_HUMAN;sp|P13674|P4HA1_HUMAN	P13674-2	P13674	P4HA1	25.1611	25.5575	25.3172	24.6458	14	14	14	33	33	33	60.966	0	89.785
0.177719	0.321697	0.670291	-0.103302	+	sp|Q00325-2|MPCP_HUMAN;sp|Q00325|MPCP_HUMAN	sp|Q00325-2|MPCP_HUMAN;sp|Q00325|MPCP_HUMAN	Q00325-2	Q00325	MPCP	28.2161	28.3305	28.1528	27.1983	20	20	20	48.2	48.2	48.2	39.958	0	172.31
0.196327	0.443076	0.645819	0.0192037	+	sp|O95816|BAG2_HUMAN;sp|O95816-2|BAG2_HUMAN	sp|O95816|BAG2_HUMAN;sp|O95816-2|BAG2_HUMAN	O95816	O95816	BAG2	24.025	23.8521	23.6557	22.1744	5	5	5	30.8	30.8	30.8	23.772	0	30.347
0.159364	0.23217	0.564329	-0.378101	+	sp|P61289|PSME3_HUMAN;sp|P61289-2|PSME3_HUMAN;sp|P61289-3|PSME3_HUMAN	sp|P61289|PSME3_HUMAN;sp|P61289-2|PSME3_HUMAN;sp|P61289-3|PSME3_HUMAN	P61289	P61289	PSME3	25.6658	26.1339	25.9746	25.4931	11	11	11	50	50	50	29.506	0	102.18
0.114223	0.133695	0.490659	-0.405375	+	sp|P20594|ANPRB_HUMAN;sp|P20594-2|ANPRB_HUMAN;sp|O75343|GCYB2_HUMAN;sp|P16066|ANPRA_HUMAN;sp|P25092|GUC2C_HUMAN;sp|Q02846|GUC2D_HUMAN;sp|P51841|GUC2F_HUMAN	sp|P20594|ANPRB_HUMAN;sp|P20594-2|ANPRB_HUMAN	P20594	P20594	ANPRB	26.0034	24.8889	24.7747	25.118	17	17	17	19.9	19.9	19.9	117.02	0	71.457
0.347509	0.146395	0.731614	-0.311632	+	sp|Q9UJS0|CMC2_HUMAN;sp|Q9UJS0-2|CMC2_HUMAN	sp|Q9UJS0|CMC2_HUMAN;sp|Q9UJS0-2|CMC2_HUMAN	Q9UJS0	Q9UJS0	CMC2	25.506	25.6097	25.2622	25.0109	18	18	15	34.1	34.1	29.8	74.175	0	64.4
0.105566	0.183201	0.501034	-0.372991	+	sp|P78527|PRKDC_HUMAN;sp|P78527-2|PRKDC_HUMAN	sp|P78527|PRKDC_HUMAN;sp|P78527-2|PRKDC_HUMAN	P78527	P78527	PRKDC	24.357	25.2326	25.127	23.8881	22	22	22	6.3	6.3	6.3	469.08	0	112.04
0.329558	0.112367	0.792632	-0.239038	+	sp|P0DMV9|HS71B_HUMAN;sp|P0DMV8|HS71A_HUMAN;sp|P0DMV8-2|HS71A_HUMAN	sp|P0DMV9|HS71B_HUMAN;sp|P0DMV8|HS71A_HUMAN;sp|P0DMV8-2|HS71A_HUMAN	P0DMV9	P0DMV9	HS71B	28.0692	28.1719	27.8424	27.3544	29	24	14	48.4	43.8	23.9	70.051	0	247.05
0.0825301	0.161565	0.44491	-0.374131	+	sp|P55060-4|XPO2_HUMAN;sp|P55060-3|XPO2_HUMAN;sp|P55060|XPO2_HUMAN;sp|P55060-2|XPO2_HUMAN	sp|P55060-4|XPO2_HUMAN;sp|P55060-3|XPO2_HUMAN;sp|P55060|XPO2_HUMAN	P55060-4	P55060	XPO2	24.1681	24.5109	24.4284	23.6871	13	13	13	18.9	18.9	18.9	103.88	0	100.84
0.353211	0.0963968	0.777344	-0.45257	+	sp|O43242|PSMD3_HUMAN;sp|O43242-2|PSMD3_HUMAN	sp|O43242|PSMD3_HUMAN;sp|O43242-2|PSMD3_HUMAN	O43242	O43242	PSMD3	25.3151	23.8137	23.4605	25.0992	13	13	13	30.1	30.1	30.1	60.977	0	53.55
0.0557862	0.130404	0.675673	-0.164755	+	sp|Q96HA7|TONSL_HUMAN;sp|Q96HA7-2|TONSL_HUMAN	sp|Q96HA7|TONSL_HUMAN;sp|Q96HA7-2|TONSL_HUMAN	Q96HA7	Q96HA7	TONSL	35.9457	35.9464	35.8906	35.1866	117	117	117	75.4	75.4	75.4	150.93	0	323.31
0.675904	0.147567	1.06401	-0.338159	+	sp|Q13200-2|PSMD2_HUMAN;sp|Q13200-3|PSMD2_HUMAN;sp|Q13200|PSMD2_HUMAN	sp|Q13200-2|PSMD2_HUMAN;sp|Q13200-3|PSMD2_HUMAN;sp|Q13200|PSMD2_HUMAN	Q13200-2	Q13200	PSMD2	24.1364	24.6818	24.0059	23.2863	9	9	9	18.6	18.6	18.6	82.193	0	98.949
0.638366	0.136979	1.04493	-0.414134	+	sp|P05023-3|AT1A1_HUMAN;sp|P05023-4|AT1A1_HUMAN;sp|P05023|AT1A1_HUMAN;sp|P05023-2|AT1A1_HUMAN;sp|P13637|AT1A3_HUMAN;sp|P13637-2|AT1A3_HUMAN;sp|P13637-3|AT1A3_HUMAN;sp|P50993|AT1A2_HUMAN;sp|P20648|ATP4A_HUMAN;sp|Q13733|AT1A4_HUMAN	sp|P05023-3|AT1A1_HUMAN;sp|P05023-4|AT1A1_HUMAN;sp|P05023|AT1A1_HUMAN;sp|P05023-2|AT1A1_HUMAN;sp|P13637|AT1A3_HUMAN;sp|P13637-2|AT1A3_HUMAN;sp|P13637-3|AT1A3_HUMAN	P05023-3	P05023	AT1A1	24.2524	24.2886	23.6502	23.7998	9	9	8	13.3	13.3	12.5	109.55	0	58.675
0.0903267	0.422879	0.537529	-0.171515	+	sp|P12236|ADT3_HUMAN	sp|P12236|ADT3_HUMAN	P12236	P12236	ADT3	24.148	24.8432	24.7529	24.2465	23	7	4	70.5	35.2	17.8	32.866	0	306.31
0.501075	0.0905825	0.888862	-0.495614	+	sp|Q96IX5|ATPMD_HUMAN	sp|Q96IX5|ATPMD_HUMAN	Q96IX5	Q96IX5	ATPMD	22.5551			22.4645	2	2	2	27.6	27.6	27.6	6.4575	0	6.2512
0.101521	0.0143553	0.477301	-0.519694	+	sp|P48643|TCPE_HUMAN;sp|P48643-2|TCPE_HUMAN	sp|P48643|TCPE_HUMAN;sp|P48643-2|TCPE_HUMAN	P48643	P48643	TCPE	25.3191	25.5858	25.4843	24.6024	15	15	15	31.8	31.8	31.8	59.67	0	85.097
0.0778783	0.509949	0.518391	0.0166389	+	sp|Q9H936|GHC1_HUMAN;sp|Q9H1K4|GHC2_HUMAN	sp|Q9H936|GHC1_HUMAN;sp|Q9H1K4|GHC2_HUMAN	Q9H936	Q9H936	GHC1	23.227	23.2956	23.2178	22.4258	4	4	4	12.4	12.4	12.4	34.47	0	7.7729
0.164157	0.010923	0.687079	-0.551881	+	sp|P43358|MAGA4_HUMAN;sp|P43361|MAGA8_HUMAN;sp|P43355|MAGA1_HUMAN;sp|O60732-2|MAGC1_HUMAN;sp|A2A368|MAGBG_HUMAN;sp|A8MXT2|MAGBH_HUMAN;sp|Q96M61|MAGBI_HUMAN;sp|Q8TD91-2|MAGC3_HUMAN;sp|O15480|MAGB3_HUMAN;sp|P43363|MAGAA_HUMAN;sp|O60732|MAGC1_HUMAN	sp|P43358|MAGA4_HUMAN;sp|P43361|MAGA8_HUMAN	P43358	P43358	MAGA4	24.3657	24.6201	24.4559	24.0227	5	5	5	15.1	15.1	15.1	34.899	0	11.532
0.205946	0.0139267	0.568965	-0.537759	+	sp|P48047|ATPO_HUMAN	sp|P48047|ATPO_HUMAN	P48047	P48047	ATPO	22.4868	22.9678	22.7618	22.2839	3	3	3	15	15	15	23.277	0	8.9608
0.84783	0.123269	1.23141	-0.389678	+	sp|P28074|PSB5_HUMAN;sp|P28074-3|PSB5_HUMAN;sp|P28074-2|PSB5_HUMAN	sp|P28074|PSB5_HUMAN;sp|P28074-3|PSB5_HUMAN	P28074	P28074	PSB5		24.0785	23.2307	22.4665	6	6	6	20.9	20.9	20.9	28.48	0	27.75
0.76933	0.107152	1.15133	-0.398665	+	sp|P62191-2|PRS4_HUMAN;sp|P62191|PRS4_HUMAN	sp|P62191-2|PRS4_HUMAN;sp|P62191|PRS4_HUMAN	P62191-2	P62191	PRS4	23.2765			23.1695	6	6	6	22.9	22.9	22.9	41.167	0	8.6624
0.712102	0.0908534	1.13473	-0.475756	+	sp|P28066|PSA5_HUMAN;sp|P28066-2|PSA5_HUMAN	sp|P28066|PSA5_HUMAN	P28066	P28066	PSA5	23.6947	24.5407	23.8286	23.2133	5	5	5	25.3	25.3	25.3	26.411	0	42.631
-0.0113525	-0.0386582	0.352289	-0.59081	+	sp|Q9Y6G9|DC1L1_HUMAN	sp|Q9Y6G9|DC1L1_HUMAN	Q9Y6G9	Q9Y6G9	DC1L1		21.8373	21.8487		3	3	3	9.2	9.2	9.2	56.578	0	11.417
0.0133925	-0.0363335	0.403981	-0.635472	+	sp|O95831-3|AIFM1_HUMAN;sp|O95831|AIFM1_HUMAN;sp|O95831-2|AIFM1_HUMAN;sp|O95831-6|AIFM1_HUMAN;sp|O95831-5|AIFM1_HUMAN;sp|O95831-4|AIFM1_HUMAN	sp|O95831-3|AIFM1_HUMAN;sp|O95831|AIFM1_HUMAN;sp|O95831-2|AIFM1_HUMAN	O95831-3	O95831	AIFM1	24.7568			24.7932	12	12	12	26.3	26.3	26.3	66.294	0	37.861
0.00526099	0.270947	0.478909	-0.195104	+	sp|Q13257|MD2L1_HUMAN;sp|Q13257-2|MD2L1_HUMAN	sp|Q13257|MD2L1_HUMAN;sp|Q13257-2|MD2L1_HUMAN	Q13257	Q13257	MD2L1	24.8306	24.9197	24.9144	24.1364	4	4	4	22.4	22.4	22.4	23.51	0	206
0.657741	0.0703893	1.0807	-0.475555	+	sp|P28070|PSB4_HUMAN	sp|P28070|PSB4_HUMAN	P28070	P28070	PSB4	23.7121			23.6416	6	6	6	25.4	25.4	25.4	29.204	0	11.023
0.0282045	-0.0405266	0.439657	-0.651904	+	sp|Q9Y2X9-2|ZN281_HUMAN;sp|Q9Y2X9|ZN281_HUMAN	sp|Q9Y2X9-2|ZN281_HUMAN;sp|Q9Y2X9|ZN281_HUMAN	Q9Y2X9-2	Q9Y2X9	ZN281	23.459			23.4996	7	7	7	13.3	13.3	13.3	93.231	0	33.541
0.293978	0.00259452	0.749111	-0.493479	+	sp|P40227|TCPZ_HUMAN;sp|P40227-2|TCPZ_HUMAN	sp|P40227|TCPZ_HUMAN;sp|P40227-2|TCPZ_HUMAN	P40227	P40227	TCPZ	25.4893	25.044	24.75	25.5092	17	17	13	37.9	37.9	30.3	58.024	0	150.44
0.271618	-0.00560854	0.707666	-0.621555	+	sp|P62826|RAN_HUMAN	sp|P62826|RAN_HUMAN	P62826	P62826	RAN	25.6986	25.4927	25.221	25.3102	9	9	9	35.6	35.6	35.6	24.423	0	24.151
0.401235	0.0126402	0.819241	-0.4504	+	sp|P20618|PSB1_HUMAN	sp|P20618|PSB1_HUMAN	P20618	P20618	PSB1		22.8465	22.4452		4	4	4	20.7	20.7	20.7	26.489	0	60.487
0.303525	-0.00788419	0.667263	-0.596558	+	sp|P50991|TCPD_HUMAN;sp|P50991-2|TCPD_HUMAN	sp|P50991|TCPD_HUMAN;sp|P50991-2|TCPD_HUMAN	P50991	P50991	TCPD	25.8701	25.4243	25.1207	25.5062	13	13	13	32.7	32.7	32.7	57.924	0	171.2
0.26986	-0.0164536	0.649141	-0.600665	+	sp|Q9P035-2|HACD3_HUMAN;sp|Q9P035|HACD3_HUMAN	sp|Q9P035-2|HACD3_HUMAN;sp|Q9P035|HACD3_HUMAN	Q9P035-2	Q9P035	HACD3	23.3576	22.8809	22.611	23.374	5	5	5	20.2	20.2	20.2	36.43	0	36.463
0.527387	0.0274372	0.999711	-0.54414	+	sp|O14818|PSA7_HUMAN;sp|O14818-2|PSA7_HUMAN;sp|O14818-4|PSA7_HUMAN;sp|Q8TAA3-2|PSMA8_HUMAN;sp|Q8TAA3-5|PSMA8_HUMAN;sp|Q8TAA3|PSMA8_HUMAN	sp|O14818|PSA7_HUMAN;sp|O14818-2|PSA7_HUMAN	O14818	O14818	PSA7	25.1388	24.5045	23.9771	25.1113	9	9	9	46.4	46.4	46.4	27.887	0	62.385
0.349125	-0.00676766	0.742289	-0.543047	+	sp|P39656-3|OST48_HUMAN;sp|P39656|OST48_HUMAN;sp|P39656-2|OST48_HUMAN	sp|P39656-3|OST48_HUMAN;sp|P39656|OST48_HUMAN;sp|P39656-2|OST48_HUMAN	P39656-3	P39656	OST48	23.1106	25.9853	25.6361	28.9806	4	4	4	9.6	9.6	9.6	49.019	0	18.14
0.0217897	0.535356	0.410102	-0.0216726	+	sp|Q9NP72|RAB18_HUMAN;sp|Q9NP72-3|RAB18_HUMAN;sp|Q9NP72-2|RAB18_HUMAN	sp|Q9NP72|RAB18_HUMAN;sp|Q9NP72-3|RAB18_HUMAN;sp|Q9NP72-2|RAB18_HUMAN	Q9NP72	Q9NP72	RAB18	23.402	22.9085	22.8867	22.5778	4	4	4	22.3	22.3	22.3	22.977	0	19.305
-0.044604	0.179001	0.405987	-0.372841	+	sp|P62333|PRS10_HUMAN	sp|P62333|PRS10_HUMAN	P62333	P62333	PRS10	24.6557			24.4768	7	7	7	23.4	23.4	23.4	44.172	0	27.838
0.148241	-0.0516683	0.513749	-0.540442	+	sp|O43175|SERA_HUMAN	sp|O43175|SERA_HUMAN	O43175	O43175	SERA	24.0606	24.2282	24.0799	23.6413	9	9	9	20.1	20.1	20.1	56.65	0	52.825
-0.0822938	-0.0274838	0.296297	-0.51645	+	sp|Q9BSJ8|ESYT1_HUMAN;sp|Q9BSJ8-2|ESYT1_HUMAN	sp|Q9BSJ8|ESYT1_HUMAN;sp|Q9BSJ8-2|ESYT1_HUMAN	Q9BSJ8	Q9BSJ8	ESYT1	22.1653			22.1928	5	5	5	6.2	6.2	6.2	122.85	0	21.777
-0.0938306	-0.0771171	0.280352	-0.637805	+	sp|P50454|SERPH_HUMAN	sp|P50454|SERPH_HUMAN	P50454	P50454	SERPH	23.3439			23.4211	5	5	5	18.4	18.4	18.4	46.44	0	119.21
0.165467	-0.0564912	0.581411	-0.613917	+	sp|Q14204|DYHC1_HUMAN	sp|Q14204|DYHC1_HUMAN	Q14204	Q14204	DYHC1	22.4254			22.4819	7	7	7	2.2	2.2	2.2	532.4	0	13.669
0.589095	0.0146409	0.99729	-0.606584	+	sp|P12268|IMDH2_HUMAN	sp|P12268|IMDH2_HUMAN	P12268	P12268	IMDH2	23.5722	23.6256	23.0365	23.5575	5	5	5	15.6	15.6	15.6	55.804	0	9.7921
0.127163	-0.0768432	0.558113	-0.527928	+	sp|P23396|RS3_HUMAN;sp|P23396-2|RS3_HUMAN	sp|P23396|RS3_HUMAN;sp|P23396-2|RS3_HUMAN	P23396	P23396	RS3	27.93	27.796	27.6688	27.4792	24	24	24	84.4	84.4	84.4	26.688	0	183.98
0.150449	-0.0789598	0.536566	-0.658424	+	sp|P12004|PCNA_HUMAN	sp|P12004|PCNA_HUMAN	P12004	P12004	PCNA	25.162	25.1367	24.9863	24.9207	10	10	10	46.4	46.4	46.4	28.768	0	41.214
0.223677	-0.069997	0.649503	-0.620113	+	sp|P50990|TCPQ_HUMAN;sp|P50990-2|TCPQ_HUMAN;sp|P50990-3|TCPQ_HUMAN	sp|P50990|TCPQ_HUMAN;sp|P50990-2|TCPQ_HUMAN;sp|P50990-3|TCPQ_HUMAN	P50990	P50990	TCPQ	25.7872	26.281	26.0573	25.4216	19	19	19	38	38	38	59.62	0	77.731
0.508178	-0.0220827	0.872446	-0.554252	+	sp|P13010|XRCC5_HUMAN	sp|P13010|XRCC5_HUMAN	P13010	P13010	XRCC5	23.1801			23.2022	7	7	7	14.1	14.1	14.1	82.704	0	89.052
0.647287	-0.00215122	1.10433	-0.585237	+	sp|P07195|LDHB_HUMAN;sp|Q6ZMR3|LDH6A_HUMAN;sp|P07864|LDHC_HUMAN	sp|P07195|LDHB_HUMAN	P07195	P07195	LDHB	29.6639	28.8024	28.1551	26.6882	15	15	14	54.8	54.8	51.2	36.638	0	123.87
1.20733	0.0922074	1.57287	-0.396764	+	sp|P49327|FAS_HUMAN	sp|P49327|FAS_HUMAN	P49327	P49327	FAS	23.2299			23.1376	9	9	9	6.1	6.1	6.1	273.42	0	24.896
0.773023	0.0174944	1.21284	-0.571	+	sp|P25789|PSA4_HUMAN;sp|P25789-2|PSA4_HUMAN	sp|P25789|PSA4_HUMAN	P25789	P25789	PSA4	22.9148			22.8973	3	3	3	10.3	10.3	10.3	29.483	0	7.1181
0.765989	0.0137838	1.21113	-0.513625	+	sp|P25788-2|PSA3_HUMAN;sp|P25788|PSA3_HUMAN	sp|P25788-2|PSA3_HUMAN;sp|P25788|PSA3_HUMAN	P25788-2	P25788	PSA3	24.0943	24.84	24.074	23.7457	6	6	6	29.4	29.4	29.4	27.647	0	57.203
0.00408862	-0.123827	0.448587	-0.712977	+	sp|Q14315-2|FLNC_HUMAN;sp|Q14315|FLNC_HUMAN;sp|O75369-5|FLNB_HUMAN;sp|O75369-4|FLNB_HUMAN;sp|O75369-6|FLNB_HUMAN;sp|O75369-3|FLNB_HUMAN;sp|O75369-2|FLNB_HUMAN;sp|O75369-9|FLNB_HUMAN;sp|O75369|FLNB_HUMAN;sp|O75369-8|FLNB_HUMAN	sp|Q14315-2|FLNC_HUMAN;sp|Q14315|FLNC_HUMAN	Q14315-2	Q14315	FLNC	26.8415	27.5635	27.5595	26.824	44	44	42	21.2	21.2	21	287.28	0	257
0.546414	-0.0315332	1.03139	-0.365853	+	sp|P08238|HS90B_HUMAN;sp|Q58FF7|H90B3_HUMAN	sp|P08238|HS90B_HUMAN	P08238	P08238	HS90B	29.3763	28.3657	27.8193	28.9823	37	37	24	50.3	50.3	36.7	83.263	0	323.31
-0.0926134	0.196481	0.307787	-0.352861	+	sp|Q9Y5V3|MAGD1_HUMAN;sp|Q9Y5V3-2|MAGD1_HUMAN;sp|Q12816-5|TROP_HUMAN;sp|Q12816-2|TROP_HUMAN;sp|Q12816-3|TROP_HUMAN;sp|Q12816-4|TROP_HUMAN;sp|Q12816|TROP_HUMAN	sp|Q9Y5V3|MAGD1_HUMAN;sp|Q9Y5V3-2|MAGD1_HUMAN	Q9Y5V3	Q9Y5V3	MAGD1	25.4656	25.6455	25.7381	24.9417	16	16	15	22	22	20.4	86.16	0	114.1
0.146467	-0.102992	0.612527	-0.387544	+	sp|P11142|HSP7C_HUMAN;sp|P11142-2|HSP7C_HUMAN;sp|P54652|HSP72_HUMAN	sp|P11142|HSP7C_HUMAN;sp|P11142-2|HSP7C_HUMAN	P11142	P11142	HSP7C	31.0454	31.3746	31.2281	30.5367	44	44	35	59.9	59.9	53.7	70.897	0	323.31
0.24996	-0.0864308	0.599877	-0.629211	+	sp|P17987|TCPA_HUMAN	sp|P17987|TCPA_HUMAN	P17987	P17987	TCPA	25.869	26.4072	26.1572	25.4495	22	22	22	51.3	51.3	51.3	60.343	0	153.12
0.241339	-0.0884081	0.647174	-0.601124	+	sp|Q99832-3|TCPH_HUMAN;sp|Q99832|TCPH_HUMAN;sp|Q99832-4|TCPH_HUMAN;sp|Q99832-2|TCPH_HUMAN	sp|Q99832-3|TCPH_HUMAN;sp|Q99832|TCPH_HUMAN;sp|Q99832-4|TCPH_HUMAN;sp|Q99832-2|TCPH_HUMAN	Q99832-3	Q99832	TCPH	25.2167	25.4127	25.1713	24.6821	17	17	17	39.5	39.5	39.5	54.804	0	59.797
0.241987	-0.0897586	0.633032	-0.572458	+	sp|Q13148|TADBP_HUMAN;sp|Q13148-4|TADBP_HUMAN	sp|Q13148|TADBP_HUMAN;sp|Q13148-4|TADBP_HUMAN	Q13148	Q13148	TADBP	22.2273	22.1518	21.9098	21.9041	3	3	3	9.4	9.4	9.4	44.739	0	26.306
0.638479	-0.0237537	1.073	-0.588574	+	sp|Q99878|H2A1J_HUMAN;sp|Q96KK5|H2A1H_HUMAN;sp|Q9BTM1|H2AJ_HUMAN;sp|Q16777|H2A2C_HUMAN;sp|Q93077|H2A1C_HUMAN;sp|Q7L7L0|H2A3_HUMAN;sp|Q6FI13|H2A2A_HUMAN;sp|P20671|H2A1D_HUMAN;sp|P0C0S8|H2A1_HUMAN;sp|P04908|H2A1B_HUMAN;sp|Q71UI9-2|H2AV_HUMAN;sp|Q71UI9|H2AV_HUMAN;sp|P0C0S5|H2AZ_HUMAN;sp|Q96QV6|H2A1A_HUMAN;sp|P16104|H2AX_HUMAN;sp|Q9BTM1-2|H2AJ_HUMAN;sp|Q71UI9-5|H2AV_HUMAN;sp|Q71UI9-3|H2AV_HUMAN;sp|Q7…	sp|Q99878|H2A1J_HUMAN;sp|Q96KK5|H2A1H_HUMAN;sp|Q9BTM1|H2AJ_HUMAN;sp|Q16777|H2A2C_HUMAN;sp|Q93077|H2A1C_HUMAN;sp|Q7L7L0|H2A3_HUMAN;sp|Q6FI13|H2A2A_HUMAN;sp|P20671|H2A1D_HUMAN;sp|P0C0S8|H2A1_HUMAN;sp|P04908|H2A1B_HUMAN;sp|Q71UI9-2|H2AV_HUMAN;sp|Q71UI9|H2AV_HUMAN;sp|P0C0S5|H2AZ_HUMAN;sp|Q96QV6|H2A1A_HUMAN;sp|P16104|H2AX_HUMAN;sp|Q9BTM1-2|H2AJ_HUMAN	Q99878	Q99878	H2A1J	24.8244	24.7895	24.151	24.6223	3	3	3	27.3	27.3	27.3	13.936	0	25.117
-0.111699	0.130931	0.331899	-0.216133	+	sp|Q6ZRQ5|MMS22_HUMAN	sp|Q6ZRQ5|MMS22_HUMAN	Q6ZRQ5	Q6ZRQ5	MMS22	31.4717	30.9689	31.0806	30.9234	79	79	79	53.3	53.3	53.3	142.32	0	323.31
0.562005	-0.0415062	1.00329	-0.60676	+	sp|P25786|PSA1_HUMAN;sp|P25786-2|PSA1_HUMAN	sp|P25786|PSA1_HUMAN;sp|P25786-2|PSA1_HUMAN	P25786	P25786	PSA1	24.8128	25.2392	24.6772	24.3862	9	9	9	38.8	38.8	38.8	29.555	0	27.429
-0.0882773	-0.154345	0.318992	-0.634688	+	sp|P22626|ROA2_HUMAN;sp|P22626-2|ROA2_HUMAN	sp|P22626|ROA2_HUMAN;sp|P22626-2|ROA2_HUMAN	P22626	P22626	ROA2	22.6539	23.2677	23.3561	22.2462	4	4	4	15.3	15.3	15.3	37.429	0	10.478
0.0196968	-0.141637	0.507357	-0.616658	+	sp|P60866|RS20_HUMAN;sp|P60866-2|RS20_HUMAN	sp|P60866|RS20_HUMAN;sp|P60866-2|RS20_HUMAN	P60866	P60866	RS20	26.2882	25.7774	25.7577	26.0611	8	8	8	40.3	40.3	40.3	13.373	0	72.327
0.526909	-0.0621735	1.07139	-0.553299	+	sp|P60900|PSA6_HUMAN;sp|P60900-2|PSA6_HUMAN;sp|P60900-3|PSA6_HUMAN	sp|P60900|PSA6_HUMAN;sp|P60900-2|PSA6_HUMAN	P60900	P60900	PSA6	24.4394	24.9067	24.3799	23.9058	6	6	6	32.1	32.1	32.1	27.399	0	22.092
-0.160533	-0.0143684	0.316672	-0.403542	+	sp|Q13509|TBB3_HUMAN;sp|Q13509-2|TBB3_HUMAN	sp|Q13509|TBB3_HUMAN;sp|Q13509-2|TBB3_HUMAN	Q13509	Q13509	TBB3	28.2552	27.8795	28.04	28.0937	32	16	13	70.2	49.8	45.8	50.432	0	240.92
0.380953	-0.093448	0.791882	-0.626446	+	sp|P22234|PUR6_HUMAN;sp|P22234-2|PUR6_HUMAN	sp|P22234|PUR6_HUMAN;sp|P22234-2|PUR6_HUMAN	P22234	P22234	PUR6	23.9855			24.079	8	8	8	28.7	28.7	28.7	47.079	0	55.344
0.239413	-0.118946	0.719186	-0.544835	+	sp|P09382|LEG1_HUMAN	sp|P09382|LEG1_HUMAN	P09382	P09382	LEG1	25.6197	25.6787	25.4393	25.3286	6	6	6	55.6	55.6	55.6	14.716	0	45.653
0.400016	-0.091925	0.81355	-0.53414	+	sp|Q15365|PCBP1_HUMAN;sp|P57723-2|PCBP4_HUMAN;sp|P57723|PCBP4_HUMAN	sp|Q15365|PCBP1_HUMAN	Q15365	Q15365	PCBP1	24.7969	25.1794	24.7794	24.4134	8	8	4	29.8	29.8	16.6	37.497	0	86.851
0.737158	-0.0347957	1.08207	-0.590137	+	sp|P04843|RPN1_HUMAN	sp|P04843|RPN1_HUMAN	P04843	P04843	RPN1	24.246			24.2807	11	11	11	24.2	24.2	24.2	68.569	0	16.581
0.262331	-0.116645	0.645345	-0.66935	+	sp|Q15366-7|PCBP2_HUMAN;sp|Q15366-8|PCBP2_HUMAN;sp|Q15366-4|PCBP2_HUMAN;sp|Q15366-5|PCBP2_HUMAN;sp|Q15366-6|PCBP2_HUMAN;sp|Q15366-3|PCBP2_HUMAN;sp|Q15366|PCBP2_HUMAN;sp|Q15366-2|PCBP2_HUMAN;sp|P57721-2|PCBP3_HUMAN;sp|P57721-3|PCBP3_HUMAN;sp|P57721-5|PCBP3_HUMAN;sp|P57721-4|PCBP3_HUMAN;sp|P57721|PCBP3_HUMAN	sp|Q15366-7|PCBP2_HUMAN;sp|Q15366-8|PCBP2_HUMAN;sp|Q15366-4|PCBP2_HUMAN;sp|Q15366-5|PCBP2_HUMAN;sp|Q15366-6|PCBP2_HUMAN;sp|Q15366-3|PCBP2_HUMAN;sp|Q15366|PCBP2_HUMAN;sp|Q15366-2|PCBP2_HUMAN;sp|P57721-2|PCBP3_HUMAN;sp|P57721-3|PCBP3_HUMAN;sp|P57721-5|PCBP3_HUMAN;sp|P57721-4|PCBP3_HUMAN;sp|P57721|PCBP3_HUMAN	Q15366-7	Q15366	PCBP2	22.4591	23.342	23.0797	22.4979	8	4	4	31.8	17	17	33.496	0	24.19
0.0924632	-0.148801	0.534997	-0.658948	+	sp|P49368|TCPG_HUMAN;sp|P49368-2|TCPG_HUMAN	sp|P49368|TCPG_HUMAN;sp|P49368-2|TCPG_HUMAN	P49368	P49368	TCPG	24.8455	25.0336	24.9412	24.5516	11	11	11	22.6	22.6	22.6	60.533	0	80.556
0.0296028	-0.159879	0.412904	-0.713403	+	sp|O75616|ERAL1_HUMAN;sp|O75616-2|ERAL1_HUMAN	sp|O75616|ERAL1_HUMAN;sp|O75616-2|ERAL1_HUMAN	O75616	O75616	ERAL1	21.99	22.8087	22.7791	22.194	4	4	4	12.8	12.8	12.8	48.349	0	15.73
-0.0600474	-0.180201	0.463927	-0.76648	+	sp|O00299|CLIC1_HUMAN	sp|O00299|CLIC1_HUMAN	O00299	O00299	CLIC1	22.9224			23.1026	4	4	4	20.7	20.7	20.7	26.922	0	9.118
0.180741	-0.141748	0.589008	-0.67828	+	sp|P11586|C1TC_HUMAN	sp|P11586|C1TC_HUMAN	P11586	P11586	C1TC	24.581	24.9226	24.7419	24.4626	11	11	11	15.5	15.5	15.5	101.56	0	56.369
0.373159	-0.108939	0.772579	-0.689427	+	sp|P26599|PTBP1_HUMAN;sp|P26599-2|PTBP1_HUMAN;sp|P26599-3|PTBP1_HUMAN;sp|O95758-1|PTBP3_HUMAN;sp|O95758-6|PTBP3_HUMAN;sp|O95758-2|PTBP3_HUMAN;sp|O95758|PTBP3_HUMAN;sp|O95758-5|PTBP3_HUMAN;sp|O95758-4|PTBP3_HUMAN	sp|P26599|PTBP1_HUMAN;sp|P26599-2|PTBP1_HUMAN;sp|P26599-3|PTBP1_HUMAN	P26599	P26599	PTBP1	24.0671	24.238	23.8649	23.4223	5	5	5	15.1	15.1	15.1	57.221	0	64.424
-0.205643	-0.167264	0.285864	-0.626847	+	sp|P25705|ATPA_HUMAN;sp|P25705-2|ATPA_HUMAN;sp|P25705-3|ATPA_HUMAN	sp|P25705|ATPA_HUMAN;sp|P25705-2|ATPA_HUMAN;sp|P25705-3|ATPA_HUMAN	P25705	P25705	ATPA	28.0203	27.2625	27.4682	27.376	26	26	26	50.5	50.5	50.5	59.75	0	234.2
0.505922	-0.0921402	1.05496	-0.645277	+	sp|P13639|EF2_HUMAN;sp|Q15029-2|U5S1_HUMAN;sp|Q15029-3|U5S1_HUMAN;sp|Q15029|U5S1_HUMAN	sp|P13639|EF2_HUMAN	P13639	P13639	EF2	26.306	26.626	26.12	25.8103	20	20	20	31.5	31.5	31.5	95.337	0	85.864
0.778185	-0.0458335	1.13905	-0.597081	+	sp|P00367|DHE3_HUMAN;sp|P49448|DHE4_HUMAN;sp|P00367-3|DHE3_HUMAN;sp|P00367-2|DHE3_HUMAN	sp|P00367|DHE3_HUMAN;sp|P49448|DHE4_HUMAN;sp|P00367-3|DHE3_HUMAN;sp|P00367-2|DHE3_HUMAN	P00367	P00367	DHE3	24.1263	24.2897	23.5115	25.2359	8	8	8	16.1	16.1	16.1	61.397	0	56.966
0.689637	-0.0669562	1.10746	-0.592723	+	sp|P61981|1433G_HUMAN	sp|P61981|1433G_HUMAN	P61981	P61981	1433G	23.1134			23.1803	8	4	4	34.4	25.5	25.5	28.302	0	49.866
0.22923	-0.145956	0.676803	-0.673647	+	sp|P78371|TCPB_HUMAN;sp|P78371-2|TCPB_HUMAN	sp|P78371|TCPB_HUMAN;sp|P78371-2|TCPB_HUMAN	P78371	P78371	TCPB	26.0188	26.2473	26.0181	25.4581	19	19	19	45	45	45	57.488	0	125.4
-0.1145	-0.209095	0.268817	-0.739758	+	sp|Q16531|DDB1_HUMAN;sp|Q16531-2|DDB1_HUMAN	sp|Q16531|DDB1_HUMAN	Q16531	Q16531	DDB1	26.1607	26.029	26.1435	27.3693	29	29	29	30.4	30.4	30.4	126.97	0	112.84
-0.198997	-0.0357714	0.217273	-0.579318	+	sp|P53618|COPB_HUMAN	sp|P53618|COPB_HUMAN	P53618	P53618	COPB	26.1675	25.2721	25.471	26.02	22	22	22	31.2	31.2	31.2	107.14	0	179.59
-0.23008	-0.215144	0.238868	-0.72311	+	sp|P17844|DDX5_HUMAN;sp|P17844-2|DDX5_HUMAN	sp|P17844|DDX5_HUMAN;sp|P17844-2|DDX5_HUMAN	P17844	P17844	DDX5	25.8846	26.1518	26.3818	25.6749	16	16	13	28	28	22.5	69.147	0	53.742
0.56403	-0.10245	1.005	-0.695769	+	sp|P16949|STMN1_HUMAN;sp|P16949-2|STMN1_HUMAN	sp|P16949|STMN1_HUMAN;sp|P16949-2|STMN1_HUMAN	P16949	P16949	STMN1	27.4283	26.5083	25.9442	23.3316	5	5	4	38.9	38.9	32.9	17.302	0	51.75
0.14468	-0.17674	0.52849	-0.670589	+	sp|O15260-2|SURF4_HUMAN;sp|O15260|SURF4_HUMAN;sp|O15260-3|SURF4_HUMAN	sp|O15260-2|SURF4_HUMAN;sp|O15260|SURF4_HUMAN	O15260-2	O15260	SURF4	20.8441			21.0208	3	3	3	27.7	27.7	27.7	17.97	0	18.149
-0.220454	-0.0847927	0.438972	-0.605332	+	sp|Q14697|GANAB_HUMAN;sp|Q14697-2|GANAB_HUMAN	sp|Q14697|GANAB_HUMAN;sp|Q14697-2|GANAB_HUMAN	Q14697	Q14697	GANAB	25.3119	23.6744	23.895	25.132	15	15	15	21.3	21.3	21.3	106.87	0	54.356
-0.0608775	-0.219472	0.370154	-0.6212	+	sp|Q9BVA1|TBB2B_HUMAN	sp|Q9BVA1|TBB2B_HUMAN	Q9BVA1	Q9BVA1	TBB2B	29.0162	27.7849	27.8458	28.9633	37	11	2	72.4	32.4	3.6	49.953	0	163.67
-0.232906	-0.121408	0.180708	-0.6212	+	sp|Q9NVI7-2|ATD3A_HUMAN;sp|Q9NVI7|ATD3A_HUMAN;sp|Q9NVI7-3|ATD3A_HUMAN;sp|Q5T2N8|ATD3C_HUMAN;sp|Q5T9A4|ATD3B_HUMAN;sp|Q5T9A4-3|ATD3B_HUMAN;sp|Q5T9A4-2|ATD3B_HUMAN	sp|Q9NVI7-2|ATD3A_HUMAN;sp|Q9NVI7|ATD3A_HUMAN;sp|Q9NVI7-3|ATD3A_HUMAN;sp|Q5T2N8|ATD3C_HUMAN;sp|Q5T9A4|ATD3B_HUMAN	Q9NVI7-2	Q9NVI7	ATD3A	23.6201	23.0459	23.2788	23.0862	6	6	6	10.1	10.1	10.1	66.217	0	15.145
0.422037	-0.141287	0.862549	-0.676826	+	sp|O95433-2|AHSA1_HUMAN;sp|O95433|AHSA1_HUMAN	sp|O95433-2|AHSA1_HUMAN;sp|O95433|AHSA1_HUMAN	O95433-2	O95433	AHSA1	23.5161	23.7394	23.3174	22.971	4	4	4	21.5	21.5	21.5	32.339	0	11.527
0.960862	-0.0504875	1.33203	-0.570422	+	sp|P21333-2|FLNA_HUMAN;sp|P21333|FLNA_HUMAN	sp|P21333-2|FLNA_HUMAN;sp|P21333|FLNA_HUMAN	P21333-2	P21333	FLNA	24.5767	25.9977	25.0369	24.2702	22	20	20	11.9	11.2	11.2	280.01	0	66.698
0.578219	-0.116254	1.10281	-0.597824	+	sp|P62937|PPIA_HUMAN;sp|P62937-2|PPIA_HUMAN;sp|Q9Y536|PAL4A_HUMAN;sp|P0DN26|PAL4F_HUMAN;sp|F5H284|PAL4D_HUMAN;sp|A0A0B4J2A2|PAL4C_HUMAN;sp|A0A075B767|PAL4H_HUMAN;sp|A0A075B759|PAL4E_HUMAN;sp|P0DN37|PAL4G_HUMAN	sp|P62937|PPIA_HUMAN	P62937	P62937	PPIA	27.3319	26.304	25.7258	27.0173	11	11	11	63	63	63	18.012	0	145.75
0.065642	-0.205547	0.635271	-0.65524	+	sp|P62269|RS18_HUMAN	sp|P62269|RS18_HUMAN	P62269	P62269	RS18	26.2308	26.6838	26.6181	26.0655	16	16	16	65.1	65.1	65.1	17.718	0	67.061
0.761702	-0.0935711	1.12268	-0.64618	+	sp|P27816-2|MAP4_HUMAN;sp|P27816-6|MAP4_HUMAN;sp|P27816|MAP4_HUMAN;sp|P27816-4|MAP4_HUMAN;sp|P27816-5|MAP4_HUMAN	sp|P27816-2|MAP4_HUMAN;sp|P27816-6|MAP4_HUMAN;sp|P27816|MAP4_HUMAN;sp|P27816-4|MAP4_HUMAN;sp|P27816-5|MAP4_HUMAN	P27816-2	P27816	MAP4	22.3403	22.9997	22.2379	21.935	4	4	4	6.8	6.8	6.8	102.9	0	14.838
0.747342	-0.0963138	1.11566	-0.701741	+	sp|P40926|MDHM_HUMAN;sp|P40926-2|MDHM_HUMAN	sp|P40926|MDHM_HUMAN;sp|P40926-2|MDHM_HUMAN	P40926	P40926	MDHM	24.1747	25.4037	24.6564	24.2118	10	10	10	37	37	37	35.503	0	58.784
-0.127237	-0.248519	0.233837	-0.789187	+	sp|P52701|MSH6_HUMAN;sp|P52701-3|MSH6_HUMAN;sp|P52701-2|MSH6_HUMAN;sp|P52701-4|MSH6_HUMAN	sp|P52701|MSH6_HUMAN;sp|P52701-3|MSH6_HUMAN;sp|P52701-2|MSH6_HUMAN;sp|P52701-4|MSH6_HUMAN	P52701	P52701	MSH6	25.4989	24.5796	24.7069	25.5275	18	18	18	19	19	19	152.78	0	48.085
-0.120352	0.647729	0.348647	0.107018	+	sp|P62820|RAB1A_HUMAN;sp|P62820-2|RAB1A_HUMAN;sp|P62820-3|RAB1A_HUMAN;sp|P51153|RAB13_HUMAN;sp|Q92930|RAB8B_HUMAN;sp|P61006-2|RAB8A_HUMAN;sp|P61006|RAB8A_HUMAN;sp|P59190-2|RAB15_HUMAN;sp|P59190|RAB15_HUMAN	sp|P62820|RAB1A_HUMAN;sp|P62820-2|RAB1A_HUMAN	P62820	P62820	RAB1A	25.6691	25.6643	25.7847	24.7022	12	12	5	65.9	65.9	39.5	22.677	0	78.918
-0.0518593	-0.244993	0.357141	-0.799471	+	sp|P23246|SFPQ_HUMAN;sp|P23246-2|SFPQ_HUMAN	sp|P23246|SFPQ_HUMAN;sp|P23246-2|SFPQ_HUMAN	P23246	P23246	SFPQ		23.9842	24.0359		7	7	7	14	14	14	76.149	0	40.265
-0.278936	-0.245164	0.232888	-0.858227	+	sp|P46783|RS10_HUMAN;sp|Q9NQ39|RS10L_HUMAN	sp|P46783|RS10_HUMAN;sp|Q9NQ39|RS10L_HUMAN	P46783	P46783	RS10	24.7685	25.2768	25.5557	25.0136	4	4	4	29.1	29.1	29.1	18.898	0	9.7869
0.650227	-0.129971	1.06217	-0.650589	+	sp|P08758|ANXA5_HUMAN	sp|P08758|ANXA5_HUMAN	P08758	P08758	ANXA5	25.0725	24.7253	24.075	25.1963	12	12	12	39.4	39.4	39.4	35.936	0	43.607
0.584025	-0.143102	0.967194	-0.694555	+	sp|P34897-3|GLYM_HUMAN;sp|P34897-2|GLYM_HUMAN;sp|P34897|GLYM_HUMAN	sp|P34897-3|GLYM_HUMAN;sp|P34897-2|GLYM_HUMAN;sp|P34897|GLYM_HUMAN	P34897-3	P34897	GLYM	20.3262			20.4693	3	3	3	5.8	5.8	5.8	53.454	0	3.1386
0.680035	-0.128834	1.11335	-0.691476	+	sp|P06744|G6PI_HUMAN;sp|P06744-2|G6PI_HUMAN;CON__Q3ZBD7;sp|Q8N196|SIX5_HUMAN	sp|P06744|G6PI_HUMAN;sp|P06744-2|G6PI_HUMAN	P06744	P06744	G6PI	23.8963	23.4702	22.7901	23.4599	6	6	6	12.9	12.9	12.9	63.146	0	14.403
-0.166201	-0.279249	0.298265	-0.866752	+	sp|P11940-2|PABP1_HUMAN;sp|P11940|PABP1_HUMAN;sp|Q9H361|PABP3_HUMAN;sp|Q4VXU2|PAP1L_HUMAN;sp|Q4VXU2-2|PAP1L_HUMAN;sp|Q5JQF8|PAP1M_HUMAN;sp|Q96DU9-2|PABP5_HUMAN;sp|Q96DU9|PABP5_HUMAN	sp|P11940-2|PABP1_HUMAN;sp|P11940|PABP1_HUMAN	P11940-2	P11940	PABP1	25.3508	24.4753	24.6415	25.2671	15	15	8	32	32	17.7	61.18	0	81.906
-0.193709	-0.287325	0.184933	-0.779596	+	sp|Q92616|GCN1_HUMAN	sp|Q92616|GCN1_HUMAN	Q92616	Q92616	GCN1	24.4661	24.189	24.3826	23.9622	20	20	20	10.6	10.6	10.6	292.75	0	218.51
0.878374	-0.104496	1.28782	-0.631086	+	sp|P18669|PGAM1_HUMAN;sp|P15259|PGAM2_HUMAN;sp|Q8N0Y7|PGAM4_HUMAN	sp|P18669|PGAM1_HUMAN;sp|P15259|PGAM2_HUMAN	P18669	P18669	PGAM1	24.6482	25.4641	24.5858	24.5914	6	6	6	37	37	37	28.804	0	39.078
-0.149129	-0.282562	0.323642	-0.551141	+	sp|P68363|TBA1B_HUMAN;sp|P68363-2|TBA1B_HUMAN;sp|A6NHL2-2|TBAL3_HUMAN;sp|A6NHL2|TBAL3_HUMAN;sp|Q9H853|TBA4B_HUMAN	sp|P68363|TBA1B_HUMAN;sp|P68363-2|TBA1B_HUMAN	P68363	P68363	TBA1B	31.8748	30.213	30.3622	31.6083	36	36	0	70.7	70.7	0	50.151	0	323.31
-0.264476	-0.307162	0.142831	-0.883396	+	sp|P46778|RL21_HUMAN	sp|P46778|RL21_HUMAN	P46778	P46778	RL21	25.2566	24.1211	24.3855	25.1887	6	6	6	38.8	38.8	38.8	18.565	0	38.961
-0.284396	-0.116395	0.113988	-0.669235	+	sp|Q14157-4|UBP2L_HUMAN;sp|Q14157-1|UBP2L_HUMAN;sp|Q14157-3|UBP2L_HUMAN;sp|Q14157|UBP2L_HUMAN;sp|Q14157-5|UBP2L_HUMAN	sp|Q14157-4|UBP2L_HUMAN;sp|Q14157-1|UBP2L_HUMAN;sp|Q14157-3|UBP2L_HUMAN;sp|Q14157|UBP2L_HUMAN;sp|Q14157-5|UBP2L_HUMAN	Q14157-4	Q14157	UBP2L	22.7338	23.2898	23.5743	22.43	4	4	4	4.8	4.8	4.8	103.17	0	14.416
-0.311968	-0.275332	0.0445086	-0.685083	+	sp|O60884|DNJA2_HUMAN	sp|O60884|DNJA2_HUMAN	O60884	O60884	DNJA2	27.8601	27.9446	28.2565	27.6134	19	19	19	58.3	58.3	58.3	45.745	0	192.44
-0.0751903	-0.282562	0.363735	-0.831024	+	sp|P47914|RL29_HUMAN	sp|P47914|RL29_HUMAN	P47914	P47914	RL29	23.3307	23.6728	23.7481	23.0726	2	2	2	14.5	14.5	14.5	17.752	0	9.2718
-0.304511	-0.190981	0.109188	-0.667057	+	sp|P17655|CAN2_HUMAN;sp|P17655-2|CAN2_HUMAN	sp|P17655|CAN2_HUMAN;sp|P17655-2|CAN2_HUMAN	P17655	P17655	CAN2	26.3027	25.4046	25.709	26.085	19	19	19	38.7	38.7	38.7	79.994	0	204.77
0.527096	-0.184933	0.911533	-0.674337	+	sp|Q16555-2|DPYL2_HUMAN;sp|Q16555|DPYL2_HUMAN	sp|Q16555-2|DPYL2_HUMAN;sp|Q16555|DPYL2_HUMAN	Q16555-2	Q16555	DPYL2	21.9399			22.1248	5	5	4	14.6	14.6	11.6	58.162	0	8.8802
0.465082	-0.195831	0.895905	-0.792607	+	sp|P62258|1433E_HUMAN;sp|P62258-2|1433E_HUMAN	sp|P62258|1433E_HUMAN;sp|P62258-2|1433E_HUMAN	P62258	P62258	1433E	23.8727	24.3222	23.8572	23.6908	7	4	4	31	25.1	25.1	29.174	0	99.35
0.615928	-0.172213	0.976958	-0.685454	+	sp|P61604|CH10_HUMAN	sp|P61604|CH10_HUMAN	P61604	P61604	CH10	21.858	23.1817	22.5657	22.0369	3	3	3	30.4	30.4	30.4	10.932	0	12.032
0.397885	-0.210229	0.782074	-0.731997	+	sp|Q14974|IMB1_HUMAN;sp|Q14974-2|IMB1_HUMAN	sp|Q14974|IMB1_HUMAN	Q14974	Q14974	IMB1	23.2511	24.2487	23.8508	23.1778	7	7	7	10.7	10.7	10.7	97.169	0	45.832
0.199123	-0.253464	0.614293	-0.832282	+	sp|P61978-3|HNRPK_HUMAN;sp|P61978-2|HNRPK_HUMAN;sp|P61978|HNRPK_HUMAN	sp|P61978-3|HNRPK_HUMAN;sp|P61978-2|HNRPK_HUMAN;sp|P61978|HNRPK_HUMAN	P61978-3	P61978	HNRPK	24.2397	24.9342	24.7351	24.3673	13	13	13	37	37	37	48.562	0	58.112
-0.121679	-0.309502	0.308752	-0.903171	+	sp|Q15233-2|NONO_HUMAN;sp|Q15233|NONO_HUMAN	sp|Q15233-2|NONO_HUMAN;sp|Q15233|NONO_HUMAN	Q15233-2	Q15233	NONO	23.6939	24.3938	24.5156	23.8351	8	8	8	30.6	30.6	30.6	43.866	0	128.22
0.236045	-0.249737	0.733555	-0.765695	+	sp|P02545|LMNA_HUMAN;sp|P02545-2|LMNA_HUMAN;sp|P02545-6|LMNA_HUMAN;sp|P02545-3|LMNA_HUMAN;sp|P02545-5|LMNA_HUMAN;sp|P02545-4|LMNA_HUMAN	sp|P02545|LMNA_HUMAN;sp|P02545-2|LMNA_HUMAN;sp|P02545-6|LMNA_HUMAN;sp|P02545-3|LMNA_HUMAN;sp|P02545-5|LMNA_HUMAN;sp|P02545-4|LMNA_HUMAN	P02545	P02545	LMNA	26.1472	26.6959	26.4598	26.0108	18	18	18	35.4	35.4	35.4	74.139	0	82.896
0.665615	-0.177523	1.08048	-0.692362	+	sp|P14174|MIF_HUMAN	sp|P14174|MIF_HUMAN	P14174	P14174	MIF	22.4296			22.6072	2	2	2	17.4	17.4	17.4	12.476	0	4.0841
-0.305795	-0.080576	0.103875	-0.697172	+	sp|Q9Y5Y2|NUBP2_HUMAN	sp|Q9Y5Y2|NUBP2_HUMAN	Q9Y5Y2	Q9Y5Y2	NUBP2	22.484	24.889	25.1948	23.0845	4	4	4	28	28	28	28.825	0	106.87
-0.268195	-0.339655	0.141621	-0.752413	+	sp|Q8IVT2|MISP_HUMAN	sp|Q8IVT2|MISP_HUMAN	Q8IVT2	Q8IVT2	MISP	23.6541	23.7967	24.0649	23.8407	7	7	7	15.2	15.2	15.2	75.356	0	16.782
-0.209765	-0.332517	0.0849763	-0.875778	+	sp|Q71UM5|RS27L_HUMAN	sp|Q71UM5|RS27L_HUMAN	Q71UM5	Q71UM5	RS27L	25.6263	24.8793	25.089	25.6829	6	3	3	41.7	15.5	15.5	9.4771	0	43.239
-0.320311	-0.12926	0.108659	-0.686522	+	sp|P17812|PYRG1_HUMAN;sp|P17812-2|PYRG1_HUMAN;sp|Q9NRF8|PYRG2_HUMAN	sp|P17812|PYRG1_HUMAN;sp|P17812-2|PYRG1_HUMAN	P17812	P17812	PYRG1	24.544	22.9357	23.2559	24.1977	11	11	11	26.2	26.2	26.2	66.69	0	29.361
0.146787	-0.277796	0.593376	-0.740842	+	sp|Q5VTE0|EF1A3_HUMAN;sp|P68104|EF1A1_HUMAN;sp|P68104-2|EF1A1_HUMAN	sp|Q5VTE0|EF1A3_HUMAN;sp|P68104|EF1A1_HUMAN;sp|P68104-2|EF1A1_HUMAN	Q5VTE0	Q5VTE0	EF1A3	29.5146	29.8606	29.7138	29.335	20	20	11	45.2	45.2	26.4	50.184	0	221.43
-0.342555	-0.364942	0.0649929	-0.844354	+	sp|O43251-5|RFOX2_HUMAN;sp|O43251-10|RFOX2_HUMAN;sp|O43251-2|RFOX2_HUMAN;sp|O43251|RFOX2_HUMAN;sp|O43251-6|RFOX2_HUMAN;sp|O43251-8|RFOX2_HUMAN;sp|O43251-9|RFOX2_HUMAN;sp|O43251-4|RFOX2_HUMAN;sp|O43251-7|RFOX2_HUMAN;sp|Q9NWB1-3|RFOX1_HUMAN;sp|Q9NWB1-4|RFOX1_HUMAN;sp|Q9NWB1-5|RFOX1_HUMAN;sp|Q9NWB1|RFOX1_HUMAN;sp|Q9NWB1-2|RFOX1_HUMAN;sp|O43251-3|RFOX2_HUMAN;sp|A6NFN3|RFOX3_HUMAN;sp|A6NFN3-2|RFOX3_HU…	sp|O43251-5|RFOX2_HUMAN;sp|O43251-10|RFOX2_HUMAN;sp|O43251-2|RFOX2_HUMAN;sp|O43251|RFOX2_HUMAN;sp|O43251-6|RFOX2_HUMAN;sp|O43251-8|RFOX2_HUMAN;sp|O43251-9|RFOX2_HUMAN;sp|O43251-4|RFOX2_HUMAN;sp|O43251-7|RFOX2_HUMAN;sp|Q9NWB1-3|RFOX1_HUMAN;sp|Q9NWB1-4|RFOX1_HUMAN;sp|Q9NWB1-5|RFOX1_HUMAN;sp|Q9NWB1|RFOX1_HUMAN;sp|Q9NWB1-2|RFOX1_HUMAN;sp|O43251-3|RFOX2_HUMAN	O43251-5	O43251	RFOX2	24.0854	24.2249	24.5674	24.5479	8	8	8	22.6	22.6	22.6	39.954	0	27.973
0.410275	-0.236741	0.911288	-0.611469	+	sp|P43243|MATR3_HUMAN;sp|P43243-2|MATR3_HUMAN	sp|P43243|MATR3_HUMAN	P43243	P43243	MATR3	28.1136	28.755	28.3447	28.0885	32	32	32	42.9	42.9	42.9	94.622	0	323.31
-0.30906	0.00489684	0.0118934	-0.59281	+	sp|Q13077|TRAF1_HUMAN;sp|Q13077-2|TRAF1_HUMAN	sp|Q13077|TRAF1_HUMAN;sp|Q13077-2|TRAF1_HUMAN	Q13077	Q13077	TRAF1	24.5455	23.9675	24.2766	24.5503	12	12	12	35.6	35.6	35.6	46.163	0	42.238
-0.377957	-0.360916	0.102264	-0.681353	+	sp|Q9BUF5|TBB6_HUMAN	sp|Q9BUF5|TBB6_HUMAN	Q9BUF5	Q9BUF5	TBB6	28.5033	28.3166	28.6946	28.4778	29	15	15	68.4	49.6	49.6	49.857	0	323.31
0.515295	-0.227641	0.988877	-0.628162	+	sp|P00338|LDHA_HUMAN;sp|P00338-3|LDHA_HUMAN;sp|P00338-4|LDHA_HUMAN;sp|P00338-5|LDHA_HUMAN;sp|P00338-2|LDHA_HUMAN	sp|P00338|LDHA_HUMAN;sp|P00338-3|LDHA_HUMAN;sp|P00338-4|LDHA_HUMAN;sp|P00338-5|LDHA_HUMAN;sp|P00338-2|LDHA_HUMAN	P00338	P00338	LDHA	26.5612	26.3803	25.865	26.645	12	11	11	36.7	33.1	33.1	36.688	0	228.37
0.290251	-0.26675	0.71274	-0.770634	+	sp|P10809|CH60_HUMAN;sp|P10809-2|CH60_HUMAN	sp|P10809|CH60_HUMAN	P10809	P10809	CH60	27.1618	27.9052	27.6149	27.5621	30	30	30	55.1	55.1	55.1	61.054	0	294.57
0.0341603	-0.311095	0.412001	-0.710874	+	sp|P11021|BIP_HUMAN	sp|P11021|BIP_HUMAN	P11021	P11021	BIP	28.3299	28.3954	28.3613	28.1762	34	33	33	56.7	56.7	56.7	72.332	0	323.31
-0.386701	-0.352824	0.168869	-0.668708	+	sp|P05141|ADT2_HUMAN;sp|Q9H0C2|ADT4_HUMAN	sp|P05141|ADT2_HUMAN	P05141	P05141	ADT2	29.4461	29.1862	29.5729	29.3441	28	28	11	76.2	76.2	36.2	32.852	0	323.31
-0.373175	-0.267896	0.14733	-0.734347	+	sp|P07384|CAN1_HUMAN	sp|P07384|CAN1_HUMAN	P07384	P07384	CAN1	27.0233	26.6499	27.0232	26.9408	31	31	31	53.2	53.2	53.2	81.889	0	180.8
-0.299245	0.16954	0.241612	0.0193461	+	sp|Q9P0J7|KCMF1_HUMAN	sp|Q9P0J7|KCMF1_HUMAN	Q9P0J7	Q9P0J7	KCMF1	24.0592	24.4265	24.7258	23.0843	5	5	5	13.1	13.1	13.1	41.945	0	48.431
-0.339822	-0.389451	0.138076	-0.985216	+	sp|Q02543|RL18A_HUMAN	sp|Q02543|RL18A_HUMAN	Q02543	Q02543	RL18A	23.6185	24.627	24.9668	23.9169	6	6	6	27.8	27.8	27.8	20.762	0	10.226
-0.381173	-0.290586	0.046042	-0.88188	+	sp|Q5JSZ5|PRC2B_HUMAN;sp|Q5JSZ5-5|PRC2B_HUMAN;sp|P48634-4|PRC2A_HUMAN;sp|P48634-2|PRC2A_HUMAN;sp|P48634-3|PRC2A_HUMAN;sp|P48634|PRC2A_HUMAN;sp|Q9Y520-3|PRC2C_HUMAN;sp|Q9Y520-6|PRC2C_HUMAN;sp|Q9Y520-4|PRC2C_HUMAN;sp|Q9Y520-5|PRC2C_HUMAN;sp|Q9Y520|PRC2C_HUMAN;sp|Q9Y520-7|PRC2C_HUMAN	sp|Q5JSZ5|PRC2B_HUMAN;sp|Q5JSZ5-5|PRC2B_HUMAN	Q5JSZ5	Q5JSZ5	PRC2B	23.9185	23.8245	24.2057	24.2091	9	9	9	6.4	6.4	6.4	242.96	0	30.662
-0.399554	-0.391872	0.129592	-0.954445	+	sp|P18124|RL7_HUMAN	sp|P18124|RL7_HUMAN	P18124	P18124	RL7	25.5697	26.1315	26.531	25.6526	12	12	12	37.1	37.1	37.1	29.225	0	34.834
0.663191	-0.219085	1.19416	-0.700146	+	sp|P60174-1|TPIS_HUMAN;sp|P60174|TPIS_HUMAN;sp|P60174-4|TPIS_HUMAN	sp|P60174-1|TPIS_HUMAN;sp|P60174|TPIS_HUMAN;sp|P60174-4|TPIS_HUMAN	P60174-1	P60174	TPIS	26.9069	26.9488	26.2856	26.611	16	16	16	75.1	75.1	75.1	26.669	0	116.9
1.22702	-0.126896	1.61405	-0.679735	+	sp|P49419-4|AL7A1_HUMAN;sp|P49419-2|AL7A1_HUMAN;sp|P49419|AL7A1_HUMAN	sp|P49419-4|AL7A1_HUMAN;sp|P49419-2|AL7A1_HUMAN;sp|P49419|AL7A1_HUMAN	P49419-4	P49419	AL7A1		22.263	21.036		3	3	3	8.2	8.2	8.2	51.41	0	6.7408
0.701717	-0.219371	1.14832	-0.715533	+	sp|P07355|ANXA2_HUMAN;sp|P07355-2|ANXA2_HUMAN;sp|A6NMY6|AXA2L_HUMAN	sp|P07355|ANXA2_HUMAN;sp|P07355-2|ANXA2_HUMAN;sp|A6NMY6|AXA2L_HUMAN	P07355	P07355	ANXA2	27.8051	28.3746	27.6728	27.545	31	31	31	81.4	81.4	81.4	38.604	0	312.96
0.826028	-0.199388	1.31341	-0.62765	+	sp|P22392|NDKB_HUMAN;sp|P15531|NDKA_HUMAN;sp|P15531-2|NDKA_HUMAN;sp|P22392-2|NDKB_HUMAN;sp|O60361|NDK8_HUMAN	sp|P22392|NDKB_HUMAN;sp|P15531|NDKA_HUMAN;sp|P15531-2|NDKA_HUMAN;sp|P22392-2|NDKB_HUMAN	P22392	P22392	NDKB	25.666	25.64	24.814	25.1495	4	4	4	25	25	25	17.298	0	24.103
0.581475	-0.241526	1.01999	-0.805812	+	sp|P26038|MOES_HUMAN	sp|P26038|MOES_HUMAN	P26038	P26038	MOES	25.6105	25.7851	25.2036	25.4695	13	13	5	17.9	17.9	9	67.819	0	23.879
-0.397584	-0.324816	0.0833552	-0.909526	+	sp|Q9Y265|RUVB1_HUMAN;sp|Q9Y265-2|RUVB1_HUMAN	sp|Q9Y265|RUVB1_HUMAN;sp|Q9Y265-2|RUVB1_HUMAN	Q9Y265	Q9Y265	RUVB1	24.9304	24.2294	24.6271	24.9645	10	10	10	29.4	29.4	29.4	50.227	0	63.144
-0.0992279	-0.360879	0.37917	-0.894107	+	sp|P10398|ARAF_HUMAN;sp|P15056|BRAF_HUMAN;sp|P10398-2|ARAF_HUMAN	sp|P10398|ARAF_HUMAN;sp|P15056|BRAF_HUMAN	P10398	P10398	ARAF	23.7081	23.6938	23.7931	23.7225	5	5	3	10.6	10.6	6.9	67.585	0	19.656
-0.409907	-0.381404	-0.0201999	-0.820413	+	sp|O75306|NDUS2_HUMAN;sp|O75306-2|NDUS2_HUMAN	sp|O75306|NDUS2_HUMAN;sp|O75306-2|NDUS2_HUMAN	O75306	O75306	NDUS2	25.5189	22.1565	22.5664	25.2938	10	10	10	32	32	32	52.545	0	69.669
-0.403268	-0.317409	0.00686913	-0.832051	+	sp|Q9Y230|RUVB2_HUMAN;sp|Q9Y230-2|RUVB2_HUMAN	sp|Q9Y230|RUVB2_HUMAN;sp|Q9Y230-2|RUVB2_HUMAN	Q9Y230	Q9Y230	RUVB2	24.7313	24.8697	25.2729	24.4347	14	14	14	35.2	35.2	35.2	51.156	0	75.155
-0.396488	-0.274966	0.0641028	-0.748966	+	sp|P61513|RL37A_HUMAN;sp|A6NKH3|RL37L_HUMAN	sp|P61513|RL37A_HUMAN	P61513	P61513	RL37A	27.4292	27.8637	28.2602	27.3931	8	8	8	67.4	67.4	67.4	10.275	0	77.014
-0.194213	-0.393975	0.224722	-0.731158	+	sp|P42677|RS27_HUMAN	sp|P42677|RS27_HUMAN	P42677	P42677	RS27	27.2461	26.6882	26.8825	27.5784	6	6	3	41.7	41.7	15.5	9.461	0	62.211
0.482755	-0.279319	0.871047	-0.805636	+	sp|P14625|ENPL_HUMAN;sp|Q58FF3|ENPLL_HUMAN	sp|P14625|ENPL_HUMAN	P14625	P14625	ENPL	23.872	24.7293	24.2466	23.8733	11	10	10	17.1	15.3	15.3	92.468	0	54.944
-0.407733	-0.261327	0.0279691	-0.796786	+	sp|P31689|DNJA1_HUMAN;sp|P31689-2|DNJA1_HUMAN	sp|P31689|DNJA1_HUMAN;sp|P31689-2|DNJA1_HUMAN	P31689	P31689	DNJA1	29.2235	29.3709	29.7786	29.2116	32	32	32	81.4	81.4	81.4	44.868	0	323.31
-0.431997	-0.437213	-0.0139267	-0.923304	+	sp|P42694|HELZ_HUMAN;sp|P42694-2|HELZ_HUMAN	sp|P42694|HELZ_HUMAN;sp|P42694-2|HELZ_HUMAN	P42694	P42694	HELZ	23.3813	24.0083	24.4404	23.8449	15	15	15	10.2	10.2	10.2	218.97	0	35.379
-0.413269	-0.435046	0.14213	-0.737976	+	sp|Q13268|DHRS2_HUMAN;sp|Q13268-2|DHRS2_HUMAN	sp|Q13268|DHRS2_HUMAN;sp|Q13268-2|DHRS2_HUMAN	Q13268	Q13268	DHRS2	27.5544	27.8778	28.2911	27.2075	14	14	14	67.1	67.1	67.1	29.926	0	159.03
-0.424385	-0.339674	0.0817664	-0.924618	+	sp|O75953|DNJB5_HUMAN;sp|O75953-4|DNJB5_HUMAN;sp|O75953-5|DNJB5_HUMAN	sp|O75953|DNJB5_HUMAN;sp|O75953-4|DNJB5_HUMAN;sp|O75953-5|DNJB5_HUMAN	O75953	O75953	DNJB5	24.6814	24.702	25.1264	24.5693	12	12	12	38.5	38.5	38.5	39.133	0	31.474
-0.267835	-0.412769	0.206296	-0.895851	+	sp|P39023|RL3_HUMAN;sp|Q92901|RL3L_HUMAN	sp|P39023|RL3_HUMAN	P39023	P39023	RL3	25.3217	25.8659	26.1338	25.4256	12	12	12	32.8	32.8	32.8	46.108	0	32.871
-0.424062	-0.331118	0.0582026	-0.921855	+	sp|Q3ZCQ8|TIM50_HUMAN;sp|Q3ZCQ8-2|TIM50_HUMAN;sp|Q3ZCQ8-3|TIM50_HUMAN	sp|Q3ZCQ8|TIM50_HUMAN;sp|Q3ZCQ8-2|TIM50_HUMAN;sp|Q3ZCQ8-3|TIM50_HUMAN	Q3ZCQ8	Q3ZCQ8	TIM50	24.1826	24.3324	24.7564	24.1475	8	8	8	28.6	28.6	28.6	39.646	0	34.611
-0.409255	-0.238902	0.00131345	-0.825108	+	sp|P18077|RL35A_HUMAN	sp|P18077|RL35A_HUMAN	P18077	P18077	RL35A	23.3135	23.4826	23.8919	23.3316	4	4	4	34.5	34.5	34.5	12.538	0	20.979
0.575357	-0.270765	0.984502	-0.690358	+	sp|P06576|ATPB_HUMAN	sp|P06576|ATPB_HUMAN	P06576	P06576	ATPB	25.2189	25.3095	24.7342	25.1108	13	13	13	40.1	40.1	40.1	56.559	0	68.482
-0.249749	-0.413115	0.178714	-0.905656	+	sp|P05388|RLA0_HUMAN;sp|P05388-2|RLA0_HUMAN;sp|Q8NHW5|RLA0L_HUMAN	sp|P05388|RLA0_HUMAN;sp|P05388-2|RLA0_HUMAN;sp|Q8NHW5|RLA0L_HUMAN	P05388	P05388	RLA0	26.0396	25.8379	26.0876	26.1169	8	8	8	38.8	38.8	38.8	34.273	0	100.48
-0.154324	-0.398931	0.361027	-0.866594	+	sp|P35268|RL22_HUMAN	sp|P35268|RL22_HUMAN	P35268	P35268	RL22	23.1894	23.9638	24.1181	23.359	5	5	3	26.6	26.6	19.5	14.787	0	13.11
0.345509	-0.315343	0.818376	-0.789063	+	sp|P07737|PROF1_HUMAN	sp|P07737|PROF1_HUMAN	P07737	P07737	PROF1	25.2032	23.9959	23.6504	24.6703	5	5	5	50.7	50.7	50.7	15.054	0	56.761
0.617897	-0.270191	1.12699	-0.740264	+	sp|P63104|1433Z_HUMAN;sp|P63104-2|1433Z_HUMAN	sp|P63104|1433Z_HUMAN;sp|P63104-2|1433Z_HUMAN	P63104	P63104	1433Z	26.8447	27.4248	26.8069	26.689	15	15	10	66.5	66.5	57.1	27.745	0	217.68
-0.375623	-0.441282	0.080637	-0.771323	+	sp|O94952-1|FBX21_HUMAN;sp|O94952|FBX21_HUMAN	sp|O94952-1|FBX21_HUMAN;sp|O94952|FBX21_HUMAN	O94952-1	O94952	FBX21	30.0113	29.4422	29.8178	28.3791	23	23	23	38.5	38.5	38.5	71.478	0	323.31
0.0561012	-0.367546	0.572115	-0.919315	+	sp|P25398|RS12_HUMAN	sp|P25398|RS12_HUMAN	P25398	P25398	RS12	23.5605	24.2708	24.2147	23.9042	3	3	3	30.3	30.3	30.3	14.515	0	142.09
0.324491	-0.32292	0.778878	-0.83439	+	sp|P08865|RSSA_HUMAN	sp|P08865|RSSA_HUMAN	P08865	P08865	RSSA	23.9421	24.3088	23.9842	23.7687	5	5	5	22	22	22	32.854	0	63.542
-0.453439	-0.431637	0.00374143	-0.886566	+	sp|P62913|RL11_HUMAN;sp|P62913-2|RL11_HUMAN	sp|P62913|RL11_HUMAN;sp|P62913-2|RL11_HUMAN	P62913	P62913	RL11	24.0908	25.5469	26.0004	24.3731	6	6	6	28.1	28.1	28.1	20.252	0	36.75
0.538136	-0.289633	0.962519	-0.780215	+	sp|P14618|KPYM_HUMAN;sp|P14618-2|KPYM_HUMAN;sp|P14618-3|KPYM_HUMAN;sp|P30613-2|KPYR_HUMAN;sp|P30613|KPYR_HUMAN	sp|P14618|KPYM_HUMAN;sp|P14618-2|KPYM_HUMAN;sp|P14618-3|KPYM_HUMAN	P14618	P14618	KPYM	27.8368	28.1926	27.6544	27.6225	30	30	30	65.5	65.5	65.5	57.936	0	323.31
0.081568	-0.371702	0.540694	-0.76788	+	sp|P62249|RS16_HUMAN	sp|P62249|RS16_HUMAN	P62249	P62249	RS16	25.9332	25.2431	25.1615	25.9123	12	12	12	60.3	60.3	60.3	16.445	0	56.191
-0.453649	-0.464465	0.0631831	-0.753264	+	sp|P04350|TBB4A_HUMAN	sp|P04350|TBB4A_HUMAN	P04350	P04350	TBB4A	26.5065	26.0265	26.4802	26.9845	31	6	3	68.7	16.4	10.4	49.585	0	146.05
-0.240131	-0.428508	0.226274	-0.839338	+	sp|O75489|NDUS3_HUMAN;sp|O75489-2|NDUS3_HUMAN	sp|O75489|NDUS3_HUMAN	O75489	O75489	NDUS3	25.38	23.9102	24.1504	25.347	10	10	10	44.3	44.3	44.3	30.241	0	78.618
-0.381726	0.0380147	0.166486	-0.557433	+	sp|Q9UBS4|DJB11_HUMAN	sp|Q9UBS4|DJB11_HUMAN	Q9UBS4	Q9UBS4	DJB11	24.7483	25.3263	25.708	24.0471	7	7	7	23.2	23.2	23.2	40.513	0	28.07
-0.158854	-0.416192	0.313298	-0.864308	+	sp|P30050|RL12_HUMAN;sp|P30050-2|RL12_HUMAN	sp|P30050|RL12_HUMAN;sp|P30050-2|RL12_HUMAN	P30050	P30050	RL12	25.6394	26.3019	26.4607	25.6121	8	8	8	57.6	57.6	57.6	17.818	0	42.312
0.600643	-0.295305	1.06854	-0.718688	+	sp|P06733|ENOA_HUMAN;sp|P06733-2|ENOA_HUMAN;sp|P13929-3|ENOB_HUMAN;sp|P09104-2|ENOG_HUMAN;sp|P13929-2|ENOB_HUMAN;sp|P13929|ENOB_HUMAN;sp|P09104|ENOG_HUMAN	sp|P06733|ENOA_HUMAN;sp|P06733-2|ENOA_HUMAN	P06733	P06733	ENOA	28.4136	28.2513	27.6507	28.2768	26	26	26	76	76	76	47.168	0	323.31
-0.233765	-0.439285	0.261137	-0.724588	+	sp|P61619|S61A1_HUMAN;sp|P61619-3|S61A1_HUMAN;sp|Q9H9S3-2|S61A2_HUMAN;sp|Q9H9S3-3|S61A2_HUMAN;sp|Q9H9S3|S61A2_HUMAN	sp|P61619|S61A1_HUMAN;sp|P61619-3|S61A1_HUMAN	P61619	P61619	S61A1	25.2987	25.1763	25.4101	24.834	8	8	8	25.6	25.6	25.6	52.264	0	230.52
0.586969	-0.300342	1.05946	-0.789536	+	sp|P23528|COF1_HUMAN;sp|Q9Y281-3|COF2_HUMAN;sp|Q9Y281|COF2_HUMAN;sp|P60981-2|DEST_HUMAN;sp|P60981|DEST_HUMAN	sp|P23528|COF1_HUMAN	P23528	P23528	COF1	26.498	25.5319	24.9449	26.3751	10	10	10	67.5	67.5	67.5	18.502	0	73.147
0.464106	-0.322415	0.881587	-0.781033	+	sp|P19367-4|HXK1_HUMAN;sp|P19367-2|HXK1_HUMAN;sp|P19367|HXK1_HUMAN;sp|P19367-3|HXK1_HUMAN;sp|Q2TB90|HKDC1_HUMAN	sp|P19367-4|HXK1_HUMAN;sp|P19367-2|HXK1_HUMAN;sp|P19367|HXK1_HUMAN;sp|P19367-3|HXK1_HUMAN	P19367-4	P19367	HXK1	22.2401	23.1639	22.6998	21.9156	6	6	6	7.3	7.3	7.3	101.08	0	20.215
-0.385818	0.120352	0.0193897	-0.444027	+	sp|P62491-2|RB11A_HUMAN;sp|Q15907-2|RB11B_HUMAN;sp|P62491|RB11A_HUMAN;sp|Q15907|RB11B_HUMAN;sp|P57735|RAB25_HUMAN	sp|P62491-2|RB11A_HUMAN;sp|Q15907-2|RB11B_HUMAN;sp|P62491|RB11A_HUMAN;sp|Q15907|RB11B_HUMAN	P62491-2	P62491	RB11A	25.3584	24.6521	25.0379	24.6903	8	8	8	49.7	49.7	49.7	17.659	0	25.227
-0.482022	-0.439285	-0.00129784	-0.74635	+	sp|Q9UK99-3|FBX3_HUMAN;sp|Q9UK99-2|FBX3_HUMAN;sp|Q9UK99|FBX3_HUMAN	sp|Q9UK99-3|FBX3_HUMAN;sp|Q9UK99-2|FBX3_HUMAN;sp|Q9UK99|FBX3_HUMAN	Q9UK99-3	Q9UK99	FBX3	28.9795	28.0335	28.5155	28.9163	28	28	28	64.6	64.6	64.6	46.974	0	316.78
-0.373509	0.201257	-0.0344975	-0.39627	+	sp|Q01813|PFKAP_HUMAN;sp|Q01813-2|PFKAP_HUMAN	sp|Q01813|PFKAP_HUMAN;sp|Q01813-2|PFKAP_HUMAN	Q01813	Q01813	PFKAP	22.1226			21.9214	7	5	5	10.7	7.1	7.1	85.595	0	15.125
-0.38659	-0.474793	0.507952	-0.908199	+	sp|P51571|SSRD_HUMAN	sp|P51571|SSRD_HUMAN	P51571	P51571	SSRD	26.5232	26.307	26.6937	26.7116	6	6	6	32.4	32.4	32.4	18.998	0	102.59
0.780339	-0.281597	1.19558	-0.814489	+	sp|P00558|PGK1_HUMAN;sp|P00558-2|PGK1_HUMAN;sp|P07205|PGK2_HUMAN	sp|P00558|PGK1_HUMAN;sp|P00558-2|PGK1_HUMAN	P00558	P00558	PGK1	24.7505	24.0079	23.2275	24.4446	8	8	8	25.7	25.7	25.7	44.614	0	26.311
-0.000721167	-0.416539	0.461204	-0.785378	+	sp|P04792|HSPB1_HUMAN	sp|P04792|HSPB1_HUMAN	P04792	P04792	HSPB1	28.3451	28.7006	28.7013	28.3689	14	14	14	85.9	85.9	85.9	22.782	0	323.31
-0.424062	-0.496142	-0.028852	-1.06492	+	sp|P62424|RL7A_HUMAN	sp|P62424|RL7A_HUMAN	P62424	P62424	RL7A	24.9198	25.1673	25.5914	25.1856	9	9	9	41	41	41	29.995	0	36.547
-0.31823	0.62686	0.118931	0.0040339	+	sp|P51149|RAB7A_HUMAN	sp|P51149|RAB7A_HUMAN	P51149	P51149	RAB7A	25.2242	23.4636	23.7819	24.9581	7	7	7	41.5	41.5	41.5	23.489	0	44.165
-0.412294	-0.497303	0.066654	-0.74962	+	sp|P68371|TBB4B_HUMAN	sp|P68371|TBB4B_HUMAN	P68371	P68371	TBB4B	33.164	31.9397	32.352	33.1972	38	38	2	69.4	69.4	3.6	49.83	0	323.31
-0.46069	-0.194955	-0.0448837	-0.688195	+	sp|Q8NEZ5|FBX22_HUMAN;sp|Q8NEZ5-3|FBX22_HUMAN;sp|Q8NEZ5-2|FBX22_HUMAN	sp|Q8NEZ5|FBX22_HUMAN;sp|Q8NEZ5-3|FBX22_HUMAN	Q8NEZ5	Q8NEZ5	FBX22	23.1174			23.3123	6	6	6	20.1	20.1	20.1	44.508	0	15.996
-0.0203422	-0.433643	0.424087	-0.816952	+	sp|P09661|RU2A_HUMAN	sp|P09661|RU2A_HUMAN	P09661	P09661	RU2A	28.9698	29.2747	29.295	29.1811	35	35	35	88.6	88.6	88.6	28.415	0	323.31
-0.482435	-0.301461	0.0407195	-0.693948	+	sp|P63208|SKP1_HUMAN;sp|P63208-2|SKP1_HUMAN	sp|P63208|SKP1_HUMAN;sp|P63208-2|SKP1_HUMAN	P63208	P63208	SKP1	28.1881	28.4003	28.8827	27.8259	17	17	17	93.3	93.3	93.3	18.658	0	323.31
-0.327687	-0.488006	0.0896204	-0.968125	+	sp|Q96PK6|RBM14_HUMAN;sp|Q96PK6-3|RBM14_HUMAN;sp|Q96PK6-4|RBM14_HUMAN;sp|Q96PK6-2|RBM14_HUMAN;sp|Q96PK6-5|RBM14_HUMAN	sp|Q96PK6|RBM14_HUMAN	Q96PK6	Q96PK6	RBM14	25.0947	25.0729	25.4006	25.047	13	13	13	24.7	24.7	24.7	69.491	0	72.854
0.770314	-0.303632	1.14838	-0.817842	+	sp|P55072|TERA_HUMAN	sp|P55072|TERA_HUMAN	P55072	P55072	TERA	25.1919	24.1194	23.3491	25.0105	18	18	18	33	33	33	89.321	0	88.292
0.478045	-0.355885	0.831435	-0.918524	+	sp|P35579|MYH9_HUMAN;sp|P35579-2|MYH9_HUMAN;sp|P35749-4|MYH11_HUMAN;sp|P35749-3|MYH11_HUMAN;sp|P35749|MYH11_HUMAN;sp|P35749-2|MYH11_HUMAN;sp|Q7Z406-5|MYH14_HUMAN;sp|Q7Z406-4|MYH14_HUMAN;sp|Q7Z406|MYH14_HUMAN;sp|Q7Z406-6|MYH14_HUMAN;sp|Q7Z406-2|MYH14_HUMAN	sp|P35579|MYH9_HUMAN;sp|P35579-2|MYH9_HUMAN	P35579	P35579	MYH9	26.1353	26.0954	25.6174	26.0025	29	29	28	20.1	20.1	19.5	226.53	0	192.21
-0.485118	-0.272158	-0.0691522	-0.813449	+	sp|Q9Y285|SYFA_HUMAN;sp|Q9Y285-2|SYFA_HUMAN	sp|Q9Y285|SYFA_HUMAN;sp|Q9Y285-2|SYFA_HUMAN	Q9Y285	Q9Y285	SYFA	23.1351			23.4072	6	6	6	14.4	14.4	14.4	57.563	0	16.848
0.420105	-0.367788	0.980455	-0.989163	+	sp|P12814-2|ACTN1_HUMAN;sp|P12814|ACTN1_HUMAN;sp|P12814-3|ACTN1_HUMAN;sp|P12814-4|ACTN1_HUMAN;sp|P35609-2|ACTN2_HUMAN;sp|P35609|ACTN2_HUMAN;sp|Q08043|ACTN3_HUMAN	sp|P12814-2|ACTN1_HUMAN;sp|P12814|ACTN1_HUMAN;sp|P12814-3|ACTN1_HUMAN;sp|P12814-4|ACTN1_HUMAN	P12814-2	P12814	ACTN1	24.5754	24.6537	24.2336	24.7591	16	16	9	23.4	23.4	13.6	102.71	0	51.423
-0.492417	-0.299543	-0.0779266	-0.920052	+	sp|O75190|DNJB6_HUMAN;sp|O75190-3|DNJB6_HUMAN;sp|O75190-2|DNJB6_HUMAN;sp|O75190-4|DNJB6_HUMAN;sp|Q8WWF6|DNJB3_HUMAN	sp|O75190|DNJB6_HUMAN;sp|O75190-3|DNJB6_HUMAN;sp|O75190-2|DNJB6_HUMAN;sp|O75190-4|DNJB6_HUMAN	O75190	O75190	DNJB6	24.1619	24.1946	24.687	23.1695	8	7	7	31.6	28.5	28.5	36.087	0	29.507
-0.442015	0.00475305	0.0324625	-0.52197	+	sp|Q99959-2|PKP2_HUMAN;sp|Q99959|PKP2_HUMAN	sp|Q99959-2|PKP2_HUMAN;sp|Q99959|PKP2_HUMAN	Q99959-2	Q99959	PKP2	25.6759	26.1777	26.6197	25.0771	18	18	18	31.4	31.4	31.4	92.755	0	166.25
-0.424922	0.104471	-0.0628125	-0.320901	+	sp|P25686-2|DNJB2_HUMAN;sp|P25686|DNJB2_HUMAN;sp|Q8NHS0|DNJB8_HUMAN	sp|P25686-2|DNJB2_HUMAN;sp|P25686|DNJB2_HUMAN	P25686-2	P25686	DNJB2	25.5262	24.775	25.2	25.2032	9	9	8	42.6	42.6	39	30.568	0	44.479
-0.520045	-0.533764	-0.102994	-0.952266	+	sp|P62081|RS7_HUMAN	sp|P62081|RS7_HUMAN	P62081	P62081	RS7	24.4895	24.6018	25.1219	24.4789	5	5	5	24.7	24.7	24.7	22.127	0	12.048
-0.509747	-0.365425	-0.137241	-0.908578	+	sp|A3KMH1-3|VWA8_HUMAN;sp|A3KMH1|VWA8_HUMAN;sp|A3KMH1-2|VWA8_HUMAN	sp|A3KMH1-3|VWA8_HUMAN;sp|A3KMH1|VWA8_HUMAN;sp|A3KMH1-2|VWA8_HUMAN	A3KMH1-3	A3KMH1	VWA8	24.8811	25.1874	25.6971	24.9196	23	23	23	14.3	14.3	14.3	210.92	0	85.169
-0.156785	-0.474933	0.247406	-1.04683	+	sp|P19338|NUCL_HUMAN	sp|P19338|NUCL_HUMAN	P19338	P19338	NUCL	26.1824	26.3222	26.479	26.1079	18	18	18	32.4	32.4	32.4	76.613	0	171.6
0.385563	-0.384226	0.773319	-0.880923	+	sp|P53007|TXTP_HUMAN	sp|P53007|TXTP_HUMAN	P53007	P53007	TXTP	23.2227			23.6069	5	5	5	16.7	16.7	16.7	34.012	0	15.345
-0.534062	-0.482714	-0.124063	-1.03449	+	sp|P62136|PP1A_HUMAN;sp|P62136-2|PP1A_HUMAN;sp|P62136-3|PP1A_HUMAN	sp|P62136|PP1A_HUMAN;sp|P62136-2|PP1A_HUMAN;sp|P62136-3|PP1A_HUMAN	P62136	P62136	PP1A	23.671			24.1538	8	8	3	27	27	10.6	37.512	0	28.422
0.35801	-0.39138	0.767953	-0.725088	+	sp|P23284|PPIB_HUMAN	sp|P23284|PPIB_HUMAN	P23284	P23284	PPIB	23.9474	24.3146	23.9566	23.9908	7	7	7	36.1	36.1	36.1	23.742	0	17.361
-0.305562	-0.506496	0.219824	-0.868226	+	sp|P52597|HNRPF_HUMAN	sp|P52597|HNRPF_HUMAN	P52597	P52597	HNRPF	26.0805	26.7278	27.0334	26.1422	10	8	8	37.3	30.8	30.8	45.671	0	145.51
-0.482745	-0.164351	-0.0795658	-0.732884	+	sp|P51659|DHB4_HUMAN;sp|P51659-3|DHB4_HUMAN;sp|P51659-2|DHB4_HUMAN	sp|P51659|DHB4_HUMAN;sp|P51659-3|DHB4_HUMAN;sp|P51659-2|DHB4_HUMAN	P51659	P51659	DHB4	25.461	25.4913	25.9741	25.3247	19	19	19	34.6	34.6	34.6	79.685	0	187.26
-0.307195	-0.508609	0.118664	-1.1102	+	sp|P46777|RL5_HUMAN	sp|P46777|RL5_HUMAN	P46777	P46777	RL5	22.5151	23.5134	23.8206	22.5139	4	4	4	11.4	11.4	11.4	34.362	0	18.625
-0.430713	-0.534642	0.00818885	-0.731302	+	sp|P07437|TBB5_HUMAN;sp|A6NNZ2|TBB8L_HUMAN	sp|P07437|TBB5_HUMAN	P07437	P07437	TBB5	29.8747	28.1934	28.6241	29.6885	35	6	6	65.3	17.1	17.1	49.67	0	284.84
-0.551688	-0.556096	-0.193709	-1.14207	+	sp|Q13616|CUL1_HUMAN	sp|Q13616|CUL1_HUMAN	Q13616	Q13616	CUL1	26.0042	25.0034	25.5551	25.897	24	24	24	36.1	36.1	36.1	89.677	0	196.63
-0.430606	-0.536796	0.044226	-1.04264	+	sp|P36578|RL4_HUMAN	sp|P36578|RL4_HUMAN	P36578	P36578	RL4	24.7818	25.3978	25.8284	25.0943	13	13	13	33.5	33.5	33.5	47.697	0	28.368
-0.492007	-0.156852	-0.0144981	-0.654808	+	sp|Q14192|FHL2_HUMAN;sp|Q14192-2|FHL2_HUMAN	sp|Q14192|FHL2_HUMAN	Q14192	Q14192	FHL2	27.2372	27.2681	27.7601	27.1084	19	19	19	72	72	72	32.193	0	121.96
-0.461109	0.0434845	0.000894748	-0.27631	+	sp|P62979|RS27A_HUMAN	sp|P62979|RS27A_HUMAN	P62979	P62979	RS27A	29.8069	29.9387	30.3999	29.1069	16	16	6	71.2	71.2	32.7	17.965	0	323.31
-0.52687	-0.32081	-0.1133	-0.871469	+	sp|P53621|COPA_HUMAN;sp|P53621-2|COPA_HUMAN	sp|P53621|COPA_HUMAN;sp|P53621-2|COPA_HUMAN	P53621	P53621	COPA	24.9161	24.5689	25.0958	24.7229	17	17	17	17	17	17	138.34	0	50.097
1.08596	-0.286885	1.49683	-0.779546	+	sp|P23526|SAHH_HUMAN;sp|P23526-2|SAHH_HUMAN	sp|P23526|SAHH_HUMAN;sp|P23526-2|SAHH_HUMAN	P23526	P23526	SAHH	23.5151	24.4186	23.3327	23.3494	8	8	8	20.6	20.6	20.6	47.716	0	18.841
1.45969	-0.23033	1.85199	-0.718379	+	sp|P18206-2|VINC_HUMAN;sp|P18206|VINC_HUMAN	sp|P18206-2|VINC_HUMAN;sp|P18206|VINC_HUMAN	P18206-2	P18206	VINC	21.624	23.077	21.6172	21.8543	4	4	4	6	6	6	116.72	0	42.569
-0.246347	-0.523608	0.09068	-1.11073	+	sp|P40429|RL13A_HUMAN;sp|Q6NVV1|R13P3_HUMAN	sp|P40429|RL13A_HUMAN	P40429	P40429	RL13A	24.6925	25.0098	25.2562	25.0966	6	6	6	32.5	32.5	32.5	23.577	0	29.786
0.248245	-0.43952	0.693621	-0.954976	+	sp|P35606-2|COPB2_HUMAN;sp|P35606|COPB2_HUMAN	sp|P35606-2|COPB2_HUMAN;sp|P35606|COPB2_HUMAN	P35606-2	P35606	COPB2	24.7648	23.6464	23.3982	25.2043	10	10	10	14.8	14.8	14.8	99.045	0	45.351
-0.52085	-0.214994	-0.0745054	-0.74916	+	sp|P50897|PPT1_HUMAN;sp|P50897-2|PPT1_HUMAN	sp|P50897|PPT1_HUMAN;sp|P50897-2|PPT1_HUMAN	P50897	P50897	PPT1	25.394	24.0976	24.6185	25.6097	7	7	7	25.2	25.2	25.2	34.193	0	28.739
0.637917	-0.378007	1.08568	-0.964601	+	sp|P60660-2|MYL6_HUMAN;sp|P60660|MYL6_HUMAN;sp|P14649|MYL6B_HUMAN	sp|P60660-2|MYL6_HUMAN;sp|P60660|MYL6_HUMAN	P60660-2	P60660	MYL6	23.0741	24.1661	23.5281	23.2459	3	3	3	24.5	24.5	24.5	16.961	0	12.253
-0.439889	-0.563838	0.00815983	-0.956432	+	sp|Q96EY1|DNJA3_HUMAN	sp|Q96EY1|DNJA3_HUMAN	Q96EY1	Q96EY1	DNJA3	28.0002	27.6463	28.0862	28.531	22	22	2	37.3	37.3	2.7	52.488	0	323.31
0.584912	-0.388903	1.03484	-0.857417	+	sp|P50914|RL14_HUMAN	sp|P50914|RL14_HUMAN	P50914	P50914	RL14	23.9319			24.3209	4	4	4	19.5	19.5	19.5	23.432	0	19.706
-0.579759	-0.513564	-0.131721	-1.05304	+	sp|Q15293|RCN1_HUMAN;sp|Q15293-2|RCN1_HUMAN	sp|Q15293|RCN1_HUMAN;sp|Q15293-2|RCN1_HUMAN	Q15293	Q15293	RCN1	23.2051	23.8283	24.4081	23.5527	4	4	4	14.8	14.8	14.8	38.89	0	19.695
0.617632	-0.386789	0.97926	-0.947918	+	sp|P08708|RS17_HUMAN	sp|P08708|RS17_HUMAN	P08708	P08708	RS17	22.8089	22.4325	21.8149	23.1957	2	2	2	23.7	23.7	23.7	15.55	0	9.3837
0.372449	-0.430081	0.753264	-0.983932	+	sp|Q08211|DHX9_HUMAN;sp|Q08211-2|DHX9_HUMAN	sp|Q08211|DHX9_HUMAN	Q08211	Q08211	DHX9	23.4081	23.0701	22.6976	23.6076	8	8	8	8.2	8.2	8.2	140.96	0	31.139
0.246207	-0.4518	0.607771	-1.03183	+	sp|P40939|ECHA_HUMAN;sp|P40939-2|ECHA_HUMAN	sp|P40939|ECHA_HUMAN	P40939	P40939	ECHA	23.8323	24.3032	24.057	24.0138	12	12	12	21	21	21	82.999	0	42.193
0.168933	-0.46546	0.546161	-1.08342	+	sp|P67809|YBOX1_HUMAN;sp|P16989-2|YBOX3_HUMAN;sp|P16989-3|YBOX3_HUMAN;sp|P16989|YBOX3_HUMAN;sp|Q9Y2T7|YBOX2_HUMAN	sp|P67809|YBOX1_HUMAN	P67809	P67809	YBOX1	23.6709	24.2166	24.0477	23.994	7	7	7	34	34	34	35.924	0	24.549
0.313369	-0.442634	0.708727	-0.866226	+	sp|P84103-2|SRSF3_HUMAN;sp|P84103|SRSF3_HUMAN	sp|P84103-2|SRSF3_HUMAN;sp|P84103|SRSF3_HUMAN	P84103-2	P84103	SRSF3		21.2115	20.8981		3	3	3	37.9	37.9	37.9	14.203	0	3.7298
0.177963	-0.468391	0.592419	-0.959206	+	sp|Q15084-3|PDIA6_HUMAN;sp|Q15084|PDIA6_HUMAN;sp|Q15084-4|PDIA6_HUMAN;sp|Q15084-5|PDIA6_HUMAN;sp|Q15084-2|PDIA6_HUMAN	sp|Q15084-3|PDIA6_HUMAN;sp|Q15084|PDIA6_HUMAN;sp|Q15084-4|PDIA6_HUMAN;sp|Q15084-5|PDIA6_HUMAN;sp|Q15084-2|PDIA6_HUMAN	Q15084-3	Q15084	PDIA6	23.985	24.8333	24.6553	24.1642	5	5	5	14.2	14.2	14.2	47.837	0	31.001
-0.29901	1.16851	0.119871	0.585155	+	sp|Q9Y294|ASF1A_HUMAN	sp|Q9Y294|ASF1A_HUMAN	Q9Y294	Q9Y294	ASF1A	26.4904	24.4601	24.7592	25.6834	6	6	5	64.2	64.2	60.3	22.968	0	134.36
-0.490365	0.0628125	0.0723159	-0.142369	+	sp|P62273|RS29_HUMAN;sp|P62273-2|RS29_HUMAN	sp|P62273|RS29_HUMAN;sp|P62273-2|RS29_HUMAN	P62273	P62273	RS29	26.9365	27.1199	27.6103	26.4926	4	4	4	44.6	44.6	44.6	6.6767	0	83.883
-0.521151	-0.106514	-0.0193461	-0.634375	+	sp|Q9Y5A9|YTHD2_HUMAN;sp|Q9Y5A9-2|YTHD2_HUMAN	sp|Q9Y5A9|YTHD2_HUMAN;sp|Q9Y5A9-2|YTHD2_HUMAN	Q9Y5A9	Q9Y5A9	YTHD2	24.2632	24.9402	25.4614	24.6228	6	6	3	10.9	10.9	6.6	62.333	0	43.164
0.400892	-0.434851	0.801657	-0.851157	+	sp|P60842|IF4A1_HUMAN;sp|P60842-2|IF4A1_HUMAN	sp|P60842|IF4A1_HUMAN;sp|P60842-2|IF4A1_HUMAN	P60842	P60842	IF4A1	25.2244	23.7479	23.3469	25.1415	10	10	4	31.8	31.8	16	46.153	0	118.24
-0.530071	-0.153061	-0.102591	-0.65365	+	sp|P48444|COPD_HUMAN;sp|P48444-2|COPD_HUMAN	sp|P48444|COPD_HUMAN;sp|P48444-2|COPD_HUMAN	P48444	P48444	COPD	21.9799	22.9004	23.4305	22.1586	5	5	5	11.5	11.5	11.5	57.21	0	9.3031
-0.592062	-0.505185	-0.120352	-0.967815	+	sp|O95071-2|UBR5_HUMAN;sp|O95071|UBR5_HUMAN	sp|O95071-2|UBR5_HUMAN;sp|O95071|UBR5_HUMAN	O95071-2	O95071	UBR5	28.1258	28.7771	29.3692	28.5658	86	86	86	39	39	39	309.22	0	323.31
0.90498	-0.353598	1.28923	-0.852459	+	sp|Q16181-2|SEPT7_HUMAN;sp|Q16181|SEPT7_HUMAN;sp|Q6ZU15|SEP14_HUMAN	sp|Q16181-2|SEPT7_HUMAN;sp|Q16181|SEPT7_HUMAN;sp|Q6ZU15|SEP14_HUMAN	Q16181-2	Q16181	SEPT7	21.8333			22.1869	2	2	2	7.3	7.3	7.3	50.58	0	8.2701
0.594661	-0.410601	0.920898	-1.11976	+	sp|Q01518|CAP1_HUMAN;sp|Q01518-2|CAP1_HUMAN	sp|Q01518|CAP1_HUMAN;sp|Q01518-2|CAP1_HUMAN	Q01518	Q01518	CAP1	21.9242	23.243	22.6483	22.1114	3	3	3	11.2	11.2	11.2	51.901	0	46.445
0.593529	-0.416269	0.98573	-0.97112	+	sp|Q9UQ80|PA2G4_HUMAN;sp|Q9UQ80-2|PA2G4_HUMAN	sp|Q9UQ80|PA2G4_HUMAN;sp|Q9UQ80-2|PA2G4_HUMAN	Q9UQ80	Q9UQ80	PA2G4	22.035	22.625	22.0314	22.3508	3	3	3	11.2	11.2	11.2	43.786	0	4.3741
-0.620586	-0.562879	-0.14952	-0.929336	+	sp|Q9Y2S7|PDIP2_HUMAN	sp|Q9Y2S7|PDIP2_HUMAN	Q9Y2S7	Q9Y2S7	PDIP2	27.4456	27.6878	28.3083	27.6675	27	27	27	62.2	62.2	62.2	42.033	0	231.36
-0.0243197	-0.531761	0.376414	-1.06758	+	sp|P50281|MMP14_HUMAN	sp|P50281|MMP14_HUMAN	P50281	P50281	MMP14	21.1439			21.6756	3	3	3	6.7	6.7	6.7	65.893	0	3.8107
-0.483777	0.270947	-0.0750534	-0.308394	+	sp|P11498|PYC_HUMAN;sp|P11498-2|PYC_HUMAN	sp|P11498|PYC_HUMAN;sp|P11498-2|PYC_HUMAN	P11498	P11498	PYC	23.4368			23.1659	4	4	4	9.8	9.8	9.8	129.63	0	30.585
-0.574344	-0.243113	-0.124196	-0.577466	+	sp|Q14257|RCN2_HUMAN;sp|Q14257-2|RCN2_HUMAN	sp|Q14257|RCN2_HUMAN;sp|Q14257-2|RCN2_HUMAN	Q14257	Q14257	RCN2	26.0456	26.6818	27.2561	25.7018	15	15	15	44.5	44.5	44.5	36.876	0	233.95
0.216803	-0.500932	0.73865	-1.0661	+	sp|P29692|EF1D_HUMAN;sp|P29692-2|EF1D_HUMAN;sp|P29692-3|EF1D_HUMAN;sp|P29692-4|EF1D_HUMAN	sp|P29692|EF1D_HUMAN;sp|P29692-2|EF1D_HUMAN;sp|P29692-3|EF1D_HUMAN;sp|P29692-4|EF1D_HUMAN	P29692	P29692	EF1D	24.3053	25.0592	24.8423	24.2497	7	7	7	31.7	31.7	31.7	31.121	0	61.871
-0.244765	-0.582966	0.175338	-1.09068	+	sp|Q02878|RL6_HUMAN	sp|Q02878|RL6_HUMAN	Q02878	Q02878	RL6	24.5915	25.4329	25.6776	25.1418	11	11	11	43.1	43.1	43.1	32.728	0	54.988
-0.426855	0.681944	0.0399183	-0.0272485	+	sp|Q9H0U4|RAB1B_HUMAN;sp|Q92928|RAB1C_HUMAN	sp|Q9H0U4|RAB1B_HUMAN;sp|Q92928|RAB1C_HUMAN	Q9H0U4	Q9H0U4	RAB1B		23.8786	24.3055		11	4	4	55.2	28.4	28.4	22.171	0	14.698
1.16485	-0.345656	1.58628	-0.956739	+	sp|P06748|NPM_HUMAN;sp|P06748-2|NPM_HUMAN;sp|P06748-3|NPM_HUMAN	sp|P06748|NPM_HUMAN;sp|P06748-2|NPM_HUMAN;sp|P06748-3|NPM_HUMAN	P06748	P06748	NPM	24.3871	25.9924	24.8275	24.646	8	8	8	23.5	23.5	23.5	32.575	0	33.777
-0.282262	-0.597365	0.075596	-1.03546	+	sp|P83731|RL24_HUMAN	sp|P83731|RL24_HUMAN	P83731	P83731	RL24	24.2816	23.2177	23.5	24.5354	5	5	5	27.4	27.4	27.4	17.779	0	18.081
0.604608	-0.448312	1.0303	-0.816164	+	sp|P31946-2|1433B_HUMAN;sp|P31946|1433B_HUMAN	sp|P31946-2|1433B_HUMAN;sp|P31946|1433B_HUMAN	P31946-2	P31946	1433B	23.9793	24.1274	23.5228	23.7799	6	2	2	23.4	9.4	9.4	27.85	0	12.855
-0.598365	-0.260722	-0.151729	-0.808589	+	sp|Q15149-7|PLEC_HUMAN;sp|Q15149-8|PLEC_HUMAN;sp|Q15149-9|PLEC_HUMAN;sp|Q15149-5|PLEC_HUMAN;sp|Q15149-4|PLEC_HUMAN;sp|Q15149-6|PLEC_HUMAN;sp|Q15149-3|PLEC_HUMAN;sp|Q15149-2|PLEC_HUMAN;sp|Q15149|PLEC_HUMAN;sp|P58107|EPIPL_HUMAN;sp|Q9UPN3-5|MACF1_HUMAN;sp|Q9UPN3|MACF1_HUMAN	sp|Q15149-7|PLEC_HUMAN;sp|Q15149-8|PLEC_HUMAN;sp|Q15149-9|PLEC_HUMAN;sp|Q15149-5|PLEC_HUMAN;sp|Q15149-4|PLEC_HUMAN;sp|Q15149-6|PLEC_HUMAN;sp|Q15149-3|PLEC_HUMAN;sp|Q15149-2|PLEC_HUMAN;sp|Q15149|PLEC_HUMAN	Q15149-7	Q15149	PLEC	26.6764	27.2422	27.8406	26.6744	80	80	80	21.5	21.5	21.5	512.6	0	309.04
0.463708	-0.474633	0.970922	-0.739204	+	sp|P60709|ACTB_HUMAN;sp|P63267-2|ACTH_HUMAN;sp|Q562R1|ACTBL_HUMAN;sp|Q6S8J3|POTEE_HUMAN;sp|A5A3E0|POTEF_HUMAN;sp|P0CG38|POTEI_HUMAN;sp|P0CG39|POTEJ_HUMAN;sp|Q9BYX7|ACTBM_HUMAN	sp|P60709|ACTB_HUMAN	P60709	P60709	ACTB	29.8097	29.9833	29.5196	29.6989	27	27	1	76.3	76.3	4.5	41.736	0	323.31
-0.609093	-0.318398	-0.130536	-0.776825	+	sp|Q8WTU2|SRB4D_HUMAN;sp|Q8WTU2-2|SRB4D_HUMAN	sp|Q8WTU2|SRB4D_HUMAN	Q8WTU2	Q8WTU2	SRB4D	25.3308	25.2652	25.8743	25.3217	14	14	14	30.1	30.1	30.1	60.818	0	90.227
-0.390998	-0.627627	0.122915	-0.996484	+	sp|P62888|RL30_HUMAN	sp|P62888|RL30_HUMAN	P62888	P62888	RL30	24.2055	25.1467	25.5378	24.4426	7	7	7	66.1	66.1	66.1	12.784	0	60.358
0.806746	-0.426858	1.26441	-0.80299	+	sp|P31947-2|1433S_HUMAN;sp|P31947|1433S_HUMAN	sp|P31947-2|1433S_HUMAN;sp|P31947|1433S_HUMAN	P31947-2	P31947	1433S		25.7262	24.9195		9	5	5	45.4	35.2	35.2	24.336	0	14.431
-0.378623	-0.630841	0.129718	-0.884514	+	sp|P61313|RL15_HUMAN;sp|P61313-2|RL15_HUMAN	sp|P61313|RL15_HUMAN;sp|P61313-2|RL15_HUMAN	P61313	P61313	RL15	25.0627	24.8015	25.1802	25.3573	5	5	5	23.5	23.5	23.5	24.146	0	11.265
-0.0773797	-0.582728	0.373458	-1.10958	+	sp|P61247|RS3A_HUMAN	sp|P61247|RS3A_HUMAN	P61247	P61247	RS3A	25.111	25.8903	25.9677	25.4042	11	11	11	47.3	47.3	47.3	29.945	0	100.11
-0.581689	-0.0370439	-0.17031	-0.611711	+	sp|P08670|VIME_HUMAN;sp|P41219|PERI_HUMAN;sp|P17661|DESM_HUMAN;sp|P41219-2|PERI_HUMAN;sp|Q16352|AINX_HUMAN;sp|P07197-2|NFM_HUMAN;sp|P07196|NFL_HUMAN	sp|P08670|VIME_HUMAN	P08670	P08670	VIME	27.8129	25.3212	25.9029	25.6437	20	17	16	51.1	47.6	45.7	53.651	0	111.29
0.455257	-0.503139	0.863467	-1.07097	+	sp|P26641|EF1G_HUMAN;sp|P26641-2|EF1G_HUMAN	sp|P26641|EF1G_HUMAN;sp|P26641-2|EF1G_HUMAN	P26641	P26641	EF1G	25.3157	24.9825	24.5273	24.8222	9	9	9	26.3	26.3	26.3	50.118	0	32.377
-0.197236	-0.615353	0.257062	-1.13695	+	sp|P82921|RT21_HUMAN	sp|P82921|RT21_HUMAN	P82921	P82921	RT21	22.7251			23.3404	3	3	3	33.3	33.3	33.3	10.688	0	22.806
-0.337654	-0.645187	0.101676	-0.899534	+	sp|P61353|RL27_HUMAN	sp|P61353|RL27_HUMAN	P61353	P61353	RL27	25.1729	24.961	25.2986	24.979	5	5	5	48.5	48.5	48.5	15.798	0	17.73
0.808134	-0.45178	1.24083	-0.991599	+	sp|P04075|ALDOA_HUMAN;sp|P04075-2|ALDOA_HUMAN	sp|P04075|ALDOA_HUMAN;sp|P04075-2|ALDOA_HUMAN	P04075	P04075	ALDOA	24.9299	25.6575	24.8494	24.7929	9	9	9	30.8	30.8	30.8	39.42	0	63.776
-0.193583	-0.624221	0.270626	-0.913271	+	sp|P26373|RL13_HUMAN;sp|P26373-2|RL13_HUMAN	sp|P26373|RL13_HUMAN;sp|P26373-2|RL13_HUMAN	P26373	P26373	RL13	25.3036	26.3308	26.5244	25.38	12	12	12	46	46	46	24.261	0	53.686
-0.286881	-0.640681	0.190898	-1.07127	+	sp|P38646|GRP75_HUMAN	sp|P38646|GRP75_HUMAN	P38646	P38646	GRP75	27.5982	28.236	28.523	27.8023	27	26	26	46.4	46.4	46.4	73.68	0	323.31
-0.697329	-0.616238	-0.0779266	-0.995189	+	sp|Q5XUX0-2|FBX31_HUMAN;sp|Q5XUX0|FBX31_HUMAN	sp|Q5XUX0-2|FBX31_HUMAN;sp|Q5XUX0|FBX31_HUMAN	Q5XUX0-2	Q5XUX0	FBX31	24.8091	25.0411	25.7384	24.9859	10	10	10	23.9	23.9	23.9	49.038	0	27.096
-0.662661	-0.408301	-0.195096	-0.809904	+	sp|Q13490|BIRC2_HUMAN;sp|Q13490-2|BIRC2_HUMAN;sp|Q13489|BIRC3_HUMAN	sp|Q13490|BIRC2_HUMAN;sp|Q13490-2|BIRC2_HUMAN	Q13490	Q13490	BIRC2	29.3547	29.3112	29.9739	29.3602	39	39	39	68.3	68.3	68.3	69.899	0	323.31
-0.656268	-0.35607	-0.049352	-0.733723	+	sp|P62917|RL8_HUMAN	sp|P62917|RL8_HUMAN	P62917	P62917	RL8	25.0918	25.6639	26.3202	25.073	7	7	7	22.6	22.6	22.6	28.024	0	19.295
-0.0863762	-0.615287	0.331826	-1.09028	+	sp|P31942-3|HNRH3_HUMAN;sp|P31942-2|HNRH3_HUMAN;sp|P31942|HNRH3_HUMAN;sp|P31942-4|HNRH3_HUMAN;sp|P31942-6|HNRH3_HUMAN;sp|P31942-5|HNRH3_HUMAN	sp|P31942-3|HNRH3_HUMAN;sp|P31942-2|HNRH3_HUMAN;sp|P31942|HNRH3_HUMAN;sp|P31942-4|HNRH3_HUMAN;sp|P31942-6|HNRH3_HUMAN;sp|P31942-5|HNRH3_HUMAN	P31942-3	P31942	HNRH3	22.3943	22.6249	22.7112	22.6177	4	4	4	16.8	16.8	16.8	31.525	0	22.304
-0.71914	-0.676273	-0.232292	-1.06287	+	sp|P62829|RL23_HUMAN	sp|P62829|RL23_HUMAN	P62829	P62829	RL23	28.3697	27.0356	27.7547	28.348	12	12	12	62.1	62.1	62.1	14.865	0	65.857
-0.629846	-0.150289	-0.25882	-0.699654	+	sp|O00743-2|PPP6_HUMAN;sp|O00743|PPP6_HUMAN;sp|O00743-3|PPP6_HUMAN	sp|O00743-2|PPP6_HUMAN;sp|O00743|PPP6_HUMAN;sp|O00743-3|PPP6_HUMAN	O00743-2	O00743	PPP6	22.2414	21.5531	22.183	22.4384	5	5	5	19.8	19.8	19.8	32.532	0	13.968
-0.671656	-0.350026	-0.19333	-0.87419	+	sp|Q70EL1|UBP54_HUMAN;sp|Q70EL1-7|UBP54_HUMAN;sp|Q70EL1-6|UBP54_HUMAN;sp|Q70EL1-9|UBP54_HUMAN;sp|Q70EL1-10|UBP54_HUMAN;sp|Q70EL1-8|UBP54_HUMAN;sp|Q70EL1-4|UBP54_HUMAN	sp|Q70EL1|UBP54_HUMAN;sp|Q70EL1-7|UBP54_HUMAN;sp|Q70EL1-6|UBP54_HUMAN	Q70EL1	Q70EL1	UBP54	27.0931	27.2338	27.9055	27.0655	35	35	35	24.5	24.5	24.5	187.39	0	235.84
-0.625083	-0.0765998	-0.162339	-0.640052	+	sp|O00571-2|DDX3X_HUMAN;sp|O00571|DDX3X_HUMAN;sp|O15523-2|DDX3Y_HUMAN;sp|O15523|DDX3Y_HUMAN;sp|O15523-3|DDX3Y_HUMAN	sp|O00571-2|DDX3X_HUMAN;sp|O00571|DDX3X_HUMAN;sp|O15523-2|DDX3Y_HUMAN;sp|O15523|DDX3Y_HUMAN	O00571-2	O00571	DDX3X	24.2536	24.9481	25.5732	24.0081	7	7	7	10.8	10.8	10.8	71.354	0	29.421
-0.0721744	-0.627627	0.400854	-0.808943	+	sp|P62266|RS23_HUMAN	sp|P62266|RS23_HUMAN	P62266	P62266	RS23	28.3165	28.0394	28.1116	28.3967	5	5	5	28.7	28.7	28.7	15.807	0	19.236
0	-0.617477	0.38272	-1.16936	+	sp|P61254|RL26_HUMAN;sp|Q9UNX3|RL26L_HUMAN	sp|P61254|RL26_HUMAN;sp|Q9UNX3|RL26L_HUMAN	P61254	P61254	RL26	23.193	23.8221	23.8221	23.6891	8	8	8	36.6	36.6	36.6	17.258	0	11.847
-0.420294	-0.69094	0.174328	-1.14022	+	sp|P46781|RS9_HUMAN	sp|P46781|RS9_HUMAN	P46781	P46781	RS9	25.2855	25.2943	25.7146	25.5259	8	8	8	37.1	37.1	37.1	22.591	0	28.64
-0.461005	-0.699068	-0.0684645	-1.06263	+	sp|Q9H0D6-2|XRN2_HUMAN;sp|Q9H0D6|XRN2_HUMAN	sp|Q9H0D6-2|XRN2_HUMAN;sp|Q9H0D6|XRN2_HUMAN	Q9H0D6-2	Q9H0D6	XRN2		22.3033	22.7644		4	4	4	5.7	5.7	5.7	99.96	0	10.795
-0.744506	-0.715746	-0.158854	-1.01917	+	sp|O43813|LANC1_HUMAN	sp|O43813|LANC1_HUMAN	O43813	O43813	LANC1	26.1618	26.5792	27.3237	26.4638	12	12	12	32.1	32.1	32.1	45.283	0	82.895
-0.471656	-0.704536	0.080637	-0.858358	+	sp|P31943|HNRH1_HUMAN	sp|P31943|HNRH1_HUMAN	P31943	P31943	HNRH1	27.6896	27.3671	27.8387	27.7732	13	13	5	37.6	37.6	16.3	49.229	0	323.31
-0.711759	-0.489666	-0.295135	-0.892687	+	sp|Q12933-3|TRAF2_HUMAN;sp|Q12933|TRAF2_HUMAN;sp|Q12933-4|TRAF2_HUMAN;sp|Q12933-2|TRAF2_HUMAN	sp|Q12933-3|TRAF2_HUMAN;sp|Q12933|TRAF2_HUMAN;sp|Q12933-4|TRAF2_HUMAN;sp|Q12933-2|TRAF2_HUMAN	Q12933-3	Q12933	TRAF2	27.4824	27.332	28.0438	27.6128	26	26	26	54.1	54.1	54.1	54.67	0	222.12
0.419565	-0.562325	0.782993	-0.84218	+	sp|Q16658|FSCN1_HUMAN	sp|Q16658|FSCN1_HUMAN	Q16658	Q16658	FSCN1	25.014	25.1873	24.7677	24.5306	9	9	9	22.5	22.5	22.5	54.529	0	29.195
-0.0870554	-0.652969	0.295889	-1.06356	+	sp|Q07020|RL18_HUMAN;sp|Q07020-2|RL18_HUMAN	sp|Q07020|RL18_HUMAN;sp|Q07020-2|RL18_HUMAN	Q07020	Q07020	RL18	24.5841	24.8961	24.9832	24.8311	8	8	8	42.6	42.6	42.6	21.634	0	39.888
-0.699285	-0.347913	-0.237686	-0.803947	+	sp|Q8WUF5|IASPP_HUMAN	sp|Q8WUF5|IASPP_HUMAN	Q8WUF5	Q8WUF5	IASPP	25.9803	25.5093	26.2086	25.8556	21	21	21	42.5	42.5	42.5	89.09	0	323.31
-0.497434	-0.725351	0.021614	-1.20453	+	sp|P17858|PFKAL_HUMAN;sp|P17858-2|PFKAL_HUMAN	sp|P17858|PFKAL_HUMAN;sp|P17858-2|PFKAL_HUMAN	P17858	P17858	PFKAL	24.399	24.8524	25.3499	24.4895	11	11	8	17.8	17.8	13.1	85.018	0	52.218
-0.0352016	-0.648892	0.420434	-1.01745	+	sp|P27635|RL10_HUMAN;sp|Q96L21|RL10L_HUMAN	sp|P27635|RL10_HUMAN	P27635	P27635	RL10	28.0886	28.099	28.1342	28.3852	19	19	19	59.3	59.3	59.3	24.604	0	115.19
-0.247928	-0.685547	0.244993	-1.2537	+	sp|P40261|NNMT_HUMAN	sp|P40261|NNMT_HUMAN	P40261	P40261	NNMT	23.7097	24.4959	24.7438	23.8017	5	5	5	21.2	21.2	21.2	29.574	0	8.7825
-0.596458	-0.746785	-0.193583	-1.32211	+	sp|Q9UJV9|DDX41_HUMAN	sp|Q9UJV9|DDX41_HUMAN	Q9UJV9	Q9UJV9	DDX41	21.9276			22.6743	6	6	6	11.6	11.6	11.6	69.837	0	32.666
-0.213254	-0.6814	0.303525	-1.13784	+	sp|P46779|RL28_HUMAN;sp|P46779-2|RL28_HUMAN;sp|P46779-3|RL28_HUMAN;sp|P46779-4|RL28_HUMAN;sp|P46779-5|RL28_HUMAN	sp|P46779|RL28_HUMAN;sp|P46779-2|RL28_HUMAN;sp|P46779-3|RL28_HUMAN;sp|P46779-4|RL28_HUMAN;sp|P46779-5|RL28_HUMAN	P46779	P46779	RL28	26.2187	26.846	27.0593	26.4788	11	11	11	53.3	53.3	53.3	15.747	0	191.57
-0.674913	-0.164254	-0.0546401	-0.55616	+	sp|Q8IUQ4|SIAH1_HUMAN;sp|Q8IUQ4-2|SIAH1_HUMAN;sp|Q8IUQ4-3|SIAH1_HUMAN;sp|O43255|SIAH2_HUMAN	sp|Q8IUQ4|SIAH1_HUMAN;sp|Q8IUQ4-2|SIAH1_HUMAN	Q8IUQ4	Q8IUQ4	SIAH1	27.0103	27.2511	27.926	26.6674	14	14	14	40.8	40.8	40.8	31.123	0	49.248
0.725518	-0.522716	1.2558	-0.794658	+	sp|P04406|G3P_HUMAN;sp|P04406-2|G3P_HUMAN;sp|O14556|G3PT_HUMAN	sp|P04406|G3P_HUMAN;sp|P04406-2|G3P_HUMAN	P04406	P04406	G3P	30.5376	30.5849	29.8593	29.5266	32	32	32	90.7	90.7	90.7	36.053	0	323.31
-0.32964	-0.708066	0.143564	-1.16786	+	sp|P15880|RS2_HUMAN	sp|P15880|RS2_HUMAN	P15880	P15880	RS2	25.0144	25.2281	25.5577	25.1914	9	9	9	35.5	35.5	35.5	31.324	0	42.648
0.0185419	-0.652153	0.461363	-1.00784	+	sp|P62280|RS11_HUMAN	sp|P62280|RS11_HUMAN	P62280	P62280	RS11	27.0127	26.9772	26.9586	27.0396	14	14	14	60.1	60.1	60.1	18.431	0	43.404
0.120969	-0.634688	0.538325	-1.13939	+	sp|P39019|RS19_HUMAN	sp|P39019|RS19_HUMAN	P39019	P39019	RS19	24.7849	25.4426	25.3216	25.0252	11	11	11	55.9	55.9	55.9	16.06	0	19.99
-0.162468	-0.685338	0.38225	-1.01844	+	sp|P62263|RS14_HUMAN	sp|P62263|RS14_HUMAN	P62263	P62263	RS14	26.1526	26.4892	26.6517	26.261	8	8	8	41.7	41.7	41.7	16.273	0	40.765
-0.761541	-0.597955	-0.38659	-1.21863	+	sp|P84090|ERH_HUMAN	sp|P84090|ERH_HUMAN	P84090	P84090	ERH	23.0762	23.1149	23.8764	23.1752	2	2	2	15.4	15.4	15.4	12.259	0	56.085
-0.399663	-0.727595	0.183507	-1.15476	+	sp|P62277|RS13_HUMAN	sp|P62277|RS13_HUMAN	P62277	P62277	RS13	25.5589	26.0718	26.4715	25.8789	9	9	9	49	49	49	17.222	0	35.866
-0.0585243	-0.682928	0.418061	-1.02494	+	sp|P46782|RS5_HUMAN	sp|P46782|RS5_HUMAN	P46782	P46782	RS5	25.0156	25.2855	25.344	25.1683	8	8	8	51	51	51	22.876	0	103.1
0.179417	-0.644961	0.537298	-1.09625	+	sp|P42766|RL35_HUMAN	sp|P42766|RL35_HUMAN	P42766	P42766	RL35	24.679	24.6031	24.4237	24.629	4	4	4	27.6	27.6	27.6	14.551	0	9.3724
-0.620117	-0.783092	-0.0794293	-1.11901	+	sp|O43823|AKAP8_HUMAN	sp|O43823|AKAP8_HUMAN	O43823	O43823	AKAP8	28.2727	28.5704	29.1905	28.5352	24	24	24	34	34	34	76.107	0	262.43
-0.749406	-0.421245	-0.144307	-0.899507	+	sp|O15027-2|SC16A_HUMAN;sp|O15027-4|SC16A_HUMAN;sp|O15027-3|SC16A_HUMAN;sp|O15027|SC16A_HUMAN;sp|O15027-5|SC16A_HUMAN	sp|O15027-2|SC16A_HUMAN;sp|O15027-4|SC16A_HUMAN;sp|O15027-3|SC16A_HUMAN;sp|O15027|SC16A_HUMAN;sp|O15027-5|SC16A_HUMAN	O15027-2	O15027	SC16A	25.4038	25.4254	26.1748	24.9469	15	15	15	8.7	8.7	8.7	247.24	0	69.221
-0.286881	-0.726806	0.313244	-0.979032	+	sp|P52272-2|HNRPM_HUMAN;sp|P52272|HNRPM_HUMAN	sp|P52272-2|HNRPM_HUMAN;sp|P52272|HNRPM_HUMAN	P52272-2	P52272	HNRPM	31.0594	31.4163	31.7032	31.1418	65	65	65	86	86	86	73.62	0	323.31
0.948391	-0.518846	1.48386	-0.74756	+	sp|Q06830|PRDX1_HUMAN;sp|Q13162|PRDX4_HUMAN	sp|Q06830|PRDX1_HUMAN	Q06830	Q06830	PRDX1	26.2612	27.2661	26.3177	26.0749	10	10	9	49.2	49.2	43.7	22.11	0	28.447
-0.692338	-0.0586082	-0.14991	-0.438112	+	sp|P05783|K1C18_HUMAN;CON__P05784;CON__H-INV:HIT000015463;sp|Q14525|KT33B_HUMAN;CON__Q14525;sp|Q15323|K1H1_HUMAN;CON__Q9UE12;CON__Q15323;CON__A2A5Y0;sp|O76013-2|KRT36_HUMAN;CON__Q92764;sp|Q14532|K1H2_HUMAN;CON__Q14532;sp|O76014|KRT37_HUMAN;CON__A2AB72;sp|Q92764|KRT35_HUMAN;CON__Q497I4;sp|O76015|KRT38_HUMAN;CON__O76015;sp|O76013|KRT36_HUMAN;CON__O76013;CON__O76014;CON__REFSEQ:XP_986630	sp|P05783|K1C18_HUMAN	P05783	P05783	K1C18	28.8428	28.1285	28.8209	28.5192	34	33	32	68.1	66.5	64.4	48.057	0	323.31
-0.24987	-0.729411	0.319064	-1.15518	+	sp|P62244|RS15A_HUMAN	sp|P62244|RS15A_HUMAN	P62244	P62244	RS15A	26.4587	25.359	25.6089	25.8191	8	8	8	59.2	59.2	59.2	14.839	0	36.628
0.00608657	-0.688241	0.391248	-1.2723	+	sp|Q9C0C7-4|AMRA1_HUMAN;sp|Q9C0C7-2|AMRA1_HUMAN;sp|Q9C0C7|AMRA1_HUMAN;sp|Q9C0C7-5|AMRA1_HUMAN;sp|Q9C0C7-3|AMRA1_HUMAN;sp|Q9C0C7-6|AMRA1_HUMAN	sp|Q9C0C7-4|AMRA1_HUMAN;sp|Q9C0C7-2|AMRA1_HUMAN;sp|Q9C0C7|AMRA1_HUMAN;sp|Q9C0C7-5|AMRA1_HUMAN;sp|Q9C0C7-3|AMRA1_HUMAN;sp|Q9C0C7-6|AMRA1_HUMAN	Q9C0C7-4	Q9C0C7	AMRA1	22.2339			22.9222	7	7	7	7.8	7.8	7.8	132.84	0	11.708
0.0673492	-0.699513	0.592441	-1.16317	+	sp|Q9HBE1-4|PATZ1_HUMAN;sp|Q9HBE1-2|PATZ1_HUMAN;sp|Q9HBE1-3|PATZ1_HUMAN;sp|Q9HBE1|PATZ1_HUMAN	sp|Q9HBE1-4|PATZ1_HUMAN;sp|Q9HBE1-2|PATZ1_HUMAN;sp|Q9HBE1-3|PATZ1_HUMAN;sp|Q9HBE1|PATZ1_HUMAN	Q9HBE1-4	Q9HBE1	PATZ1	26.1529	26.5287	26.4614	26.2894	14	14	14	32.8	32.8	32.8	57.601	0	138.45
-0.790522	-0.448036	-0.371057	-0.979032	+	sp|Q13049|TRI32_HUMAN	sp|Q13049|TRI32_HUMAN	Q13049	Q13049	TRI32	23.6057	23.2565	24.047	23.8801	7	7	7	14.7	14.7	14.7	71.988	0	48.164
-0.172744	-0.752802	0.406235	-1.24028	+	sp|P62753|RS6_HUMAN	sp|P62753|RS6_HUMAN	P62753	P62753	RS6	24.81	25.1961	25.3689	25.0144	7	7	7	34.5	34.5	34.5	28.68	0	29.418
-0.00791308	-0.726806	0.424881	-1.23565	+	sp|Q00839-2|HNRPU_HUMAN;sp|Q00839|HNRPU_HUMAN	sp|Q00839-2|HNRPU_HUMAN;sp|Q00839|HNRPU_HUMAN	Q00839-2	Q00839	HNRPU	23.583			24.3098	7	7	7	12.7	12.7	12.7	88.979	0	40.965
-0.0753273	-0.744874	0.350964	-1.35531	+	sp|P62750|RL23A_HUMAN	sp|P62750|RL23A_HUMAN	P62750	P62750	RL23A	22.2782			23.023	4	4	4	26.9	26.9	26.9	17.695	0	14.333
-0.23008	2.92784	0.187756	2.48563	+	sp|Q14566|MCM6_HUMAN	sp|Q14566|MCM6_HUMAN	Q14566	Q14566	MCM6	26.0263	24.7767	25.0067	23.6894	15	15	15	26.6	26.6	26.6	92.888	0	137.47
-0.578214	-0.837094	0.111228	-1.12485	+	sp|P62854|RS26_HUMAN;sp|Q5JNZ5|RS26L_HUMAN	sp|P62854|RS26_HUMAN;sp|Q5JNZ5|RS26L_HUMAN	P62854	P62854	RS26	25.0523	25.7032	26.2814	25.4764	5	5	5	37.4	37.4	37.4	13.015	0	42.005
-0.555325	-0.83957	-0.0401209	-1.05442	+	sp|Q07352|TISB_HUMAN	sp|Q07352|TISB_HUMAN	Q07352	Q07352	TISB	24.9432	24.8896	25.4449	25.0552	6	6	6	25.1	25.1	25.1	36.313	0	200.61
-0.849839	-0.559303	-0.427284	-0.92544	+	sp|P21741|MK_HUMAN;sp|P21741-2|MK_HUMAN	sp|P21741|MK_HUMAN	P21741	P21741	MK	28.2088	28.5222	29.372	28.6233	13	13	13	62.9	62.9	62.9	15.585	0	178.08
-0.419862	-0.832411	-0.0501882	-1.37729	+	sp|Q8N163-2|CCAR2_HUMAN;sp|Q8N163|CCAR2_HUMAN	sp|Q8N163-2|CCAR2_HUMAN;sp|Q8N163|CCAR2_HUMAN	Q8N163-2	Q8N163	CCAR2	22.8613	22.6172	23.037	23.2375	8	8	8	10.5	10.5	10.5	103.14	0	30.946
-0.226139	-0.803997	0.181951	-1.17387	+	sp|P62701|RS4X_HUMAN;sp|Q8TD47|RS4Y2_HUMAN;sp|P22090|RS4Y1_HUMAN	sp|P62701|RS4X_HUMAN	P62701	P62701	RS4X	28.1018	28.1269	28.3531	28.214	23	23	23	74.5	74.5	74.5	29.597	0	175.55
-0.415542	-0.842853	0.065008	-1.06468	+	sp|P62861|RS30_HUMAN	sp|P62861|RS30_HUMAN	P62861	P62861	RS30	27.8991	27.3999	27.8155	28.0842	6	6	6	33.9	33.9	33.9	6.6478	0	21.248
-0.871607	-0.493459	-0.391328	-0.726281	+	sp|P62987|RL40_HUMAN;sp|P0CG47|UBB_HUMAN;sp|P0CG48|UBC_HUMAN	sp|P62987|RL40_HUMAN;sp|P0CG47|UBB_HUMAN;sp|P0CG48|UBC_HUMAN	P62987	P62987	RL40	26.1797	26.4237	27.2953	26.0762	12	2	2	61.7	14.8	14.8	14.728	0	35.054
1.69022	-0.505554	1.9849	-1.06169	+	sp|P04083|ANXA1_HUMAN	sp|P04083|ANXA1_HUMAN	P04083	P04083	ANXA1	24.97	25.2905	23.6004	24.7603	13	13	13	42.5	42.5	42.5	38.714	0	117.63
-0.784336	0.0843364	-0.35558	-0.533597	+	sp|P63173|RL38_HUMAN	sp|P63173|RL38_HUMAN	P63173	P63173	RL38	26.7848	22.5801	23.3644	26.5754	7	7	7	57.1	57.1	57.1	8.2178	0	36.102
-0.822281	-0.13603	-0.42975	-0.618982	+	sp|Q13439-3|GOGA4_HUMAN;sp|Q13439-4|GOGA4_HUMAN;sp|Q13439|GOGA4_HUMAN;sp|Q13439-5|GOGA4_HUMAN	sp|Q13439-3|GOGA4_HUMAN;sp|Q13439-4|GOGA4_HUMAN;sp|Q13439|GOGA4_HUMAN;sp|Q13439-5|GOGA4_HUMAN	Q13439-3	Q13439	GOGA4	23.8967	24.2835	25.1057	23.9494	13	13	13	5.9	5.9	5.9	260.32	0	24.94
-0.179638	-0.844225	0.30868	-1.28202	+	sp|P62899-3|RL31_HUMAN;sp|P62899|RL31_HUMAN;sp|P62899-2|RL31_HUMAN	sp|P62899-3|RL31_HUMAN;sp|P62899|RL31_HUMAN;sp|P62899-2|RL31_HUMAN	P62899-3	P62899	RL31	23.2099	23.3998	23.5793	23.5066	3	3	3	19.8	19.8	19.8	13.995	0	4.1642
-0.282499	-0.871601	0.10953	-1.42659	+	sp|Q99623|PHB2_HUMAN;sp|Q99623-2|PHB2_HUMAN	sp|Q99623|PHB2_HUMAN;sp|Q99623-2|PHB2_HUMAN	Q99623	Q99623	PHB2	24.8331	24.9756	25.2581	25.6518	14	14	14	57.5	57.5	57.5	33.296	0	111.74
-0.161694	-0.855144	0.345931	-1.34084	+	sp|Q86X51|CX067_HUMAN	sp|Q86X51|CX067_HUMAN	Q86X51	Q86X51	CX067	22.6577	23.4129	23.5746	23.0885	3	3	3	6.6	6.6	6.6	51.893	0	3.4637
-0.788185	0.251931	-0.430285	-0.282211	+	sp|Q13188|STK3_HUMAN;sp|Q13188-2|STK3_HUMAN	sp|Q13188|STK3_HUMAN;sp|Q13188-2|STK3_HUMAN	Q13188	Q13188	STK3		22.9723	23.7604		7	7	4	16.5	16.5	9.2	56.3	0	12.387
1.13492	-0.637625	1.59423	-1.28247	+	sp|P07237|PDIA1_HUMAN	sp|P07237|PDIA1_HUMAN	P07237	P07237	PDIA1	25.8846	25.9378	24.8029	26.3768	20	20	20	49	49	49	57.116	0	190.41
-0.866156	-0.168544	-0.316609	-0.69598	+	sp|Q9ULX6|AKP8L_HUMAN;sp|Q9ULX6-2|AKP8L_HUMAN	sp|Q9ULX6|AKP8L_HUMAN;sp|Q9ULX6-2|AKP8L_HUMAN	Q9ULX6	Q9ULX6	AKP8L	25.0517	25.133	25.9991	25.0961	13	13	13	22.4	22.4	22.4	71.639	0	83.146
1.51783	-0.585626	1.89803	-1.12259	+	sp|P32119|PRDX2_HUMAN;sp|P32119-2|PRDX2_HUMAN	sp|P32119|PRDX2_HUMAN	P32119	P32119	PRDX2		24.035	22.5172		7	6	6	33.8	28.3	28.3	21.892	0	20.495
-0.90049	-0.263127	-0.471448	-0.814438	+	sp|Q8IXB1-2|DJC10_HUMAN;sp|Q8IXB1|DJC10_HUMAN;sp|Q8IXB1-3|DJC10_HUMAN	sp|Q8IXB1-2|DJC10_HUMAN;sp|Q8IXB1|DJC10_HUMAN;sp|Q8IXB1-3|DJC10_HUMAN	Q8IXB1-2	Q8IXB1	DJC10	23.3522			23.6154	8	8	8	12.3	12.3	12.3	86.135	0	11.41
-0.585059	-0.960777	-0.0740944	-1.25257	+	sp|Q08380|LG3BP_HUMAN	sp|Q08380|LG3BP_HUMAN	Q08380	Q08380	LG3BP	26.5722	26.8412	27.4262	27.0691	18	18	18	35.9	35.9	35.9	65.33	0	196.57
-0.87523	-0.075596	-0.459117	-0.602307	+	sp|O00622|CYR61_HUMAN	sp|O00622|CYR61_HUMAN	O00622	O00622	CYR61	22.1848			22.2604	3	3	3	8.4	8.4	8.4	42.026	0	8.3518
1.04359	-0.703572	1.49557	-1.28542	+	sp|P16403|H12_HUMAN;sp|P10412|H14_HUMAN;sp|P16402|H13_HUMAN;sp|P22492|H1T_HUMAN;sp|P16401|H15_HUMAN	sp|P16403|H12_HUMAN;sp|P10412|H14_HUMAN;sp|P16402|H13_HUMAN	P16403	P16403	H12	24.4915	26.2521	25.2085	24.7019	9	9	6	39	39	24.4	21.364	0	22.011
0.0660799	-0.893062	0.481102	-1.32677	+	sp|Q00610-2|CLH1_HUMAN;sp|Q00610|CLH1_HUMAN;sp|P53675-2|CLH2_HUMAN;sp|P53675|CLH2_HUMAN	sp|Q00610-2|CLH1_HUMAN;sp|Q00610|CLH1_HUMAN	Q00610-2	Q00610	CLH1	26.9756	25.6481	25.582	27.395	38	38	38	30.1	30.1	30.1	187.89	0	291.53
-0.788936	0.673647	-0.409147	0.151469	+	sp|Q63ZY3-3|KANK2_HUMAN;sp|Q63ZY3|KANK2_HUMAN;sp|Q63ZY3-2|KANK2_HUMAN	sp|Q63ZY3-3|KANK2_HUMAN;sp|Q63ZY3|KANK2_HUMAN;sp|Q63ZY3-2|KANK2_HUMAN	Q63ZY3-3	Q63ZY3	KANK2	22.4261	21.9163	22.7053	21.4373	5	5	5	7	7	7	90.043	0	11.469
-0.997618	-0.484388	-0.599223	-1.03733	+	sp|Q9P0U3-2|SENP1_HUMAN;sp|Q9P0U3|SENP1_HUMAN	sp|Q9P0U3-2|SENP1_HUMAN;sp|Q9P0U3|SENP1_HUMAN	Q9P0U3-2	Q9P0U3	SENP1	23.0779	22.9691	23.9668	23.338	5	5	5	11.7	11.7	11.7	73.351	0	17.625
-1.09903	-0.987961	-0.580628	-1.524	+	sp|P55795|HNRH2_HUMAN	sp|P55795|HNRH2_HUMAN	P55795	P55795	HNRH2	23.6647	23.7987	24.8977	24.6529	13	6	6	38.8	21.2	21.2	49.263	0	33.064
0.381893	-0.869913	0.757209	-1.40484	+	sp|O43390-4|HNRPR_HUMAN;sp|O43390-3|HNRPR_HUMAN;sp|O43390|HNRPR_HUMAN;sp|O43390-2|HNRPR_HUMAN	sp|O43390-4|HNRPR_HUMAN;sp|O43390-3|HNRPR_HUMAN;sp|O43390|HNRPR_HUMAN;sp|O43390-2|HNRPR_HUMAN	O43390-4	O43390	HNRPR	22.2365	22.5151	22.1332	22.5951	4	4	2	7.9	7.9	4.9	59.952	0	5.3147
0.673785	-0.82054	1.15037	-1.36673	+	sp|Q99880|H2B1L_HUMAN;sp|Q99879|H2B1M_HUMAN;sp|Q99877|H2B1N_HUMAN;sp|Q93079|H2B1H_HUMAN;sp|Q8N257|H2B3B_HUMAN;sp|Q5QNW6|H2B2F_HUMAN;sp|Q16778|H2B2E_HUMAN;sp|P62807|H2B1C_HUMAN;sp|P58876|H2B1D_HUMAN;sp|P57053|H2BFS_HUMAN;sp|P33778|H2B1B_HUMAN;sp|P23527|H2B1O_HUMAN;sp|P06899|H2B1J_HUMAN;sp|O60814|H2B1K_HUMAN;sp|Q5QNW6-2|H2B2F_HUMAN;sp|Q96A08|H2B1A_HUMAN	sp|Q99880|H2B1L_HUMAN;sp|Q99879|H2B1M_HUMAN;sp|Q99877|H2B1N_HUMAN;sp|Q93079|H2B1H_HUMAN;sp|Q8N257|H2B3B_HUMAN;sp|Q5QNW6|H2B2F_HUMAN;sp|Q16778|H2B2E_HUMAN;sp|P62807|H2B1C_HUMAN;sp|P58876|H2B1D_HUMAN;sp|P57053|H2BFS_HUMAN;sp|P33778|H2B1B_HUMAN;sp|P23527|H2B1O_HUMAN;sp|P06899|H2B1J_HUMAN;sp|O60814|H2B1K_HUMAN;sp|Q5QNW6-2|H2B2F_HUMAN;sp|Q96A08|H2B1A_HUMAN	Q99880	Q99880	H2B1L	22.4038	24.818	24.1442	23.6482	3	3	3	27.8	27.8	27.8	13.952	0	10.483
1.81588	-0.632115	2.19813	-1.20863	+	sp|P31944|CASPE_HUMAN	sp|P31944|CASPE_HUMAN	P31944	P31944	CASPE		24.9704	23.1545		6	6	6	21.9	21.9	21.9	27.679	0	24.71
0.906954	-0.803821	1.28676	-1.22509	+	sp|P14868-2|SYDC_HUMAN;sp|P14868|SYDC_HUMAN	sp|P14868-2|SYDC_HUMAN;sp|P14868|SYDC_HUMAN	P14868-2	P14868	SYDC	21.9671			22.7709	6	6	6	18	18	18	45.771	0	14.784
-0.0267292	-0.980426	0.405566	-1.4854	+	sp|P11310|ACADM_HUMAN;sp|P11310-2|ACADM_HUMAN	sp|P11310|ACADM_HUMAN;sp|P11310-2|ACADM_HUMAN	P11310	P11310	ACADM	20.8505			21.8309	4	4	4	11.6	11.6	11.6	46.588	0	5.6314
-0.925848	0.372395	-0.519643	-0.191755	+	sp|Q9H0E2|TOLIP_HUMAN	sp|Q9H0E2|TOLIP_HUMAN	Q9H0E2	Q9H0E2	TOLIP	23.0568	22.2073	23.1331	22.3367	2	2	2	8.4	8.4	8.4	30.281	0	11.511
-0.0179219	-0.997924	0.342689	-1.55	+	sp|P47897-2|SYQ_HUMAN;sp|P47897|SYQ_HUMAN	sp|P47897-2|SYQ_HUMAN;sp|P47897|SYQ_HUMAN	P47897-2	P47897	SYQ	22.502			23.4998	4	4	4	6.5	6.5	6.5	86.578	0	57.747
-0.964583	0.288654	-0.556209	-0.238442	+	sp|Q9UM54-6|MYO6_HUMAN;sp|Q9UM54-5|MYO6_HUMAN;sp|Q9UM54-2|MYO6_HUMAN;sp|Q9UM54-4|MYO6_HUMAN;sp|Q9UM54-1|MYO6_HUMAN;sp|Q9UM54|MYO6_HUMAN	sp|Q9UM54-6|MYO6_HUMAN;sp|Q9UM54-5|MYO6_HUMAN;sp|Q9UM54-2|MYO6_HUMAN;sp|Q9UM54-4|MYO6_HUMAN;sp|Q9UM54-1|MYO6_HUMAN;sp|Q9UM54|MYO6_HUMAN	Q9UM54-6	Q9UM54	MYO6	24.4063	23.5198	24.4844	23.9098	16	16	16	16.9	16.9	16.9	148.66	0	49.152
0.478165	-0.962772	0.881135	-1.45115	+	sp|P35232|PHB_HUMAN;sp|P35232-2|PHB_HUMAN	sp|P35232|PHB_HUMAN;sp|P35232-2|PHB_HUMAN	P35232	P35232	PHB	22.6569	22.8964	22.4182	23.5234	4	4	4	19.1	19.1	19.1	29.804	0	29.986
-0.447949	-1.15383	0.0733477	-1.45862	+	sp|Q13501|SQSTM_HUMAN;sp|Q13501-2|SQSTM_HUMAN	sp|Q13501|SQSTM_HUMAN;sp|Q13501-2|SQSTM_HUMAN	Q13501	Q13501	SQSTM	26.8446	27.121	27.569	27.5451	14	14	14	45.2	45.2	45.2	47.687	0	298.81
-1.71466	-0.460072	-1.44567	-1.08284	+	sp|Q86V81|THOC4_HUMAN	sp|Q86V81|THOC4_HUMAN	Q86V81	Q86V81	THOC4	23.2956	23.5261	25.2407	23.2611	4	4	4	28.8	28.8	28.8	26.888	0	8.2549
4.31017	-1.16149	4.75419	-1.3426	+	sp|P81605|DCD_HUMAN;sp|P81605-2|DCD_HUMAN	sp|P81605|DCD_HUMAN;sp|P81605-2|DCD_HUMAN	P81605	P81605	DCD		28.4943	24.1841	25.8698	5	5	5	42.7	42.7	42.7	11.284	0	22.278
-1.78605	1.3815	-1.28244	1.02368	+	sp|P00387-2|NB5R3_HUMAN;sp|P00387|NB5R3_HUMAN;sp|P00387-3|NB5R3_HUMAN	sp|P00387-2|NB5R3_HUMAN;sp|P00387|NB5R3_HUMAN;sp|P00387-3|NB5R3_HUMAN	P00387-2	P00387	NB5R3	26.6488	23.895	25.681	24.8153	8	8	8	43.2	43.2	43.2	31.628	0	77.828
2.89025	-1.68497	3.30002	-2.2111	+	sp|P15924|DESP_HUMAN;sp|P15924-3|DESP_HUMAN;sp|P15924-2|DESP_HUMAN	sp|P15924|DESP_HUMAN;sp|P15924-3|DESP_HUMAN;sp|P15924-2|DESP_HUMAN	P15924	P15924	DESP		27.3233	24.4331	22.0976	24	24	24	9.8	9.8	9.8	331.77	0	58.423
1.35038	-1.97211	2.02585	-2.45973	+	sp|P14923|PLAK_HUMAN;sp|P35222|CTNB1_HUMAN	sp|P14923|PLAK_HUMAN	P14923	P14923	PLAK	21.1792	25.5765	24.2261	23.1513	12	12	12	20.9	20.9	20.9	81.744	0	53.367
3.9696	-1.83321	4.44552	-2.25711	+	sp|P07339|CATD_HUMAN	sp|P07339|CATD_HUMAN	P07339	P07339	CATD	21.4405			23.2737	5	5	5	13.8	13.8	13.8	44.552	0	8.4124
3.95324	-2.00191	4.35801	-2.58346	+	sp|P05089|ARGI1_HUMAN;sp|P05089-2|ARGI1_HUMAN;sp|P05089-3|ARGI1_HUMAN	sp|P05089|ARGI1_HUMAN;sp|P05089-2|ARGI1_HUMAN;sp|P05089-3|ARGI1_HUMAN	P05089	P05089	ARGI1		24.3404	20.3872		7	7	7	24.8	24.8	24.8	34.735	0	14.56
2.93269	-2.37206	3.34445	-2.96951	+	sp|Q02413|DSG1_HUMAN	sp|Q02413|DSG1_HUMAN	Q02413	Q02413	DSG1		23.8752	20.9426	23.6625	6	6	6	8.3	8.3	8.3	113.75	0	81.14
-3.17706	-0.274739	-2.70695	-0.866252	+	sp|P22314-2|UBA1_HUMAN;sp|P22314|UBA1_HUMAN	sp|P22314-2|UBA1_HUMAN;sp|P22314|UBA1_HUMAN	P22314-2	P22314	UBA1	24.6362			24.9109	13	13	13	17.9	17.9	17.9	113.8	0	140.73
2.60445	-2.7036	3.0117	-3.29449	+	sp|P29508-2|SPB3_HUMAN;sp|P29508|SPB3_HUMAN;sp|P48594|SPB4_HUMAN	sp|P29508-2|SPB3_HUMAN;sp|P29508|SPB3_HUMAN;sp|P48594|SPB4_HUMAN	P29508-2	P29508	SPB3	22.2902	23.7505	21.1461	24.9938	7	7	7	23.4	23.4	23.4	38.549	0	20.055
4.11528	-2.79977	4.80281	-2.99597	+	sp|P11217-2|PYGM_HUMAN;sp|P11217|PYGM_HUMAN;sp|P06737-2|PYGL_HUMAN;sp|P11216|PYGB_HUMAN;sp|P06737|PYGL_HUMAN	sp|P11217-2|PYGM_HUMAN;sp|P11217|PYGM_HUMAN	P11217-2	P11217	PYGM		25.9361	21.8208		5	5	5	6.4	6.4	6.4	87.316	0	11.78
7.81998		8.28523			sp|A0A0B4J1Y9|HV372_HUMAN	sp|A0A0B4J1Y9|HV372_HUMAN	A0A0B4J1Y9	A0A0B4J1Y9	HV372	19.1909			26.9477	1	1	1	9.2	9.2	9.2	13.203	0	7.5388
4.03351		4.65712			sp|Q08188|TGM3_HUMAN	sp|Q08188|TGM3_HUMAN	Q08188	Q08188	TGM3		24.8334	20.7999		3	3	3	5.6	5.6	5.6	76.631	0	13.113
2.13214		2.54658			sp|Q08554-2|DSC1_HUMAN;sp|Q08554|DSC1_HUMAN	sp|Q08554-2|DSC1_HUMAN;sp|Q08554|DSC1_HUMAN	Q08554-2	Q08554	DSC1		25.965	23.8329		5	5	5	6.4	6.4	6.4	93.834	0	39.34
	1.93832		1.41835		sp|Q8NBQ5|DHB11_HUMAN	sp|Q8NBQ5|DHB11_HUMAN	Q8NBQ5	Q8NBQ5	DHB11	23.0536			21.1153	5	5	5	19	19	19	32.935	0	19.603
1.56584		2.00567			sp|Q96P63|SPB12_HUMAN;sp|Q96P63-2|SPB12_HUMAN	sp|Q96P63|SPB12_HUMAN;sp|Q96P63-2|SPB12_HUMAN	Q96P63	Q96P63	SPB12		24.1541	22.5883		3	3	3	8.1	8.1	8.1	46.276	0	5.2224
	1.1858		0.66175		sp|Q8N1F7|NUP93_HUMAN;sp|Q8N1F7-2|NUP93_HUMAN	sp|Q8N1F7|NUP93_HUMAN;sp|Q8N1F7-2|NUP93_HUMAN	Q8N1F7	Q8N1F7	NUP93	23.0132			21.8274	4	4	4	5.7	5.7	5.7	93.487	0	7.706
1.05751		1.46085			sp|Q8NC51-4|PAIRB_HUMAN;sp|Q8NC51-3|PAIRB_HUMAN;sp|Q8NC51-2|PAIRB_HUMAN;sp|Q8NC51|PAIRB_HUMAN	sp|Q8NC51-4|PAIRB_HUMAN;sp|Q8NC51-3|PAIRB_HUMAN;sp|Q8NC51-2|PAIRB_HUMAN;sp|Q8NC51|PAIRB_HUMAN	Q8NC51-4	Q8NC51	PAIRB		23.5235	22.466		2	2	2	7	7	7	42.426	0	23.277
0.983275		1.39396			sp|P20073-2|ANXA7_HUMAN;sp|P20073|ANXA7_HUMAN	sp|P20073-2|ANXA7_HUMAN;sp|P20073|ANXA7_HUMAN	P20073-2	P20073	ANXA7		23.1808	22.1975		2	2	2	4.3	4.3	4.3	50.315	0	2.3076
0.976134		1.37568			sp|P00505-2|AATM_HUMAN;sp|P00505|AATM_HUMAN	sp|P00505-2|AATM_HUMAN;sp|P00505|AATM_HUMAN	P00505-2	P00505	AATM		21.9756	20.9995		2	2	2	5.9	5.9	5.9	43.029	0	8.4908
0.927277		1.30251			sp|Q99536-2|VAT1_HUMAN;sp|Q99536-3|VAT1_HUMAN;sp|Q99536|VAT1_HUMAN	sp|Q99536-2|VAT1_HUMAN;sp|Q99536-3|VAT1_HUMAN;sp|Q99536|VAT1_HUMAN	Q99536-2	Q99536	VAT1		21.7599	20.8327		2	2	2	10.4	10.4	10.4	28.341	0.0011905	1.912
	0.839718		0.309176		sp|Q96CS3|FAF2_HUMAN	sp|Q96CS3|FAF2_HUMAN	Q96CS3	Q96CS3	FAF2	22.6898			21.85	2	2	2	4	4	4	52.623	0.0045096	1.5648
	0.767655		0.15549		sp|Q29960-2|1C16_HUMAN;sp|Q9TNN7|1C05_HUMAN;sp|Q29963|1C06_HUMAN;sp|Q29960|1C16_HUMAN;sp|P30508|1C12_HUMAN;sp|P30505|1C08_HUMAN;sp|P01893|HLAH_HUMAN;sp|P30455|1A36_HUMAN;sp|P30447|1A23_HUMAN;sp|P30443|1A01_HUMAN;sp|P16188|1A30_HUMAN;sp|P13746|1A11_HUMAN;sp|P05534|1A24_HUMAN;sp|P04439|1A03_HUMAN;sp|Q29865|1C18_HUMAN;sp|P30510|1C14_HUMAN;sp|P04222|1C03_HUMAN;sp|Q07000|1C15_HUMAN;sp|P30501|1C02_HUMA…	sp|Q29960-2|1C16_HUMAN;sp|Q9TNN7|1C05_HUMAN;sp|Q29963|1C06_HUMAN;sp|Q29960|1C16_HUMAN;sp|P30508|1C12_HUMAN;sp|P30505|1C08_HUMAN;sp|P01893|HLAH_HUMAN;sp|P30455|1A36_HUMAN;sp|P30447|1A23_HUMAN;sp|P30443|1A01_HUMAN;sp|P16188|1A30_HUMAN;sp|P13746|1A11_HUMAN;sp|P05534|1A24_HUMAN;sp|P04439|1A03_HUMAN;sp|Q29865|1C18_HUMAN;sp|P30510|1C14_HUMAN;sp|P04222|1C03_HUMAN;sp|Q07000|1C15_HUMAN;sp|P30501|1C02_HUMA…	Q29960-2	Q29960	1C16	23.0148			22.2472	3	3	0	16.9	16.9	0	36.797	0	18.447
	0.665848		0.0851527		sp|Q9BVC6|TM109_HUMAN	sp|Q9BVC6|TM109_HUMAN	Q9BVC6	Q9BVC6	TM109	23.6826			23.0168	4	4	4	16	16	16	26.21	0	12.444
	0.640621		0.214498		sp|P12273|PIP_HUMAN	sp|P12273|PIP_HUMAN	P12273	P12273	PIP	25.3269			24.6862	4	4	4	36.3	36.3	36.3	16.572	0	9.0475
0.629568		1.0178			sp|P42704|LPPRC_HUMAN	sp|P42704|LPPRC_HUMAN	P42704	P42704	LPPRC		21.3639	20.7344		2	2	2	1.6	1.6	1.6	157.9	0.0011962	1.9321
	0.62882		0.0366088		sp|P61106|RAB14_HUMAN	sp|P61106|RAB14_HUMAN	P61106	P61106	RAB14	22.9093			22.2805	5	5	5	30.2	30.2	30.2	23.897	0	6.9136
	0.606347		0.0385767		sp|Q9UDY4|DNJB4_HUMAN	sp|Q9UDY4|DNJB4_HUMAN	Q9UDY4	Q9UDY4	DNJB4	23.0809			22.4745	3	3	3	15.1	15.1	15.1	37.806	0	7.2737
	0.604546		0.0515809		sp|Q9P2J5-2|SYLC_HUMAN;sp|Q9P2J5|SYLC_HUMAN	sp|Q9P2J5-2|SYLC_HUMAN;sp|Q9P2J5|SYLC_HUMAN	Q9P2J5-2	Q9P2J5	SYLC	22.1077			21.5031	2	2	2	2.2	2.2	2.2	128.04	0	2.2746
	0.583519		0.0501882		sp|Q9NQC3-2|RTN4_HUMAN;sp|Q9NQC3-5|RTN4_HUMAN;sp|Q9NQC3|RTN4_HUMAN;sp|Q9NQC3-3|RTN4_HUMAN;sp|Q9NQC3-4|RTN4_HUMAN;sp|Q9NQC3-6|RTN4_HUMAN	sp|Q9NQC3-2|RTN4_HUMAN;sp|Q9NQC3-5|RTN4_HUMAN;sp|Q9NQC3|RTN4_HUMAN;sp|Q9NQC3-3|RTN4_HUMAN;sp|Q9NQC3-4|RTN4_HUMAN;sp|Q9NQC3-6|RTN4_HUMAN	Q9NQC3-2	Q9NQC3	RTN4	24.4016			23.8181	4	4	4	13.1	13.1	13.1	40.317	0	16.708
	0.554834		0.0335111		sp|P48556|PSMD8_HUMAN	sp|P48556|PSMD8_HUMAN	P48556	P48556	PSMD8	21.35			20.7951	2	2	2	6.6	6.6	6.6	39.611	0	14.738
	0.542209		-0.0124172		sp|O15460-2|P4HA2_HUMAN;sp|O15460|P4HA2_HUMAN	sp|O15460-2|P4HA2_HUMAN;sp|O15460|P4HA2_HUMAN	O15460-2	O15460	P4HA2	23.3073			22.765	4	4	4	11.6	11.6	11.6	60.632	0	16.742
	0.528571		-0.0519973		sp|P20700|LMNB1_HUMAN	sp|P20700|LMNB1_HUMAN	P20700	P20700	LMNB1	23.0815			22.553	4	4	4	9.7	9.7	9.7	66.408	0	95.253
	0.522759		-0.0485912		sp|P08574|CY1_HUMAN	sp|P08574|CY1_HUMAN	P08574	P08574	CY1	23.303			22.7802	3	3	3	16	16	16	35.422	0	6.741
	0.519844		0.00389003		sp|O94905|ERLN2_HUMAN;sp|O75477|ERLN1_HUMAN	sp|O94905|ERLN2_HUMAN;sp|O75477|ERLN1_HUMAN	O94905	O94905	ERLN2	21.8643			21.3444	2	2	2	5.6	5.6	5.6	37.839	0	6.8317
	0.518334		0.365245		sp|Q71DI3|H32_HUMAN	sp|Q71DI3|H32_HUMAN	Q71DI3	Q71DI3	H32	25.073			24.5547	4	4	1	36.8	36.8	23.5	15.388	0	103.83
0.514656		0.916589			sp|Q99714|HCD2_HUMAN;sp|Q99714-2|HCD2_HUMAN	sp|Q99714|HCD2_HUMAN;sp|Q99714-2|HCD2_HUMAN	Q99714	Q99714	HCD2	21.4906			21.7863	3	3	3	17.6	17.6	17.6	26.923	0	11.614
	0.501108		0.0308304		sp|Q01650|LAT1_HUMAN	sp|Q01650|LAT1_HUMAN	Q01650	Q01650	LAT1	23.5564			23.0552	2	2	2	6.3	6.3	6.3	55.01	0	18.737
	0.48553		-0.0408085		sp|P51665|PSMD7_HUMAN	sp|P51665|PSMD7_HUMAN	P51665	P51665	PSMD7	23.0353			22.5497	3	3	3	16.4	16.4	16.4	37.025	0	8.9363
0.465978		0.846999			sp|Q14764|MVP_HUMAN	sp|Q14764|MVP_HUMAN	Q14764	Q14764	MVP		21.5171	21.0511		2	2	2	1.8	1.8	1.8	99.326	0.0035253	1.7976
	0.457962		-0.132546		sp|P49721|PSB2_HUMAN	sp|P49721|PSB2_HUMAN	P49721	P49721	PSB2	23.8318			23.374	4	4	4	36.8	36.8	36.8	22.836	0	18.576
	0.443182		-0.120294		sp|P40925-2|MDHC_HUMAN;sp|P40925|MDHC_HUMAN;sp|P40925-3|MDHC_HUMAN	sp|P40925-2|MDHC_HUMAN;sp|P40925|MDHC_HUMAN;sp|P40925-3|MDHC_HUMAN	P40925-2	P40925	MDHC	22.7181			22.2749	3	3	3	18.8	18.8	18.8	27.025	0	4.5565
	0.409038		-0.142417		sp|P61019|RAB2A_HUMAN;sp|P61019-2|RAB2A_HUMAN;sp|Q8WUD1|RAB2B_HUMAN;sp|Q8WUD1-2|RAB2B_HUMAN	sp|P61019|RAB2A_HUMAN;sp|P61019-2|RAB2A_HUMAN;sp|Q8WUD1|RAB2B_HUMAN	P61019	P61019	RAB2A	23.9732			23.5642	5	5	5	31.6	31.6	31.6	23.545	0	25.575
0.3709		0.745503			sp|P32322-2|P5CR1_HUMAN;sp|P32322|P5CR1_HUMAN;sp|P32322-3|P5CR1_HUMAN	sp|P32322-2|P5CR1_HUMAN;sp|P32322|P5CR1_HUMAN;sp|P32322-3|P5CR1_HUMAN	P32322-2	P32322	P5CR1		22.6453	22.2744		3	3	3	12.3	12.3	12.3	33.34	0	26.897
	0.354001		-0.180577		sp|P27824|CALX_HUMAN;sp|P27824-2|CALX_HUMAN;sp|P27824-3|CALX_HUMAN	sp|P27824|CALX_HUMAN;sp|P27824-2|CALX_HUMAN;sp|P27824-3|CALX_HUMAN	P27824	P27824	CALX	22.3097			21.9557	4	4	4	8.4	8.4	8.4	67.567	0	11.976
	0.343919		-0.209311		sp|Q9UBX3|DIC_HUMAN;sp|Q9UBX3-2|DIC_HUMAN	sp|Q9UBX3|DIC_HUMAN;sp|Q9UBX3-2|DIC_HUMAN	Q9UBX3	Q9UBX3	DIC	23.3222			22.9784	5	5	5	21.3	21.3	21.3	31.282	0	6.0863
	0.343465		-0.177392		sp|Q96JB6|LOXL4_HUMAN	sp|Q96JB6|LOXL4_HUMAN	Q96JB6	Q96JB6	LOXL4	23.206			22.8625	5	5	5	6.7	6.7	6.7	84.483	0	8.3929
	0.312549		-0.183261		sp|P08195-2|4F2_HUMAN;sp|P08195-3|4F2_HUMAN;sp|P08195|4F2_HUMAN;sp|P08195-4|4F2_HUMAN	sp|P08195-2|4F2_HUMAN;sp|P08195-3|4F2_HUMAN;sp|P08195|4F2_HUMAN;sp|P08195-4|4F2_HUMAN	P08195-2	P08195	4F2	24.5469			24.2343	9	9	9	24.6	24.6	24.6	57.944	0	37.23
	0.301588		-0.263473		sp|Q16718-2|NDUA5_HUMAN;sp|Q16718|NDUA5_HUMAN	sp|Q16718-2|NDUA5_HUMAN;sp|Q16718|NDUA5_HUMAN	Q16718-2	Q16718	NDUA5	23.0791			22.7775	3	3	3	38.8	38.8	38.8	13.563	0	8.4177
	0.301002		-0.252003		sp|P30837|AL1B1_HUMAN;sp|O94788-4|AL1A2_HUMAN;sp|P05091-2|ALDH2_HUMAN;sp|O94788-2|AL1A2_HUMAN;sp|O94788-3|AL1A2_HUMAN;sp|P00352|AL1A1_HUMAN;sp|P47895|AL1A3_HUMAN;sp|P05091|ALDH2_HUMAN;sp|O94788|AL1A2_HUMAN	sp|P30837|AL1B1_HUMAN;sp|O94788-4|AL1A2_HUMAN;sp|P05091-2|ALDH2_HUMAN;sp|O94788-2|AL1A2_HUMAN;sp|O94788-3|AL1A2_HUMAN;sp|P00352|AL1A1_HUMAN;sp|P47895|AL1A3_HUMAN;sp|P05091|ALDH2_HUMAN;sp|O94788|AL1A2_HUMAN	P30837	P30837	AL1B1	21.7726			21.4715	2	2	2	3.5	3.5	3.5	57.206	0	3.8154
	0.29007		-0.242209		sp|P22087|FBRL_HUMAN;sp|A6NHQ2|FBLL1_HUMAN	sp|P22087|FBRL_HUMAN;sp|A6NHQ2|FBLL1_HUMAN	P22087	P22087	FBRL	22.1493			21.8592	2	2	2	7.5	7.5	7.5	33.784	0	6.1169
	0.287472		-0.267097		sp|O95715|CXL14_HUMAN	sp|O95715|CXL14_HUMAN	O95715	O95715	CXL14	22.413			22.1255	2	2	2	13.5	13.5	13.5	13.077	0.0034682	1.6948
	0.287354		-0.312545		sp|P53985|MOT1_HUMAN;sp|P53985-2|MOT1_HUMAN	sp|P53985|MOT1_HUMAN;sp|P53985-2|MOT1_HUMAN	P53985	P53985	MOT1	23.0797			22.7924	2	2	2	7	7	7	53.944	0	17.71
	0.278698		-0.270869		sp|O00232-2|PSD12_HUMAN;sp|O00232|PSD12_HUMAN	sp|O00232-2|PSD12_HUMAN;sp|O00232|PSD12_HUMAN	O00232-2	O00232	PSD12	22.8193			22.5407	3	3	3	11.9	11.9	11.9	50.578	0	6.4313
	0.27262		-0.220799		sp|Q96CW5-2|GCP3_HUMAN;sp|Q96CW5|GCP3_HUMAN;sp|Q96CW5-3|GCP3_HUMAN	sp|Q96CW5-2|GCP3_HUMAN;sp|Q96CW5|GCP3_HUMAN	Q96CW5-2	Q96CW5	GCP3	22.019			21.7465	5	5	5	8.5	8.5	8.5	93.884	0	6.4846
	0.244644		-0.361713		sp|Q58FF8|H90B2_HUMAN	sp|Q58FF8|H90B2_HUMAN	Q58FF8	Q58FF8	H90B2	24.0001			23.7554	7	2	2	16.3	4.5	4.5	44.348	0	22.431
	0.233152		-0.301515		sp|O95864|FADS2_HUMAN;sp|O95864-3|FADS2_HUMAN;sp|O95864-4|FADS2_HUMAN;sp|O95864-2|FADS2_HUMAN	sp|O95864|FADS2_HUMAN;sp|O95864-3|FADS2_HUMAN;sp|O95864-4|FADS2_HUMAN;sp|O95864-2|FADS2_HUMAN	O95864	O95864	FADS2	22.2158			21.9826	2	2	2	6.1	6.1	6.1	52.259	0	2.3498
0.231769		0.643608			sp|P46939-3|UTRO_HUMAN;sp|P46939-4|UTRO_HUMAN;sp|P46939|UTRO_HUMAN;sp|P46939-2|UTRO_HUMAN	sp|P46939-3|UTRO_HUMAN;sp|P46939-4|UTRO_HUMAN;sp|P46939|UTRO_HUMAN;sp|P46939-2|UTRO_HUMAN	P46939-3	P46939	UTRO	20.991			20.7397	1	1	1	1.8	1.8	1.8	71.416	0.0044944	1.5201
	0.231678		-0.239123		sp|P0DPH8|TBA3D_HUMAN;sp|P0DPH7|TBA3C_HUMAN;sp|P0DPH7-2|TBA3C_HUMAN;sp|Q6PEY2|TBA3E_HUMAN	sp|P0DPH8|TBA3D_HUMAN;sp|P0DPH7|TBA3C_HUMAN;sp|P0DPH7-2|TBA3C_HUMAN;sp|Q6PEY2|TBA3E_HUMAN	P0DPH8	P0DPH8	TBA3D	26.6364			26.4048	30	6	5	61.8	9.3	7.3	49.959	0	47.073
	0.23131		-0.250543		sp|P52292|IMA1_HUMAN	sp|P52292|IMA1_HUMAN	P52292	P52292	IMA1	22.3304			22.099	4	4	4	11.3	11.3	11.3	57.861	0	48.782
	0.228726		-0.321333		sp|P00441|SODC_HUMAN	sp|P00441|SODC_HUMAN	P00441	P00441	SODC	22.0694			21.8407	2	2	2	30.5	30.5	30.5	15.936	0	8.5981
	0.226755		-0.313638		sp|Q09028-3|RBBP4_HUMAN;sp|Q09028|RBBP4_HUMAN;sp|Q09028-4|RBBP4_HUMAN;sp|Q09028-2|RBBP4_HUMAN;sp|Q16576|RBBP7_HUMAN;sp|Q16576-2|RBBP7_HUMAN	sp|Q09028-3|RBBP4_HUMAN;sp|Q09028|RBBP4_HUMAN;sp|Q09028-4|RBBP4_HUMAN;sp|Q09028-2|RBBP4_HUMAN;sp|Q16576|RBBP7_HUMAN;sp|Q16576-2|RBBP7_HUMAN	Q09028-3	Q09028	RBBP4	22.3174			22.0906	3	3	3	7.1	7.1	7.1	46.158	0	5.836
	0.225522		-0.240674		sp|Q96EP0|RNF31_HUMAN;sp|Q96EP0-2|RNF31_HUMAN	sp|Q96EP0|RNF31_HUMAN	Q96EP0	Q96EP0	RNF31	21.9307			21.7052	3	3	3	4.3	4.3	4.3	119.65	0	5.5991
	0.22404		-0.227033		sp|O60784|TOM1_HUMAN;sp|O60784-2|TOM1_HUMAN;sp|O60784-3|TOM1_HUMAN;sp|O60784-4|TOM1_HUMAN	sp|O60784|TOM1_HUMAN;sp|O60784-2|TOM1_HUMAN;sp|O60784-3|TOM1_HUMAN;sp|O60784-4|TOM1_HUMAN	O60784	O60784	TOM1	23.7344			23.5103	5	5	5	15.2	15.2	15.2	53.818	0	47.129
	0.223546		-0.228081		sp|Q15369-2|ELOC_HUMAN;sp|Q15369|ELOC_HUMAN	sp|Q15369-2|ELOC_HUMAN;sp|Q15369|ELOC_HUMAN	Q15369-2	Q15369	ELOC	24.0123			23.7889	3	3	3	33.3	33.3	33.3	10.832	0	7.9637
0.209645		0.539037			sp|P21926|CD9_HUMAN	sp|P21926|CD9_HUMAN	P21926	P21926	CD9		21.8038	21.5942		2	2	2	9.6	9.6	9.6	25.416	0	6.6077
	0.203389		-0.373944		sp|P35998|PRS7_HUMAN;sp|P35998-2|PRS7_HUMAN	sp|P35998|PRS7_HUMAN;sp|P35998-2|PRS7_HUMAN	P35998	P35998	PRS7	24.2634			24.0601	11	11	11	27.9	27.9	27.9	48.633	0	22.468
	0.202888		-0.373533		sp|Q9NR31|SAR1A_HUMAN;sp|Q9Y6B6|SAR1B_HUMAN;sp|Q9NR31-2|SAR1A_HUMAN	sp|Q9NR31|SAR1A_HUMAN;sp|Q9Y6B6|SAR1B_HUMAN	Q9NR31	Q9NR31	SAR1A	23.5018			23.2989	3	3	3	14.6	14.6	14.6	22.367	0	5.8165
0.201908		0.599069			sp|P06493|CDK1_HUMAN;sp|P11802-2|CDK4_HUMAN;sp|Q00535-2|CDK5_HUMAN;sp|P24941-2|CDK2_HUMAN;sp|Q00535|CDK5_HUMAN;sp|P24941|CDK2_HUMAN;sp|P11802|CDK4_HUMAN;sp|Q00526|CDK3_HUMAN;sp|Q00534|CDK6_HUMAN;sp|Q96Q40-6|CDK15_HUMAN;sp|P50750|CDK9_HUMAN;sp|Q96Q40-4|CDK15_HUMAN;sp|Q96Q40-3|CDK15_HUMAN;sp|O94921-3|CDK14_HUMAN;sp|Q96Q40-5|CDK15_HUMAN;sp|Q96Q40|CDK15_HUMAN;sp|O94921-2|CDK14_HUMAN;sp|O94921|CDK14_H…	sp|P06493|CDK1_HUMAN;sp|P11802-2|CDK4_HUMAN;sp|Q00535-2|CDK5_HUMAN;sp|P24941-2|CDK2_HUMAN;sp|Q00535|CDK5_HUMAN;sp|P24941|CDK2_HUMAN;sp|P11802|CDK4_HUMAN;sp|Q00526|CDK3_HUMAN;sp|Q00534|CDK6_HUMAN;sp|Q96Q40-6|CDK15_HUMAN;sp|P50750|CDK9_HUMAN;sp|Q96Q40-4|CDK15_HUMAN;sp|Q96Q40-3|CDK15_HUMAN;sp|O94921-3|CDK14_HUMAN;sp|Q96Q40-5|CDK15_HUMAN;sp|Q96Q40|CDK15_HUMAN;sp|O94921-2|CDK14_HUMAN;sp|O94921|CDK14_H…	P06493	P06493	CDK1		22.1181	21.9162		2	2	2	5.1	5.1	5.1	34.095	0	2.1633
	0.19774		-0.412885		sp|Q9Y312|AAR2_HUMAN	sp|Q9Y312|AAR2_HUMAN	Q9Y312	Q9Y312	AAR2	22.9204			22.7227	3	3	3	12.5	12.5	12.5	43.472	0	40.262
0.193684		0.558729			sp|O75396|SC22B_HUMAN	sp|O75396|SC22B_HUMAN	O75396	O75396	SC22B		21.6197	21.426		2	2	2	7.9	7.9	7.9	24.593	0.0035461	1.8407
	0.187008		-0.31432		sp|P61026|RAB10_HUMAN	sp|P61026|RAB10_HUMAN	P61026	P61026	RAB10	23.385			23.1979	4	3	3	22	16.5	16.5	22.541	0	14.838
	0.186374		-0.366541		sp|Q86UP2-2|KTN1_HUMAN;sp|Q86UP2-3|KTN1_HUMAN;sp|Q86UP2-4|KTN1_HUMAN;sp|Q86UP2|KTN1_HUMAN	sp|Q86UP2-2|KTN1_HUMAN;sp|Q86UP2-3|KTN1_HUMAN;sp|Q86UP2-4|KTN1_HUMAN;sp|Q86UP2|KTN1_HUMAN	Q86UP2-2	Q86UP2	KTN1	22.0472			21.8608	3	3	3	2.9	2.9	2.9	149.61	0	10.045
0.18508		0.580138			sp|P04632|CPNS1_HUMAN	sp|P04632|CPNS1_HUMAN	P04632	P04632	CPNS1		22.2683	22.0832		2	2	2	14.6	14.6	14.6	28.315	0	20.246
	0.169027		-0.425889		sp|P68400|CSK21_HUMAN;sp|P68400-2|CSK21_HUMAN;sp|Q8NEV1|CSK23_HUMAN	sp|P68400|CSK21_HUMAN;sp|P68400-2|CSK21_HUMAN;sp|Q8NEV1|CSK23_HUMAN	P68400	P68400	CSK21	23.259			23.09	4	4	4	18.9	18.9	18.9	45.143	0	14.49
	0.167358		-0.40013		sp|P25787|PSA2_HUMAN	sp|P25787|PSA2_HUMAN	P25787	P25787	PSA2	24.5262			24.3589	8	8	8	40.2	40.2	40.2	25.898	0	58.764
	0.164143		-0.219152		sp|Q14964|RB39A_HUMAN;sp|P20340-4|RAB6A_HUMAN;sp|Q9NRW1-2|RAB6B_HUMAN;sp|Q9NRW1|RAB6B_HUMAN;sp|P20340-2|RAB6A_HUMAN;sp|P20340|RAB6A_HUMAN	sp|Q14964|RB39A_HUMAN;sp|P20340-4|RAB6A_HUMAN;sp|Q9NRW1-2|RAB6B_HUMAN;sp|Q9NRW1|RAB6B_HUMAN;sp|P20340-2|RAB6A_HUMAN;sp|P20340|RAB6A_HUMAN	Q14964	Q14964	RB39A	24.865			24.7008	2	2	2	6	6	6	25.006	0	4.2163
	0.162081		-0.365258		sp|Q02978-2|M2OM_HUMAN;sp|Q02978|M2OM_HUMAN	sp|Q02978-2|M2OM_HUMAN;sp|Q02978|M2OM_HUMAN	Q02978-2	Q02978	M2OM	21.5159			21.3537	3	3	3	10.3	10.3	10.3	28.494	0	3.2449
	0.161823		-0.425947		sp|Q14498-3|RBM39_HUMAN;sp|Q14498-2|RBM39_HUMAN;sp|Q14498|RBM39_HUMAN	sp|Q14498-3|RBM39_HUMAN;sp|Q14498-2|RBM39_HUMAN;sp|Q14498|RBM39_HUMAN	Q14498-3	Q14498	RBM39	23.7563			23.5945	6	6	6	17.9	17.9	17.9	57.089	0	39.188
0.160443		0.630506			sp|Q04917|1433F_HUMAN	sp|Q04917|1433F_HUMAN	Q04917	Q04917	1433F		22.2475	22.087		8	4	4	30.5	23.6	23.6	28.218	0	5.8537
	0.152638		-0.447505		sp|Q9BT22|ALG1_HUMAN;sp|Q9BT22-2|ALG1_HUMAN	sp|Q9BT22|ALG1_HUMAN;sp|Q9BT22-2|ALG1_HUMAN	Q9BT22	Q9BT22	ALG1	22.7896			22.637	3	3	3	7.3	7.3	7.3	52.518	0	8.8149
0.15165		0.564329			sp|Q9UJY1|HSPB8_HUMAN	sp|Q9UJY1|HSPB8_HUMAN	Q9UJY1	Q9UJY1	HSPB8		22.7186	22.567		2	2	2	9.2	9.2	9.2	21.604	0	4.1671
	0.128557		-0.450262		sp|Q99873-2|ANM1_HUMAN;sp|Q99873-3|ANM1_HUMAN;sp|Q99873|ANM1_HUMAN;sp|Q99873-5|ANM1_HUMAN	sp|Q99873-2|ANM1_HUMAN;sp|Q99873-3|ANM1_HUMAN;sp|Q99873|ANM1_HUMAN;sp|Q99873-5|ANM1_HUMAN	Q99873-2	Q99873	ANM1	22.3934			22.2648	3	3	3	11.8	11.8	11.8	39.928	0	5.0517
	0.125651		-0.358824		sp|Q99460-2|PSMD1_HUMAN;sp|Q99460|PSMD1_HUMAN	sp|Q99460-2|PSMD1_HUMAN;sp|Q99460|PSMD1_HUMAN	Q99460-2	Q99460	PSMD1	23.0835			22.9579	5	5	5	6.1	6.1	6.1	102.26	0	10.435
	0.113434		-0.439168		sp|A1L0T0|ILVBL_HUMAN	sp|A1L0T0|ILVBL_HUMAN	A1L0T0	A1L0T0	ILVBL	22.4173			22.3039	4	4	4	7.9	7.9	7.9	67.867	0	5.6761
	0.106348		-0.369203		sp|P67870|CSK2B_HUMAN	sp|P67870|CSK2B_HUMAN	P67870	P67870	CSK2B	23.3101			23.2037	2	2	2	18.1	18.1	18.1	24.942	0	3.4205
	0.103263		-0.439305		sp|P51148|RAB5C_HUMAN;sp|P51148-2|RAB5C_HUMAN;sp|P61020-2|RAB5B_HUMAN;sp|P20339-2|RAB5A_HUMAN;sp|P61020|RAB5B_HUMAN;sp|P20339|RAB5A_HUMAN	sp|P51148|RAB5C_HUMAN;sp|P51148-2|RAB5C_HUMAN;sp|P61020-2|RAB5B_HUMAN;sp|P20339-2|RAB5A_HUMAN;sp|P61020|RAB5B_HUMAN;sp|P20339|RAB5A_HUMAN	P51148	P51148	RAB5C	23.9223			23.8191	3	3	3	16.2	16.2	16.2	23.482	0	9.8239
	0.0963968		-0.494617		sp|P39687|AN32A_HUMAN	sp|P39687|AN32A_HUMAN	P39687	P39687	AN32A	23.6545			23.558	3	3	3	27.7	27.7	27.7	28.585	0	61.225
	0.0962619		-0.381461		sp|P49720|PSB3_HUMAN	sp|P49720|PSB3_HUMAN	P49720	P49720	PSB3	24.186			24.0898	5	5	5	28.3	28.3	28.3	22.949	0	27.233
	0.0875986		-0.434773		sp|O14735|CDIPT_HUMAN;sp|O14735-3|CDIPT_HUMAN	sp|O14735|CDIPT_HUMAN;sp|O14735-3|CDIPT_HUMAN	O14735	O14735	CDIPT	22.369			22.2815	5	5	5	30	30	30	23.539	0	25.75
	0.0795658		-0.44387		sp|Q13637|RAB32_HUMAN;sp|O14966|RAB7L_HUMAN;sp|P57729|RAB38_HUMAN	sp|Q13637|RAB32_HUMAN;sp|O14966|RAB7L_HUMAN;sp|P57729|RAB38_HUMAN	Q13637	Q13637	RAB32	21.5734			21.4939	2	2	2	9.8	9.8	9.8	24.997	0	4.9847
	0.0773797		-0.4808		sp|Q92499-3|DDX1_HUMAN;sp|Q92499-2|DDX1_HUMAN;sp|Q92499|DDX1_HUMAN	sp|Q92499-3|DDX1_HUMAN;sp|Q92499-2|DDX1_HUMAN;sp|Q92499|DDX1_HUMAN	Q92499-3	Q92499	DDX1	21.4922			21.4149	3	3	3	11.1	11.1	11.1	68.712	0	14.887
	0.0740944		-0.477382		sp|Q02809|PLOD1_HUMAN;sp|Q02809-2|PLOD1_HUMAN	sp|Q02809|PLOD1_HUMAN;sp|Q02809-2|PLOD1_HUMAN	Q02809	Q02809	PLOD1	21.9584			21.8842	3	3	3	5.2	5.2	5.2	83.549	0	2.2765
0.0669109		0.480458			sp|Q04837|SSBP_HUMAN	sp|Q04837|SSBP_HUMAN	Q04837	Q04837	SSBP		23.2476	23.1807		4	4	4	35.8	35.8	35.8	17.259	0	15.618
	0.0594937		-0.23926		sp|P50402|EMD_HUMAN	sp|P50402|EMD_HUMAN	P50402	P50402	EMD	25.1217			25.0623	6	6	6	31.9	31.9	31.9	28.994	0	42.505
	0.0565835		-0.504162		sp|Q02790|FKBP4_HUMAN	sp|Q02790|FKBP4_HUMAN	Q02790	Q02790	FKBP4	24.2238			24.1673	7	7	7	20	20	20	51.804	0	20.435
	0.046002		-0.480841		sp|P11172|UMPS_HUMAN;sp|P11172-2|UMPS_HUMAN;sp|P11172-3|UMPS_HUMAN	sp|P11172|UMPS_HUMAN;sp|P11172-2|UMPS_HUMAN;sp|P11172-3|UMPS_HUMAN	P11172	P11172	UMPS	22.0794			22.0335	2	2	2	6.7	6.7	6.7	52.221	0	5.011
	0.0335111		-0.450617		sp|Q14847|LASP1_HUMAN;sp|Q14847-2|LASP1_HUMAN;sp|Q14847-3|LASP1_HUMAN	sp|Q14847|LASP1_HUMAN;sp|Q14847-2|LASP1_HUMAN;sp|Q14847-3|LASP1_HUMAN	Q14847	Q14847	LASP1	22.6385			22.605	4	4	4	18.4	18.4	18.4	29.717	0	16.794
	0.0143553		-0.499055		sp|Q9UNF1-2|MAGD2_HUMAN;sp|Q9UNF1|MAGD2_HUMAN	sp|Q9UNF1-2|MAGD2_HUMAN;sp|Q9UNF1|MAGD2_HUMAN	Q9UNF1-2	Q9UNF1	MAGD2	24.1			24.0857	7	6	6	17.3	15.3	15.3	63.167	0	6.6632
0.0126791		0.37992			sp|Q96IJ6|GMPPA_HUMAN;sp|Q96IJ6-2|GMPPA_HUMAN	sp|Q96IJ6|GMPPA_HUMAN;sp|Q96IJ6-2|GMPPA_HUMAN	Q96IJ6	Q96IJ6	GMPPA		21.7866	21.774		2	2	2	6	6	6	46.291	0	4.4355
	0.00532812		-0.483299		sp|Q9Y4W2-2|LAS1L_HUMAN;sp|Q9Y4W2|LAS1L_HUMAN;sp|Q9Y4W2-3|LAS1L_HUMAN;sp|Q9Y4W2-4|LAS1L_HUMAN	sp|Q9Y4W2-2|LAS1L_HUMAN;sp|Q9Y4W2|LAS1L_HUMAN;sp|Q9Y4W2-3|LAS1L_HUMAN;sp|Q9Y4W2-4|LAS1L_HUMAN	Q9Y4W2-2	Q9Y4W2	LAS1L	22.6086			22.6034	4	4	4	8.8	8.8	8.8	81.242	0	10.458
					sp|Q6UWP8|SBSN_HUMAN;sp|Q6UWP8-2|SBSN_HUMAN	sp|Q6UWP8|SBSN_HUMAN	Q6UWP8	Q6UWP8	SBSN	18.5333	24.2534			4	4	4	20.7	20.7	20.7	60.54	0	9.0206
					sp|P17066|HSP76_HUMAN;sp|P48741|HSP77_HUMAN	sp|P17066|HSP76_HUMAN;sp|P48741|HSP77_HUMAN	P17066	P17066	HSP76	26.2934			25.8712	10	1	1	16.3	1.7	1.7	71.027	0	6.2232
					sp|Q8IYD1|ERF3B_HUMAN	sp|Q8IYD1|ERF3B_HUMAN	Q8IYD1	Q8IYD1	ERF3B	25.6002			24.932	1	1	1	1.3	1.3	1.3	68.882	0.0094241	1.2171
					sp|Q17RM4-3|CC142_HUMAN;sp|Q17RM4-2|CC142_HUMAN;sp|Q17RM4|CC142_HUMAN	sp|Q17RM4-3|CC142_HUMAN;sp|Q17RM4-2|CC142_HUMAN;sp|Q17RM4|CC142_HUMAN	Q17RM4-3	Q17RM4	CC142	25.0277			24.2689	2	2	2	4.2	4.2	4.2	72.472	0	2.5643
					sp|Q8IWY9-1|CDAN1_HUMAN;sp|Q8IWY9|CDAN1_HUMAN	sp|Q8IWY9-1|CDAN1_HUMAN;sp|Q8IWY9|CDAN1_HUMAN	Q8IWY9-1	Q8IWY9	CDAN1	24.9655			24.2956	1	1	1	1.5	1.5	1.5	133.99	0	23.194
					sp|Q6ZUB0|S31D4_HUMAN;sp|P0C874|S31D3_HUMAN	sp|Q6ZUB0|S31D4_HUMAN;sp|P0C874|S31D3_HUMAN	Q6ZUB0	Q6ZUB0	S31D4		24.3108	24.4348		1	1	1	1.5	1.5	1.5	102.3	0	2.0583
					sp|Q6ZVX7|FBX50_HUMAN	sp|Q6ZVX7|FBX50_HUMAN	Q6ZVX7	Q6ZVX7	FBX50		23.8232	20.9699		1	1	1	4	4	4	30.847	0.0094937	1.2375
					sp|Q9NVP2|ASF1B_HUMAN	sp|Q9NVP2|ASF1B_HUMAN	Q9NVP2	Q9NVP2	ASF1B	23.7438			17.9135	3	2	2	21.3	17.3	17.3	22.433	0	7.7252
					sp|Q32M84|BTBDG_HUMAN;sp|Q32M84-2|BTBDG_HUMAN	sp|Q32M84|BTBDG_HUMAN;sp|Q32M84-2|BTBDG_HUMAN	Q32M84	Q32M84	BTBDG		23.6702			1	1	1	2.4	2.4	2.4	58.48	0.0094439	1.2186
					sp|P83881|RL36A_HUMAN	sp|P83881|RL36A_HUMAN	P83881	P83881	RL36A	23.6419			23.79	1	1	1	9.4	9.4	9.4	12.441	0	86.04
					sp|Q93045|STMN2_HUMAN;sp|Q93045-2|STMN2_HUMAN	sp|Q93045|STMN2_HUMAN;sp|Q93045-2|STMN2_HUMAN	Q93045	Q93045	STMN2	23.2278			22.9458	2	1	1	10.6	5.6	5.6	20.828	0	3.9488
					sp|Q01974|ROR2_HUMAN	sp|Q01974|ROR2_HUMAN	Q01974	Q01974	ROR2		23.2213	17.1346		1	1	1	0.8	0.8	0.8	104.76	0.0043478	1.3693
					sp|Q495M9|USH1G_HUMAN	sp|Q495M9|USH1G_HUMAN	Q495M9	Q495M9	USH1G	23.1718			23.08	1	1	1	1.5	1.5	1.5	51.488	0.0011933	1.9288
					sp|O75319|DUS11_HUMAN	sp|O75319|DUS11_HUMAN	O75319	O75319	DUS11	23.122			21.4663	1	1	1	3.4	3.4	3.4	43.71	0.0011947	1.93
					sp|Q9UPY6-2|WASF3_HUMAN	sp|Q9UPY6-2|WASF3_HUMAN	Q9UPY6-2	Q9UPY6	WASF3	23.1205			19.4484	1	1	1	2.2	2.2	2.2	55.006	0	4.7047
					sp|O75223|GGCT_HUMAN;sp|O75223-3|GGCT_HUMAN	sp|O75223|GGCT_HUMAN;sp|O75223-3|GGCT_HUMAN	O75223	O75223	GGCT		23.0727	19.4812		2	2	2	12.2	12.2	12.2	21.007	0	13.975
					sp|Q6UXG3-3|CLM9_HUMAN;sp|Q6UXG3-2|CLM9_HUMAN;sp|Q6UXG3-5|CLM9_HUMAN;sp|Q6UXG3-4|CLM9_HUMAN;sp|Q6UXG3|CLM9_HUMAN	sp|Q6UXG3-3|CLM9_HUMAN;sp|Q6UXG3-2|CLM9_HUMAN;sp|Q6UXG3-5|CLM9_HUMAN;sp|Q6UXG3-4|CLM9_HUMAN;sp|Q6UXG3|CLM9_HUMAN	Q6UXG3-3	Q6UXG3	CLM9	22.9747			23.2963	1	1	1	13.1	13.1	13.1	24.89	0	2.5975
					sp|Q07021|C1QBP_HUMAN	sp|Q07021|C1QBP_HUMAN	Q07021	Q07021	C1QBP	22.9051			20.6034	1	1	1	10.6	10.6	10.6	31.362	0	46.696
					sp|Q13835-2|PKP1_HUMAN;sp|Q13835|PKP1_HUMAN	sp|Q13835-2|PKP1_HUMAN;sp|Q13835|PKP1_HUMAN	Q13835-2	Q13835	PKP1		22.885			1	1	1	2.1	2.1	2.1	80.496	0.0044004	1.4279
					sp|A2NJV5|KV229_HUMAN;sp|A0A0A0MRZ7|KVD26_HUMAN;sp|A0A075B6S2|KVD29_HUMAN;sp|P06310|KV230_HUMAN;sp|P01615|KVD28_HUMAN;sp|A0A075B6S6|KVD30_HUMAN;sp|A0A075B6P5|KV228_HUMAN;sp|P01614|KVD40_HUMAN;sp|A0A087WW87|KV240_HUMAN	sp|A2NJV5|KV229_HUMAN;sp|A0A0A0MRZ7|KVD26_HUMAN;sp|A0A075B6S2|KVD29_HUMAN;sp|P06310|KV230_HUMAN;sp|P01615|KVD28_HUMAN;sp|A0A075B6S6|KVD30_HUMAN;sp|A0A075B6P5|KV228_HUMAN;sp|P01614|KVD40_HUMAN;sp|A0A087WW87|KV240_HUMAN	A2NJV5	A2NJV5	KV229		22.8574	20.8221		2	2	2	16.7	16.7	16.7	13.085	0.0035211	1.7965
					sp|Q92526|TCPW_HUMAN;sp|Q92526-2|TCPW_HUMAN;sp|Q92526-3|TCPW_HUMAN	sp|Q92526|TCPW_HUMAN;sp|Q92526-2|TCPW_HUMAN;sp|Q92526-3|TCPW_HUMAN	Q92526	Q92526	TCPW	22.7704			22.4137	5	1	1	9.8	2.3	2.3	57.821	0	6.2167
					sp|P22735|TGM1_HUMAN	sp|P22735|TGM1_HUMAN	P22735	P22735	TGM1		22.576	19.0776		2	2	2	2.8	2.8	2.8	89.786	0	2.2304
					sp|P49207|RL34_HUMAN	sp|P49207|RL34_HUMAN	P49207	P49207	RL34	22.5115			22.1379	1	1	1	7.7	7.7	7.7	13.293	0.0035587	1.8668
					sp|P55268|LAMB2_HUMAN	sp|P55268|LAMB2_HUMAN	P55268	P55268	LAMB2	22.4986			22.6222	1	1	1	0.6	0.6	0.6	195.98	0.0035294	1.803
					sp|Q9Y241|HIG1A_HUMAN;sp|Q9Y241-2|HIG1A_HUMAN	sp|Q9Y241|HIG1A_HUMAN;sp|Q9Y241-2|HIG1A_HUMAN	Q9Y241	Q9Y241	HIG1A	22.4093			21.503	1	1	1	23.7	23.7	23.7	10.143	0	26.023
					sp|Q8IYT4-2|KATL2_HUMAN;sp|Q8IYT4|KATL2_HUMAN	sp|Q8IYT4-2|KATL2_HUMAN;sp|Q8IYT4|KATL2_HUMAN	Q8IYT4-2	Q8IYT4	KATL2	22.3648			22.7128	1	1	1	2.6	2.6	2.6	52.781	0	5.6368
					sp|Q14657|LAGE3_HUMAN	sp|Q14657|LAGE3_HUMAN	Q14657	Q14657	LAGE3	22.3207			20.673	1	1	1	10.5	10.5	10.5	14.804	0	4.1541
					sp|P07197|NFM_HUMAN	sp|P07197|NFM_HUMAN	P07197	P07197	NFM	22.3055			22.0332	2	1	1	2.1	1.1	1.1	102.47	0	3.2174
					sp|P02511|CRYAB_HUMAN	sp|P02511|CRYAB_HUMAN	P02511	P02511	CRYAB	22.3			19.9779	3	3	3	19.4	19.4	19.4	20.159	0	10.641
					sp|Q9Y4G6|TLN2_HUMAN	sp|Q9Y4G6|TLN2_HUMAN	Q9Y4G6	Q9Y4G6	TLN2		22.2909	22.9647		1	1	1	0.3	0.3	0.3	271.61	0.0011876	1.8972
					sp|P49773|HINT1_HUMAN	sp|P49773|HINT1_HUMAN	P49773	P49773	HINT1	22.2486			21.1248	1	1	1	11.1	11.1	11.1	13.802	0.0095238	1.2499
					sp|Q01105-3|SET_HUMAN;sp|Q01105-4|SET_HUMAN;sp|Q01105-2|SET_HUMAN;sp|Q01105|SET_HUMAN;sp|P0DME0|SETLP_HUMAN	sp|Q01105-3|SET_HUMAN;sp|Q01105-4|SET_HUMAN;sp|Q01105-2|SET_HUMAN;sp|Q01105|SET_HUMAN;sp|P0DME0|SETLP_HUMAN	Q01105-3	Q01105	SET	22.2144			21.7263	1	1	1	3.8	3.8	3.8	30.992	0.0035088	1.7522
					sp|O75390|CISY_HUMAN	sp|O75390|CISY_HUMAN	O75390	O75390	CISY	22.213			21.6428	1	1	1	2.4	2.4	2.4	51.712	0	4.2909
					sp|P63167|DYL1_HUMAN;sp|Q96FJ2|DYL2_HUMAN	sp|P63167|DYL1_HUMAN;sp|Q96FJ2|DYL2_HUMAN	P63167	P63167	DYL1	22.1669			22.1598	2	2	2	21.3	21.3	21.3	10.366	0	8.3837
					sp|Q8IUG5-2|MY18B_HUMAN;sp|Q8IUG5|MY18B_HUMAN;sp|Q8IUG5-3|MY18B_HUMAN	sp|Q8IUG5-2|MY18B_HUMAN;sp|Q8IUG5|MY18B_HUMAN;sp|Q8IUG5-3|MY18B_HUMAN	Q8IUG5-2	Q8IUG5	MY18B	22.1459			21.2669	1	1	1	0.4	0.4	0.4	233.7	0.003413	1.6166
					sp|P05386|RLA1_HUMAN	sp|P05386|RLA1_HUMAN	P05386	P05386	RLA1		22.1315	22.9092		1	1	1	14	14	14	11.514	0	14.794
					sp|O00487|PSDE_HUMAN	sp|O00487|PSDE_HUMAN	O00487	O00487	PSDE	22.1007			21.6921	1	1	1	4.2	4.2	4.2	34.577	0	9.8842
					sp|Q5VW38-2|GP107_HUMAN;sp|Q5VW38|GP107_HUMAN	sp|Q5VW38-2|GP107_HUMAN;sp|Q5VW38|GP107_HUMAN	Q5VW38-2	Q5VW38	GP107	22.0906			21.2422	1	1	1	2	2	2	61.975	0	5.5638
					sp|O95817|BAG3_HUMAN	sp|O95817|BAG3_HUMAN	O95817	O95817	BAG3	22.0885			20.748	2	2	2	4.2	4.2	4.2	61.594	0	3.2667
					sp|P15814|IGLL1_HUMAN	sp|P15814|IGLL1_HUMAN	P15814	P15814	IGLL1	21.9546			21.5645	1	1	1	7	7	7	22.963	0	8.998
					sp|Q8IXH6|T53I2_HUMAN	sp|Q8IXH6|T53I2_HUMAN	Q8IXH6	Q8IXH6	T53I2	21.8697			21.7162	1	1	1	3.6	3.6	3.6	23.98	0.009434	1.2171
					sp|O00264|PGRC1_HUMAN	sp|O00264|PGRC1_HUMAN	O00264	O00264	PGRC1	21.8592			21.899	1	1	1	7.2	7.2	7.2	21.671	0.0093946	1.2138
					sp|P62877|RBX1_HUMAN	sp|P62877|RBX1_HUMAN	P62877	P62877	RBX1	21.8462			21.8292	2	2	2	30.6	30.6	30.6	12.274	0	7.6702
					sp|Q07889|SOS1_HUMAN	sp|Q07889|SOS1_HUMAN	Q07889	Q07889	SOS1	21.8434			20.3818	1	1	1	1.1	1.1	1.1	152.46	0.0096257	1.2931
					sp|P84243|H33_HUMAN;sp|Q16695|H31T_HUMAN;sp|P68431|H31_HUMAN;sp|Q6NXT2|H3C_HUMAN	sp|P84243|H33_HUMAN;sp|Q16695|H31T_HUMAN;sp|P68431|H31_HUMAN	P84243	P84243	H33		21.8308	22.8802		4	1	1	36.8	23.5	23.5	15.328	0	58.302
					sp|P55036-2|PSMD4_HUMAN;sp|P55036|PSMD4_HUMAN	sp|P55036-2|PSMD4_HUMAN;sp|P55036|PSMD4_HUMAN	P55036-2	P55036	PSMD4	21.8114			21.5871	2	2	2	12.3	12.3	12.3	28.612	0	3.2272
					sp|P62316|SMD2_HUMAN	sp|P62316|SMD2_HUMAN	P62316	P62316	SMD2	21.8105			22.3411	1	1	1	5.9	5.9	5.9	13.527	0.0095745	1.269
					sp|P09651-3|ROA1_HUMAN;sp|P09651-2|ROA1_HUMAN;sp|P09651|ROA1_HUMAN;sp|Q32P51|RA1L2_HUMAN	sp|P09651-3|ROA1_HUMAN;sp|P09651-2|ROA1_HUMAN;sp|P09651|ROA1_HUMAN;sp|Q32P51|RA1L2_HUMAN	P09651-3	P09651	ROA1	21.8003			21.6821	4	4	4	25.5	25.5	25.5	29.386	0	58.699
					sp|Q92598-2|HS105_HUMAN;sp|Q92598-3|HS105_HUMAN;sp|Q92598|HS105_HUMAN;sp|Q92598-4|HS105_HUMAN	sp|Q92598-2|HS105_HUMAN;sp|Q92598-3|HS105_HUMAN;sp|Q92598|HS105_HUMAN;sp|Q92598-4|HS105_HUMAN	Q92598-2	Q92598	HS105	21.794			20.7862	2	2	2	4.2	4.2	4.2	92.115	0	9.6228
					sp|Q15942|ZYX_HUMAN	sp|Q15942|ZYX_HUMAN	Q15942	Q15942	ZYX	21.7506			20.2488	1	1	1	3.3	3.3	3.3	61.277	0	3.9736
					sp|P60604|UB2G2_HUMAN	sp|P60604|UB2G2_HUMAN	P60604	P60604	UB2G2	21.716			20.9843	1	1	1	4.2	4.2	4.2	18.566	0.0034483	1.6696
					sp|P43307|SSRA_HUMAN;sp|P43307-2|SSRA_HUMAN	sp|P43307|SSRA_HUMAN;sp|P43307-2|SSRA_HUMAN	P43307	P43307	SSRA		21.6889	21.8622		2	2	2	6.6	6.6	6.6	32.235	0.0034325	1.6439
					sp|P56134-4|ATPK_HUMAN;sp|P56134-3|ATPK_HUMAN;sp|P56134-2|ATPK_HUMAN;sp|P56134|ATPK_HUMAN	sp|P56134-4|ATPK_HUMAN;sp|P56134-3|ATPK_HUMAN;sp|P56134-2|ATPK_HUMAN;sp|P56134|ATPK_HUMAN	P56134-4	P56134	ATPK	21.6666			21.1575	1	1	1	26.5	26.5	26.5	5.7407	0	2.9966
					sp|Q6P5R6|RL22L_HUMAN	sp|Q6P5R6|RL22L_HUMAN	Q6P5R6	Q6P5R6	RL22L	21.6623			21.736	4	2	2	36.9	29.5	29.5	14.606	0	13.111
					sp|Q96EY1-2|DNJA3_HUMAN;sp|Q96EY1-3|DNJA3_HUMAN	sp|Q96EY1-2|DNJA3_HUMAN	Q96EY1-2	Q96EY1	DNJA3	21.657			21.76	21	1	1	43.3	6.6	6.6	49.611	0	7.8552
					sp|P13073|COX41_HUMAN	sp|P13073|COX41_HUMAN	P13073	P13073	COX41	21.6549			21.1763	1	1	1	6.5	6.5	6.5	19.576	0.003517	1.7637
					sp|P63261|ACTG_HUMAN	sp|P63261|ACTG_HUMAN	P63261	P63261	ACTG	21.65			20.9893	27	1	1	76.3	4.5	4.5	41.792	0	18.443
					sp|Q96GK7|FAH2A_HUMAN;sp|Q6P2I3|FAH2B_HUMAN	sp|Q96GK7|FAH2A_HUMAN;sp|Q6P2I3|FAH2B_HUMAN	Q96GK7	Q96GK7	FAH2A	21.6443			20.5769	1	1	1	9.9	9.9	9.9	34.596	0	4.2227
					sp|Q9HA47-2|UCK1_HUMAN;sp|Q9HA47|UCK1_HUMAN	sp|Q9HA47-2|UCK1_HUMAN;sp|Q9HA47|UCK1_HUMAN	Q9HA47-2	Q9HA47	UCK1	21.6262			19.4448	1	1	1	7	7	7	22.76	0.0086022	1.3276
					sp|O00567|NOP56_HUMAN	sp|O00567|NOP56_HUMAN	O00567	O00567	NOP56	21.6215			20.287	1	1	1	2.2	2.2	2.2	66.049	0	2.7464
					sp|P43487-2|RANG_HUMAN;sp|P43487|RANG_HUMAN	sp|P43487-2|RANG_HUMAN;sp|P43487|RANG_HUMAN	P43487-2	P43487	RANG	21.6211			21.0933	1	1	1	6.5	6.5	6.5	23.239	0	3.9034
					sp|Q9BVQ7-2|SPA5L_HUMAN;sp|Q9BVQ7|SPA5L_HUMAN;sp|Q9BVQ7-3|SPA5L_HUMAN	sp|Q9BVQ7-2|SPA5L_HUMAN;sp|Q9BVQ7|SPA5L_HUMAN;sp|Q9BVQ7-3|SPA5L_HUMAN	Q9BVQ7-2	Q9BVQ7	SPA5L	21.6205			20.1684	2	2	2	5	5	5	66.111	0	3.3493
					sp|O95197-3|RTN3_HUMAN;sp|O95197-4|RTN3_HUMAN;sp|O95197-7|RTN3_HUMAN;sp|O95197-2|RTN3_HUMAN;sp|O95197|RTN3_HUMAN;sp|O95197-6|RTN3_HUMAN;sp|O95197-5|RTN3_HUMAN	sp|O95197-3|RTN3_HUMAN;sp|O95197-4|RTN3_HUMAN;sp|O95197-7|RTN3_HUMAN;sp|O95197-2|RTN3_HUMAN;sp|O95197|RTN3_HUMAN;sp|O95197-6|RTN3_HUMAN;sp|O95197-5|RTN3_HUMAN	O95197-3	O95197	RTN3		21.6202	22.5298		2	2	2	8.1	8.1	8.1	25.609	0.001199	1.9502
					sp|Q9UL26|RB22A_HUMAN;sp|Q13636|RAB31_HUMAN	sp|Q9UL26|RB22A_HUMAN;sp|Q13636|RAB31_HUMAN	Q9UL26	Q9UL26	RB22A	21.5798			19.3584	1	1	1	5.7	5.7	5.7	21.855	0.0075594	1.3443
					sp|P26583|HMGB2_HUMAN	sp|P26583|HMGB2_HUMAN	P26583	P26583	HMGB2	21.5767			21.5483	2	1	1	10.5	7.2	7.2	24.033	0.0035503	1.8436
					sp|P53597|SUCA_HUMAN	sp|P53597|SUCA_HUMAN	P53597	P53597	SUCA	21.574			21.127	1	1	1	4.3	4.3	4.3	36.249	0	2.0793
					sp|P61956-2|SUMO2_HUMAN;sp|Q6EEV6|SUMO4_HUMAN;sp|P61956|SUMO2_HUMAN;sp|P55854|SUMO3_HUMAN;sp|P55854-2|SUMO3_HUMAN	sp|P61956-2|SUMO2_HUMAN;sp|Q6EEV6|SUMO4_HUMAN;sp|P61956|SUMO2_HUMAN;sp|P55854|SUMO3_HUMAN;sp|P55854-2|SUMO3_HUMAN	P61956-2	P61956	SUMO2		21.5422	21.6294		1	1	1	16.9	16.9	16.9	8.1111	0	6.0297
					sp|P56537|IF6_HUMAN;sp|P56537-2|IF6_HUMAN	sp|P56537|IF6_HUMAN	P56537	P56537	IF6		21.5364	20.332		3	3	3	21.2	21.2	21.2	26.599	0	4.3692
					sp|P67775|PP2AA_HUMAN;sp|P62714|PP2AB_HUMAN	sp|P67775|PP2AA_HUMAN;sp|P62714|PP2AB_HUMAN	P67775	P67775	PP2AA	21.5291			20.9007	1	1	1	8.1	8.1	8.1	35.594	0	2.0941
					sp|Q02539|H11_HUMAN	sp|Q02539|H11_HUMAN	Q02539	Q02539	H11		21.5052	21.5008		4	1	1	19.1	4.7	4.7	21.842	0	2.3621
					sp|Q8NHP8|PLBL2_HUMAN;sp|Q8NHP8-2|PLBL2_HUMAN	sp|Q8NHP8|PLBL2_HUMAN;sp|Q8NHP8-2|PLBL2_HUMAN	Q8NHP8	Q8NHP8	PLBL2		21.488	22.2096		3	3	3	5.8	5.8	5.8	65.471	0	2.7605
					sp|Q13310-2|PABP4_HUMAN;sp|Q13310|PABP4_HUMAN;sp|Q13310-3|PABP4_HUMAN	sp|Q13310-2|PABP4_HUMAN;sp|Q13310|PABP4_HUMAN;sp|Q13310-3|PABP4_HUMAN	Q13310-2	Q13310	PABP4	21.4541			20.1366	8	1	1	14.7	2.4	2.4	69.578	0	2.0852
					sp|P62837-2|UB2D2_HUMAN;sp|P62837|UB2D2_HUMAN;sp|P61077|UB2D3_HUMAN;sp|P61077-2|UB2D3_HUMAN;sp|P61077-3|UB2D3_HUMAN	sp|P62837-2|UB2D2_HUMAN;sp|P62837|UB2D2_HUMAN;sp|P61077|UB2D3_HUMAN;sp|P61077-2|UB2D3_HUMAN;sp|P61077-3|UB2D3_HUMAN	P62837-2	P62837	UB2D2		21.4408	21.0484		1	1	1	9.3	9.3	9.3	13.635	0.0044346	1.4515
					sp|P60468|SC61B_HUMAN	sp|P60468|SC61B_HUMAN	P60468	P60468	SC61B	21.4279			21.8356	1	1	1	10.4	10.4	10.4	9.9743	0	2.4684
					sp|Q01130-2|SRSF2_HUMAN;sp|Q01130|SRSF2_HUMAN;sp|Q9BRL6-2|SRSF8_HUMAN;sp|Q9BRL6|SRSF8_HUMAN	sp|Q01130-2|SRSF2_HUMAN;sp|Q01130|SRSF2_HUMAN;sp|Q9BRL6-2|SRSF8_HUMAN;sp|Q9BRL6|SRSF8_HUMAN	Q01130-2	Q01130	SRSF2		21.424	20.7114		1	1	1	3.8	3.8	3.8	24.153	0	2.0732
					sp|Q8IZP2|ST134_HUMAN;sp|P50502|F10A1_HUMAN	sp|Q8IZP2|ST134_HUMAN;sp|P50502|F10A1_HUMAN	Q8IZP2	Q8IZP2	ST134	21.4165			21.6146	1	1	1	5.8	5.8	5.8	27.406	0	10.126
					sp|Q9Y3E0|GOT1B_HUMAN	sp|Q9Y3E0|GOT1B_HUMAN	Q9Y3E0	Q9Y3E0	GOT1B	21.3896			20.5188	1	1	1	10.9	10.9	10.9	15.425	0	3.5602
					sp|Q9BYM8-4|HOIL1_HUMAN;sp|Q9BYM8-3|HOIL1_HUMAN;sp|Q9BYM8|HOIL1_HUMAN	sp|Q9BYM8-4|HOIL1_HUMAN;sp|Q9BYM8-3|HOIL1_HUMAN;sp|Q9BYM8|HOIL1_HUMAN	Q9BYM8-4	Q9BYM8	HOIL1		21.3728	22.1739		1	1	1	7.8	7.8	7.8	25.654	0	10.445
					sp|Q86X29-6|LSR_HUMAN;sp|Q86X29-5|LSR_HUMAN;sp|Q86X29-3|LSR_HUMAN;sp|Q86X29-4|LSR_HUMAN;sp|Q86X29|LSR_HUMAN	sp|Q86X29-6|LSR_HUMAN;sp|Q86X29-5|LSR_HUMAN;sp|Q86X29-3|LSR_HUMAN;sp|Q86X29-4|LSR_HUMAN;sp|Q86X29|LSR_HUMAN	Q86X29-6	Q86X29	LSR		21.3618	21.8483		1	1	1	3	3	3	54.498	0	4.7327
					sp|Q13347|EIF3I_HUMAN	sp|Q13347|EIF3I_HUMAN	Q13347	Q13347	EIF3I	21.3526			20.9868	1	1	1	4.9	4.9	4.9	36.501	0.0095037	1.2378
					sp|Q96JJ7-2|TMX3_HUMAN;sp|Q96JJ7|TMX3_HUMAN	sp|Q96JJ7-2|TMX3_HUMAN;sp|Q96JJ7|TMX3_HUMAN	Q96JJ7-2	Q96JJ7	TMX3	21.318			19.9765	1	1	1	5.6	5.6	5.6	22.291	0.0035336	1.8046
					sp|P40616-2|ARL1_HUMAN;sp|P40616|ARL1_HUMAN	sp|P40616-2|ARL1_HUMAN;sp|P40616|ARL1_HUMAN	P40616-2	P40616	ARL1	21.2399			20.3171	2	2	2	12.2	12.2	12.2	18.565	0	4.908
					sp|Q9Y657|SPIN1_HUMAN	sp|Q9Y657|SPIN1_HUMAN	Q9Y657	Q9Y657	SPIN1		21.2307	21.9177		1	1	1	3.8	3.8	3.8	29.6	0	3.152
					sp|Q9HC07-2|TM165_HUMAN;sp|Q9HC07|TM165_HUMAN	sp|Q9HC07-2|TM165_HUMAN;sp|Q9HC07|TM165_HUMAN	Q9HC07-2	Q9HC07	TM165	21.2246			20.7807	1	1	1	7.7	7.7	7.7	28.432	0	2.1692
					sp|Q9NRP0|OSTC_HUMAN;sp|Q9NRP0-2|OSTC_HUMAN	sp|Q9NRP0|OSTC_HUMAN;sp|Q9NRP0-2|OSTC_HUMAN	Q9NRP0	Q9NRP0	OSTC	21.2168			20.5237	1	1	1	8.1	8.1	8.1	16.829	0	5.5925
					sp|Q8WWC4|MAIP1_HUMAN	sp|Q8WWC4|MAIP1_HUMAN	Q8WWC4	Q8WWC4	MAIP1	21.2099			21.1074	1	1	1	4.8	4.8	4.8	32.544	0.0095949	1.2854
					sp|Q5RI15|COX20_HUMAN;sp|Q5RI15-2|COX20_HUMAN	sp|Q5RI15|COX20_HUMAN;sp|Q5RI15-2|COX20_HUMAN	Q5RI15	Q5RI15	COX20	21.1876			20.4643	2	2	2	22.9	22.9	22.9	13.291	0	11.929
					sp|Q96AE4|FUBP1_HUMAN;sp|Q96AE4-2|FUBP1_HUMAN	sp|Q96AE4|FUBP1_HUMAN;sp|Q96AE4-2|FUBP1_HUMAN	Q96AE4	Q96AE4	FUBP1		21.1637	20.7102		4	4	3	6.8	6.8	5.6	67.56	0	5.2649
					sp|Q6P4A7-2|SFXN4_HUMAN;sp|Q6P4A7|SFXN4_HUMAN	sp|Q6P4A7-2|SFXN4_HUMAN;sp|Q6P4A7|SFXN4_HUMAN	Q6P4A7-2	Q6P4A7	SFXN4	21.1424			20.3909	1	1	1	3.9	3.9	3.9	34.104	0.0044743	1.4903
					sp|Q14103-4|HNRPD_HUMAN;sp|Q14103-3|HNRPD_HUMAN;sp|Q14103-2|HNRPD_HUMAN;sp|Q14103|HNRPD_HUMAN;sp|O14979-3|HNRDL_HUMAN;sp|O14979-2|HNRDL_HUMAN;sp|O14979|HNRDL_HUMAN	sp|Q14103-4|HNRPD_HUMAN;sp|Q14103-3|HNRPD_HUMAN;sp|Q14103-2|HNRPD_HUMAN;sp|Q14103|HNRPD_HUMAN;sp|O14979-3|HNRDL_HUMAN;sp|O14979-2|HNRDL_HUMAN;sp|O14979|HNRDL_HUMAN	Q14103-4	Q14103	HNRPD		21.1057	20.8333		2	2	2	7.7	7.7	7.7	30.672	0	3.23
					sp|Q15629-2|TRAM1_HUMAN;sp|Q15629|TRAM1_HUMAN	sp|Q15629-2|TRAM1_HUMAN;sp|Q15629|TRAM1_HUMAN	Q15629-2	Q15629	TRAM1	21.093			20.2515	1	1	1	3.8	3.8	3.8	39.682	0	2.8068
					sp|Q92945|FUBP2_HUMAN;sp|Q96I24-2|FUBP3_HUMAN;sp|Q96I24|FUBP3_HUMAN	sp|Q92945|FUBP2_HUMAN	Q92945	Q92945	FUBP2	21.0574			19.8933	3	2	2	4.4	3.2	3.2	73.114	0	3.7762
					sp|Q9BTT0-3|AN32E_HUMAN;sp|Q9BTT0|AN32E_HUMAN	sp|Q9BTT0-3|AN32E_HUMAN;sp|Q9BTT0|AN32E_HUMAN	Q9BTT0-3	Q9BTT0	AN32E	21.0162			20.7289	1	1	1	6.4	6.4	6.4	25.125	0.0034924	1.7343
					sp|Q9BVK6|TMED9_HUMAN	sp|Q9BVK6|TMED9_HUMAN	Q9BVK6	Q9BVK6	TMED9	21.0009			21.3412	1	1	1	3.8	3.8	3.8	27.277	0.0034286	1.643
					sp|P08237|PFKAM_HUMAN;sp|P08237-3|PFKAM_HUMAN;sp|P08237-2|PFKAM_HUMAN	sp|P08237|PFKAM_HUMAN;sp|P08237-3|PFKAM_HUMAN	P08237	P08237	PFKAM		20.9635	21.5546		3	1	1	3.3	1	1	85.182	0.0094142	1.217
					sp|Q8NB90-3|AFG2H_HUMAN;sp|Q8NB90-2|AFG2H_HUMAN;sp|Q8NB90|AFG2H_HUMAN	sp|Q8NB90-3|AFG2H_HUMAN;sp|Q8NB90-2|AFG2H_HUMAN;sp|Q8NB90|AFG2H_HUMAN	Q8NB90-3	Q8NB90	AFG2H	20.9539			20.6744	2	1	1	3.7	2	2	75.726	0	2.6953
					sp|P53999|TCP4_HUMAN	sp|P53999|TCP4_HUMAN	P53999	P53999	TCP4	20.9404			21.3423	2	2	2	26	26	26	14.395	0	20.283
					sp|Q8NF37|PCAT1_HUMAN	sp|Q8NF37|PCAT1_HUMAN	Q8NF37	Q8NF37	PCAT1	20.9389			19.9332	1	1	1	2.8	2.8	2.8	59.151	0	10.86
					sp|P61962|DCAF7_HUMAN	sp|P61962|DCAF7_HUMAN	P61962	P61962	DCAF7	20.9295			20.8639	1	1	1	4.4	4.4	4.4	38.926	0	8.2628
					sp|P62314|SMD1_HUMAN	sp|P62314|SMD1_HUMAN	P62314	P62314	SMD1		20.9176	20.6699		1	1	1	16.8	16.8	16.8	13.281	0	14.755
					sp|Q15517|CDSN_HUMAN	sp|Q15517|CDSN_HUMAN	Q15517	Q15517	CDSN		20.9163			1	1	1	3.4	3.4	3.4	51.522	0	2.4781
					sp|Q9BSD7|NTPCR_HUMAN	sp|Q9BSD7|NTPCR_HUMAN	Q9BSD7	Q9BSD7	NTPCR	20.9104			21.0868	2	2	2	14.2	14.2	14.2	20.713	0	2.2706
					sp|Q9C0K3|ARP3C_HUMAN;sp|Q9P1U1-2|ARP3B_HUMAN;sp|Q9P1U1-3|ARP3B_HUMAN;sp|Q9P1U1|ARP3B_HUMAN;sp|P61158|ARP3_HUMAN	sp|Q9C0K3|ARP3C_HUMAN;sp|Q9P1U1-2|ARP3B_HUMAN;sp|Q9P1U1-3|ARP3B_HUMAN;sp|Q9P1U1|ARP3B_HUMAN;sp|P61158|ARP3_HUMAN	Q9C0K3	Q9C0K3	ARP3C	20.8905			20.8383	1	1	1	5.2	5.2	5.2	23.712	0	9.339
					sp|Q15056-2|IF4H_HUMAN;sp|Q15056|IF4H_HUMAN	sp|Q15056-2|IF4H_HUMAN;sp|Q15056|IF4H_HUMAN	Q15056-2	Q15056	IF4H	20.8873			21.0215	1	1	1	10.1	10.1	10.1	25.2	0.0085929	1.3244
					sp|Q56VL3|OCAD2_HUMAN	sp|Q56VL3|OCAD2_HUMAN	Q56VL3	Q56VL3	OCAD2	20.8847			20.6516	1	1	1	8.4	8.4	8.4	16.953	0	5.526
					sp|P30041|PRDX6_HUMAN	sp|P30041|PRDX6_HUMAN	P30041	P30041	PRDX6	20.8623			21.1789	2	2	2	14.3	14.3	14.3	25.035	0	15.498
					sp|Q9Y4W6|AFG32_HUMAN	sp|Q9Y4W6|AFG32_HUMAN	Q9Y4W6	Q9Y4W6	AFG32	20.8463			20.4037	2	2	2	2.8	2.8	2.8	88.583	0	3.5753
					sp|P01033|TIMP1_HUMAN	sp|P01033|TIMP1_HUMAN	P01033	P01033	TIMP1	20.8425			21.978	1	1	1	5.8	5.8	5.8	23.171	0	8.9289
					sp|P05026-2|AT1B1_HUMAN;sp|P05026|AT1B1_HUMAN	sp|P05026-2|AT1B1_HUMAN;sp|P05026|AT1B1_HUMAN	P05026-2	P05026	AT1B1	20.8418			20.3119	1	1	1	3.7	3.7	3.7	34.893	0	4.233
					sp|P55265-5|DSRAD_HUMAN;sp|P55265-3|DSRAD_HUMAN;sp|P55265-2|DSRAD_HUMAN;sp|P55265|DSRAD_HUMAN;sp|P55265-4|DSRAD_HUMAN	sp|P55265-5|DSRAD_HUMAN;sp|P55265-3|DSRAD_HUMAN;sp|P55265-2|DSRAD_HUMAN;sp|P55265|DSRAD_HUMAN;sp|P55265-4|DSRAD_HUMAN	P55265-5	P55265	DSRAD	20.8347			20.5074	1	1	1	1.6	1.6	1.6	103.64	0	4.6248
					sp|P36639-4|8ODP_HUMAN;sp|P36639-3|8ODP_HUMAN;sp|P36639-2|8ODP_HUMAN;sp|P36639|8ODP_HUMAN	sp|P36639-4|8ODP_HUMAN;sp|P36639-3|8ODP_HUMAN;sp|P36639-2|8ODP_HUMAN;sp|P36639|8ODP_HUMAN	P36639-4	P36639	8ODP	20.8319			20.9267	1	1	1	7.7	7.7	7.7	17.951	0	6.8822
					sp|O75342|LX12B_HUMAN	sp|O75342|LX12B_HUMAN	O75342	O75342	LX12B		20.8297	20.1096		1	1	1	1.7	1.7	1.7	80.355	0.0044543	1.4719
					sp|Q95365|1B38_HUMAN;sp|Q29940|1B59_HUMAN;sp|Q29836|1B67_HUMAN;sp|Q29718|1B82_HUMAN;sp|Q04826|1B40_HUMAN;sp|P30685|1B35_HUMAN;sp|P30498|1B78_HUMAN;sp|P30495|1B56_HUMAN;sp|P30493|1B55_HUMAN;sp|P30492|1B54_HUMAN;sp|P30491|1B53_HUMAN;sp|P30490|1B52_HUMAN;sp|P30488|1B50_HUMAN;sp|P30487|1B49_HUMAN;sp|P30485|1B47_HUMAN;sp|P30484|1B46_HUMAN;sp|P30483|1B45_HUMAN;sp|P30481|1B44_HUMAN;sp|P30480|1B42_HUMAN;…	sp|Q95365|1B38_HUMAN;sp|Q29940|1B59_HUMAN;sp|Q29836|1B67_HUMAN;sp|Q29718|1B82_HUMAN;sp|Q04826|1B40_HUMAN;sp|P30685|1B35_HUMAN;sp|P30498|1B78_HUMAN;sp|P30495|1B56_HUMAN;sp|P30493|1B55_HUMAN;sp|P30492|1B54_HUMAN;sp|P30491|1B53_HUMAN;sp|P30490|1B52_HUMAN;sp|P30488|1B50_HUMAN;sp|P30487|1B49_HUMAN;sp|P30485|1B47_HUMAN;sp|P30484|1B46_HUMAN;sp|P30483|1B45_HUMAN;sp|P30481|1B44_HUMAN;sp|P30480|1B42_HUMAN;…	Q95365	Q95365	1B38	20.8036			19.7243	2	1	1	9.1	5.5	5.5	40.416	0.0044494	1.4675
					sp|P01877|IGHA2_HUMAN	sp|P01877|IGHA2_HUMAN	P01877	P01877	IGHA2	20.8029			22.5508	6	1	1	21.5	4.4	4.4	36.591	0	15.543
					sp|Q13435|SF3B2_HUMAN	sp|Q13435|SF3B2_HUMAN	Q13435	Q13435	SF3B2		20.7657	19.955		1	1	1	1.7	1.7	1.7	100.23	0.0043621	1.378
					sp|P04080|CYTB_HUMAN	sp|P04080|CYTB_HUMAN	P04080	P04080	CYTB	20.7651			21.1026	1	1	1	12.2	12.2	12.2	11.139	0.0035129	1.7605
					sp|Q9NXW2|DJB12_HUMAN;sp|Q9NXW2-2|DJB12_HUMAN	sp|Q9NXW2|DJB12_HUMAN;sp|Q9NXW2-2|DJB12_HUMAN	Q9NXW2	Q9NXW2	DJB12	20.7614			19.8125	2	2	2	6.1	6.1	6.1	41.859	0	5.7909
					sp|P61586|RHOA_HUMAN;sp|P08134|RHOC_HUMAN	sp|P61586|RHOA_HUMAN;sp|P08134|RHOC_HUMAN	P61586	P61586	RHOA	20.7379			20.8137	1	1	1	7.8	7.8	7.8	21.768	0	3.5984
					sp|O75083|WDR1_HUMAN;sp|O75083-3|WDR1_HUMAN	sp|O75083|WDR1_HUMAN;sp|O75083-3|WDR1_HUMAN	O75083	O75083	WDR1		20.7352	20.3624		2	2	2	3	3	3	66.193	0	2.6536
					sp|Q14116-2|IL18_HUMAN;sp|Q14116|IL18_HUMAN	sp|Q14116-2|IL18_HUMAN;sp|Q14116|IL18_HUMAN	Q14116-2	Q14116	IL18	20.7269			20.9517	3	3	3	19	19	19	21.896	0	4.9299
					sp|Q9UN37|VPS4A_HUMAN;sp|O75351|VPS4B_HUMAN;sp|Q6PIW4-2|FIGL1_HUMAN;sp|Q6PIW4|FIGL1_HUMAN	sp|Q9UN37|VPS4A_HUMAN;sp|O75351|VPS4B_HUMAN;sp|Q6PIW4-2|FIGL1_HUMAN;sp|Q6PIW4|FIGL1_HUMAN	Q9UN37	Q9UN37	VPS4A	20.7244			20.5207	1	1	1	2.7	2.7	2.7	48.897	0.0034843	1.7239
					sp|P09496-5|CLCA_HUMAN;sp|P09496-2|CLCA_HUMAN	sp|P09496-5|CLCA_HUMAN;sp|P09496-2|CLCA_HUMAN	P09496-5	P09496	CLCA	20.722			20.973	1	1	1	12.7	12.7	12.7	17.687	0	63.981
					sp|Q8N0U8|VKORL_HUMAN	sp|Q8N0U8|VKORL_HUMAN	Q8N0U8	Q8N0U8	VKORL	20.7024			19.4426	1	1	1	6.2	6.2	6.2	19.835	0	4.323
					sp|P05198|IF2A_HUMAN	sp|P05198|IF2A_HUMAN	P05198	P05198	IF2A	20.6644			20.6871	1	1	1	2.5	2.5	2.5	36.112	0	2.0606
					sp|Q9BTV4|TMM43_HUMAN	sp|Q9BTV4|TMM43_HUMAN	Q9BTV4	Q9BTV4	TMM43	20.6566			20.3938	1	1	1	3.8	3.8	3.8	44.875	0	5.0188
					sp|Q9Y3L5|RAP2C_HUMAN;sp|P61225|RAP2B_HUMAN;sp|P10114|RAP2A_HUMAN	sp|Q9Y3L5|RAP2C_HUMAN;sp|P61225|RAP2B_HUMAN;sp|P10114|RAP2A_HUMAN	Q9Y3L5	Q9Y3L5	RAP2C		20.6454	21.048		2	2	2	10.9	10.9	10.9	20.745	0.0034762	1.7135
					sp|P61326-2|MGN_HUMAN;sp|P61326|MGN_HUMAN;sp|Q96A72|MGN2_HUMAN	sp|P61326-2|MGN_HUMAN;sp|P61326|MGN_HUMAN;sp|Q96A72|MGN2_HUMAN	P61326-2	P61326	MGN		20.6449	20.5092		1	1	1	10.1	10.1	10.1	12.844	0	2.0576
					sp|P07305-2|H10_HUMAN;sp|P07305|H10_HUMAN	sp|P07305-2|H10_HUMAN;sp|P07305|H10_HUMAN	P07305-2	P07305	H10	20.6445			20.7829	2	2	2	10.2	10.2	10.2	19.167	0	2.5139
					sp|Q8NDV7-2|TNR6A_HUMAN;sp|Q8NDV7-6|TNR6A_HUMAN;sp|Q8NDV7-5|TNR6A_HUMAN;sp|Q8NDV7|TNR6A_HUMAN;sp|Q8NDV7-3|TNR6A_HUMAN;sp|Q9HCJ0|TNR6C_HUMAN;sp|Q9HCJ0-2|TNR6C_HUMAN	sp|Q8NDV7-2|TNR6A_HUMAN;sp|Q8NDV7-6|TNR6A_HUMAN;sp|Q8NDV7-5|TNR6A_HUMAN;sp|Q8NDV7|TNR6A_HUMAN;sp|Q8NDV7-3|TNR6A_HUMAN	Q8NDV7-2	Q8NDV7	TNR6A		20.6327	21.5475		4	4	4	2.1	2.1	2.1	182.05	0	3.3452
					sp|Q16186|ADRM1_HUMAN	sp|Q16186|ADRM1_HUMAN	Q16186	Q16186	ADRM1	20.63			21.3289	1	1	1	3.9	3.9	3.9	42.153	0	4.9562
					sp|P48637-2|GSHB_HUMAN;sp|P48637|GSHB_HUMAN	sp|P48637-2|GSHB_HUMAN;sp|P48637|GSHB_HUMAN	P48637-2	P48637	GSHB		20.6229	18.9694		1	1	1	2.5	2.5	2.5	40.349	0.005423	1.3606
					sp|P61457|PHS_HUMAN	sp|P61457|PHS_HUMAN	P61457	P61457	PHS	20.6032			20.4201	1	1	1	13.5	13.5	13.5	11.999	0.0034052	1.6049
					sp|P35613-2|BASI_HUMAN;sp|P35613|BASI_HUMAN	sp|P35613-2|BASI_HUMAN;sp|P35613|BASI_HUMAN	P35613-2	P35613	BASI	20.597			20.2973	1	1	1	5.2	5.2	5.2	29.221	0	4.139
					sp|P55786-2|PSA_HUMAN;sp|P55786|PSA_HUMAN	sp|P55786-2|PSA_HUMAN;sp|P55786|PSA_HUMAN	P55786-2	P55786	PSA	20.5956			20.5462	1	1	1	1.5	1.5	1.5	94.515	0	3.917
					sp|P62942|FKB1A_HUMAN	sp|P62942|FKB1A_HUMAN	P62942	P62942	FKB1A	20.5937			20.2265	1	1	1	12	12	12	11.951	0	7.9647
					sp|Q9NXA8-4|SIR5_HUMAN;sp|Q9NXA8-3|SIR5_HUMAN;sp|Q9NXA8-2|SIR5_HUMAN;sp|Q9NXA8|SIR5_HUMAN	sp|Q9NXA8-4|SIR5_HUMAN;sp|Q9NXA8-3|SIR5_HUMAN;sp|Q9NXA8-2|SIR5_HUMAN;sp|Q9NXA8|SIR5_HUMAN	Q9NXA8-4	Q9NXA8	SIR5		20.5886	21.5877		1	1	1	8.4	8.4	8.4	21.688	0	9.142
					sp|P62304|RUXE_HUMAN	sp|P62304|RUXE_HUMAN	P62304	P62304	RUXE	20.5788			20.785	1	1	1	12	12	12	10.803	0	3.3131
					sp|Q9BQ70|TCF25_HUMAN	sp|Q9BQ70|TCF25_HUMAN	Q9BQ70	Q9BQ70	TCF25		20.5763	21.9103		2	2	2	4.9	4.9	4.9	76.666	0	4.1008
					sp|O95302|FKBP9_HUMAN;sp|O95302-3|FKBP9_HUMAN;sp|O95302-2|FKBP9_HUMAN	sp|O95302|FKBP9_HUMAN;sp|O95302-3|FKBP9_HUMAN;sp|O95302-2|FKBP9_HUMAN	O95302	O95302	FKBP9		20.5734	21.7011		2	2	2	3.2	3.2	3.2	63.083	0.0035377	1.8059
					sp|Q7Z739|YTHD3_HUMAN;sp|Q9BYJ9|YTHD1_HUMAN	sp|Q7Z739|YTHD3_HUMAN;sp|Q9BYJ9|YTHD1_HUMAN	Q7Z739	Q7Z739	YTHD3	20.5698			21.1995	4	1	1	6.7	2.4	2.4	63.86	0.0034014	1.6003
					sp|P08133-2|ANXA6_HUMAN;sp|P08133|ANXA6_HUMAN	sp|P08133-2|ANXA6_HUMAN;sp|P08133|ANXA6_HUMAN	P08133-2	P08133	ANXA6	20.5517			20.4037	1	1	1	2.5	2.5	2.5	72.423	0	2.2374
					sp|Q9UM00-1|TMCO1_HUMAN;sp|Q9UM00-2|TMCO1_HUMAN;sp|Q9UM00|TMCO1_HUMAN	sp|Q9UM00-1|TMCO1_HUMAN;sp|Q9UM00-2|TMCO1_HUMAN;sp|Q9UM00|TMCO1_HUMAN	Q9UM00-1	Q9UM00	TMCO1	20.5363			20.3311	1	1	1	8	8	8	21.175	0	3.0898
					sp|O95573|ACSL3_HUMAN	sp|O95573|ACSL3_HUMAN	O95573	O95573	ACSL3	20.5357			18.8826	1	1	1	1.9	1.9	1.9	80.419	0	2.3863
					sp|Q9Y3Z3-3|SAMH1_HUMAN;sp|Q9Y3Z3-4|SAMH1_HUMAN;sp|Q9Y3Z3|SAMH1_HUMAN	sp|Q9Y3Z3-3|SAMH1_HUMAN;sp|Q9Y3Z3-4|SAMH1_HUMAN;sp|Q9Y3Z3|SAMH1_HUMAN	Q9Y3Z3-3	Q9Y3Z3	SAMH1	20.5231			19.8406	1	1	1	2.2	2.2	2.2	63.675	0.0094637	1.2213
					sp|Q9P2E9|RRBP1_HUMAN;sp|Q9P2E9-3|RRBP1_HUMAN	sp|Q9P2E9|RRBP1_HUMAN;sp|Q9P2E9-3|RRBP1_HUMAN	Q9P2E9	Q9P2E9	RRBP1		20.5205	20.7819		3	3	3	3.4	3.4	3.4	152.45	0	2.8803
					sp|Q9BZE1|RM37_HUMAN	sp|Q9BZE1|RM37_HUMAN	Q9BZE1	Q9BZE1	RM37	20.4965			20.2079	1	1	1	3.8	3.8	3.8	48.117	0	9.2152
					sp|P24534|EF1B_HUMAN	sp|P24534|EF1B_HUMAN	P24534	P24534	EF1B	20.4936			20.0769	2	2	2	10.7	10.7	10.7	24.763	0	7.7947
					sp|P10619-2|PPGB_HUMAN;sp|P10619|PPGB_HUMAN	sp|P10619-2|PPGB_HUMAN;sp|P10619|PPGB_HUMAN	P10619-2	P10619	PPGB	20.4752			20.695	1	1	1	2.8	2.8	2.8	52.488	0	2.5299
					sp|P07954-2|FUMH_HUMAN;sp|P07954|FUMH_HUMAN	sp|P07954-2|FUMH_HUMAN;sp|P07954|FUMH_HUMAN	P07954-2	P07954	FUMH		20.4699	19.0618		2	2	2	5.6	5.6	5.6	50.212	0	2.4449
					sp|O95373|IPO7_HUMAN	sp|O95373|IPO7_HUMAN	O95373	O95373	IPO7	20.4614			19.7673	1	1	1	1.2	1.2	1.2	119.52	0	4.6849
					sp|Q5JVF3-3|PCID2_HUMAN;sp|Q5JVF3-2|PCID2_HUMAN;sp|Q5JVF3|PCID2_HUMAN;sp|Q5JVF3-4|PCID2_HUMAN	sp|Q5JVF3-3|PCID2_HUMAN;sp|Q5JVF3-2|PCID2_HUMAN;sp|Q5JVF3|PCID2_HUMAN;sp|Q5JVF3-4|PCID2_HUMAN	Q5JVF3-3	Q5JVF3	PCID2		20.4439	21.7243		3	3	3	8.8	8.8	8.8	43.374	0	4.3734
					sp|Q9UBF2-2|COPG2_HUMAN;sp|Q9UBF2|COPG2_HUMAN;sp|Q9Y678|COPG1_HUMAN	sp|Q9UBF2-2|COPG2_HUMAN;sp|Q9UBF2|COPG2_HUMAN;sp|Q9Y678|COPG1_HUMAN	Q9UBF2-2	Q9UBF2	COPG2	20.4375			19.5577	1	1	1	1.7	1.7	1.7	81.482	0	6.2167
					sp|P62140|PP1B_HUMAN	sp|P62140|PP1B_HUMAN	P62140	P62140	PP1B		20.4363	21.2254		6	1	1	19.6	3.1	3.1	37.186	0.0043812	1.4144
					sp|Q96C92-4|ENTR1_HUMAN;sp|Q96C92-3|ENTR1_HUMAN;sp|Q96C92-2|ENTR1_HUMAN;sp|Q96C92|ENTR1_HUMAN	sp|Q96C92-4|ENTR1_HUMAN;sp|Q96C92-3|ENTR1_HUMAN;sp|Q96C92-2|ENTR1_HUMAN;sp|Q96C92|ENTR1_HUMAN	Q96C92-4	Q96C92	ENTR1		20.4321	22.2825		1	1	1	3	3	3	40.058	0	3.6705
					sp|P51648|AL3A2_HUMAN;sp|P51648-2|AL3A2_HUMAN	sp|P51648|AL3A2_HUMAN;sp|P51648-2|AL3A2_HUMAN	P51648	P51648	AL3A2		20.4278	20.45		2	2	2	4.3	4.3	4.3	54.847	0	2.5457
					sp|O75419-2|CDC45_HUMAN;sp|O75419|CDC45_HUMAN;sp|O75419-3|CDC45_HUMAN	sp|O75419-2|CDC45_HUMAN;sp|O75419|CDC45_HUMAN;sp|O75419-3|CDC45_HUMAN	O75419-2	O75419	CDC45	20.4102			20.5493	1	1	1	1.9	1.9	1.9	60.244	0	2.1565
					sp|Q9GZZ8|LACRT_HUMAN	sp|Q9GZZ8|LACRT_HUMAN	Q9GZZ8	Q9GZZ8	LACRT	20.4027			20.8106	1	1	1	8.7	8.7	8.7	14.246	0.0035006	1.7477
					sp|Q13617|CUL2_HUMAN;sp|Q13617-2|CUL2_HUMAN	sp|Q13617|CUL2_HUMAN;sp|Q13617-2|CUL2_HUMAN	Q13617	Q13617	CUL2		20.3959	21.016		2	2	2	3.4	3.4	3.4	86.982	0	3.3784
					sp|P13489|RINI_HUMAN	sp|P13489|RINI_HUMAN	P13489	P13489	RINI	20.3908			19.8655	1	1	1	2.4	2.4	2.4	49.973	0	5.6722
					sp|P13995-2|MTDC_HUMAN;sp|P13995|MTDC_HUMAN	sp|P13995-2|MTDC_HUMAN;sp|P13995|MTDC_HUMAN	P13995-2	P13995	MTDC		20.3874	20.1338		1	1	1	4.4	4.4	4.4	26.849	0.0034562	1.6822
					sp|P26196|DDX6_HUMAN	sp|P26196|DDX6_HUMAN	P26196	P26196	DDX6	20.3862			20.5592	1	1	1	2.3	2.3	2.3	54.416	0	4.0883
					sp|Q9NXS2-3|QPCTL_HUMAN;sp|Q9NXS2|QPCTL_HUMAN	sp|Q9NXS2-3|QPCTL_HUMAN;sp|Q9NXS2|QPCTL_HUMAN	Q9NXS2-3	Q9NXS2	QPCTL	20.3657			21.3075	1	1	1	4.5	4.5	4.5	32.911	0.0034522	1.6723
					sp|P60891-2|PRPS1_HUMAN;sp|P60891|PRPS1_HUMAN;sp|P21108|PRPS3_HUMAN;sp|P11908|PRPS2_HUMAN;sp|P11908-2|PRPS2_HUMAN	sp|P60891-2|PRPS1_HUMAN;sp|P60891|PRPS1_HUMAN;sp|P21108|PRPS3_HUMAN;sp|P11908|PRPS2_HUMAN;sp|P11908-2|PRPS2_HUMAN	P60891-2	P60891	PRPS1	20.363			21.437	2	2	2	13.1	13.1	13.1	27.526	0	12.32
					sp|Q92947|GCDH_HUMAN	sp|Q92947|GCDH_HUMAN	Q92947	Q92947	GCDH		20.3519	21.2706		1	1	1	2.7	2.7	2.7	48.127	0	2.8668
					sp|Q9Y3U8|RL36_HUMAN	sp|Q9Y3U8|RL36_HUMAN	Q9Y3U8	Q9Y3U8	RL36	20.3408			19.7124	1	1	1	11.4	11.4	11.4	12.254	0.0044593	1.482
					sp|Q14240|IF4A2_HUMAN;sp|Q14240-2|IF4A2_HUMAN	sp|Q14240|IF4A2_HUMAN;sp|Q14240-2|IF4A2_HUMAN	Q14240	Q14240	IF4A2		20.2835	19.9372		7	1	1	19.4	3.7	3.7	46.402	0	2.9424
					sp|P04049|RAF1_HUMAN;sp|P04049-2|RAF1_HUMAN	sp|P04049|RAF1_HUMAN;sp|P04049-2|RAF1_HUMAN	P04049	P04049	RAF1		20.2568	21.0873		4	2	2	8.3	4.9	4.9	73.051	0	3.3329
					sp|P61224-2|RAP1B_HUMAN;sp|P61224-4|RAP1B_HUMAN;sp|P61224-3|RAP1B_HUMAN;sp|P62834|RAP1A_HUMAN;sp|P61224|RAP1B_HUMAN;sp|A6NIZ1|RP1BL_HUMAN	sp|P61224-2|RAP1B_HUMAN;sp|P61224-4|RAP1B_HUMAN;sp|P61224-3|RAP1B_HUMAN;sp|P62834|RAP1A_HUMAN;sp|P61224|RAP1B_HUMAN;sp|A6NIZ1|RP1BL_HUMAN	P61224-2	P61224	RAP1B	20.2514			19.8185	1	1	1	10.2	10.2	10.2	15.356	0	2.0679
					sp|O43707|ACTN4_HUMAN;sp|O43707-2|ACTN4_HUMAN;sp|O43707-3|ACTN4_HUMAN	sp|O43707|ACTN4_HUMAN;sp|O43707-2|ACTN4_HUMAN	O43707	O43707	ACTN4	20.2301			20.173	8	1	1	11.3	1.8	1.8	104.85	0.0034642	1.6873
					sp|A0FGR8-2|ESYT2_HUMAN	sp|A0FGR8-2|ESYT2_HUMAN	A0FGR8-2	A0FGR8	ESYT2		20.2115	20.8185		1	1	1	2.6	2.6	2.6	98.9	0	3.3908
					sp|P37837|TALDO_HUMAN	sp|P37837|TALDO_HUMAN	P37837	P37837	TALDO		20.2103	20.3533		1	1	1	3	3	3	37.54	0.007584	1.3552
					sp|Q9NRX4-2|PHP14_HUMAN;sp|Q9NRX4|PHP14_HUMAN	sp|Q9NRX4-2|PHP14_HUMAN;sp|Q9NRX4|PHP14_HUMAN	Q9NRX4-2	Q9NRX4	PHP14	20.21			19.5507	1	1	1	16.1	16.1	16.1	13.671	0	3.0172
					sp|P31153-2|METK2_HUMAN;sp|P31153|METK2_HUMAN	sp|P31153-2|METK2_HUMAN;sp|P31153|METK2_HUMAN	P31153-2	P31153	METK2		20.2091	19.8108		1	1	1	5.4	5.4	5.4	32.964	0.0044643	1.4821
					sp|P07814|SYEP_HUMAN	sp|P07814|SYEP_HUMAN	P07814	P07814	SYEP	20.1998			20.125	2	2	2	1.4	1.4	1.4	170.59	0	2.3039
					sp|Q99439-2|CNN2_HUMAN;sp|Q15417-3|CNN3_HUMAN;sp|Q99439|CNN2_HUMAN;sp|Q15417|CNN3_HUMAN	sp|Q99439-2|CNN2_HUMAN;sp|Q15417-3|CNN3_HUMAN;sp|Q99439|CNN2_HUMAN;sp|Q15417|CNN3_HUMAN	Q99439-2	Q99439	CNN2		20.1951	20.9187		1	1	1	4.1	4.1	4.1	29.5	0	2.4975
					sp|P21980|TGM2_HUMAN	sp|P21980|TGM2_HUMAN	P21980	P21980	TGM2	20.1942			20.0645	1	1	1	1.9	1.9	1.9	77.328	0	7.5441
					sp|Q9UBG0|MRC2_HUMAN	sp|Q9UBG0|MRC2_HUMAN	Q9UBG0	Q9UBG0	MRC2	20.1626			19.0469	1	1	1	0.9	0.9	0.9	166.67	0.0043526	1.3721
					sp|P54803-4|GALC_HUMAN;sp|P54803-3|GALC_HUMAN;sp|P54803|GALC_HUMAN	sp|P54803-4|GALC_HUMAN;sp|P54803-3|GALC_HUMAN;sp|P54803|GALC_HUMAN	P54803-4	P54803	GALC	20.1604			20.7702	1	1	1	1.8	1.8	1.8	74.763	0	4.5031
					sp|Q9UHD8-4|SEPT9_HUMAN;sp|Q9UHD8-9|SEPT9_HUMAN;sp|Q9UHD8-3|SEPT9_HUMAN;sp|Q9UHD8-8|SEPT9_HUMAN;sp|Q9UHD8-7|SEPT9_HUMAN;sp|Q9UHD8-2|SEPT9_HUMAN;sp|Q9UHD8-5|SEPT9_HUMAN;sp|Q9UHD8|SEPT9_HUMAN	sp|Q9UHD8-4|SEPT9_HUMAN;sp|Q9UHD8-9|SEPT9_HUMAN;sp|Q9UHD8-3|SEPT9_HUMAN;sp|Q9UHD8-8|SEPT9_HUMAN;sp|Q9UHD8-7|SEPT9_HUMAN;sp|Q9UHD8-2|SEPT9_HUMAN;sp|Q9UHD8-5|SEPT9_HUMAN;sp|Q9UHD8|SEPT9_HUMAN	Q9UHD8-4	Q9UHD8	SEPT9	20.1433			20.1605	1	1	1	3	3	3	38.518	0.0045198	1.573
					sp|Q96MT3|PRIC1_HUMAN	sp|Q96MT3|PRIC1_HUMAN	Q96MT3	Q96MT3	PRIC1		20.1361	20.9643		2	2	2	2.4	2.4	2.4	94.299	0.0034208	1.6369
					sp|O15235|RT12_HUMAN	sp|O15235|RT12_HUMAN	O15235	O15235	RT12		20.1304	21.4135		1	1	1	6.5	6.5	6.5	15.173	0.0044843	1.5105
					sp|Q9NTK5-3|OLA1_HUMAN;sp|Q9NTK5|OLA1_HUMAN	sp|Q9NTK5-3|OLA1_HUMAN;sp|Q9NTK5|OLA1_HUMAN	Q9NTK5-3	Q9NTK5	OLA1	20.1236			20.1146	1	1	1	5.4	5.4	5.4	31.44	0	11.3
					sp|O00410-2|IPO5_HUMAN;sp|O00410|IPO5_HUMAN;sp|O00410-3|IPO5_HUMAN	sp|O00410-2|IPO5_HUMAN;sp|O00410|IPO5_HUMAN;sp|O00410-3|IPO5_HUMAN	O00410-2	O00410	IPO5	20.1214			20.0246	1	1	1	1.1	1.1	1.1	116.98	0.0044395	1.4519
					sp|O60701-3|UGDH_HUMAN;sp|O60701-2|UGDH_HUMAN;sp|O60701|UGDH_HUMAN	sp|O60701-3|UGDH_HUMAN;sp|O60701-2|UGDH_HUMAN;sp|O60701|UGDH_HUMAN	O60701-3	O60701	UGDH		20.1152	20.2393		1	1	1	2.5	2.5	2.5	44.414	0	2.5503
					sp|P10321|1C07_HUMAN;sp|Q95604|1C17_HUMAN;sp|Q31612|1B73_HUMAN;sp|P10316|1A69_HUMAN;sp|P01892|1A02_HUMAN;sp|Q09160|1A80_HUMAN;sp|P30512|1A29_HUMAN;sp|P30459|1A74_HUMAN;sp|P30457|1A66_HUMAN;sp|P30456|1A43_HUMAN;sp|P30453|1A34_HUMAN;sp|P30450|1A26_HUMAN;sp|P18462|1A25_HUMAN;sp|P16190|1A33_HUMAN;sp|P16189|1A31_HUMAN;sp|P10314|1A32_HUMAN;sp|P01891|1A68_HUMAN;sp|P30499|1C01_HUMAN	sp|P10321|1C07_HUMAN;sp|Q95604|1C17_HUMAN;sp|Q31612|1B73_HUMAN;sp|P10316|1A69_HUMAN;sp|P01892|1A02_HUMAN	P10321	P10321	1C07	20.1021			20.3074	3	1	1	15	3.6	3.6	40.648	0	9.815
					sp|P02786|TFR1_HUMAN	sp|P02786|TFR1_HUMAN	P02786	P02786	TFR1	20.0659			20.282	1	1	1	2	2	2	84.87	0.0043908	1.4207
					sp|Q9H019-2|MFR1L_HUMAN;sp|Q9H019-3|MFR1L_HUMAN;sp|Q9H019|MFR1L_HUMAN	sp|Q9H019-2|MFR1L_HUMAN;sp|Q9H019-3|MFR1L_HUMAN;sp|Q9H019|MFR1L_HUMAN	Q9H019-2	Q9H019	MFR1L	20.0633			20.1353	1	1	1	5.9	5.9	5.9	22.772	0.0034722	1.6968
					sp|P15586-2|GNS_HUMAN;sp|P15586|GNS_HUMAN	sp|P15586-2|GNS_HUMAN;sp|P15586|GNS_HUMAN	P15586-2	P15586	GNS	20.0426			19.6392	1	1	1	1.7	1.7	1.7	59.988	0.0044053	1.4299
					sp|Q9NUJ3|T11L1_HUMAN	sp|Q9NUJ3|T11L1_HUMAN	Q9NUJ3	Q9NUJ3	T11L1	20.0209			19.892	1	1	1	2.4	2.4	2.4	57.034	0	6.2947
					sp|Q8NBX0|SCPDL_HUMAN	sp|Q8NBX0|SCPDL_HUMAN	Q8NBX0	Q8NBX0	SCPDL		20.0154	19.8978		1	1	1	3	3	3	47.151	0.007535	1.3399
					sp|Q8NFH3|NUP43_HUMAN	sp|Q8NFH3|NUP43_HUMAN	Q8NFH3	Q8NFH3	NUP43	20.0144			20.2134	1	1	1	3.7	3.7	3.7	42.15	0.0034803	1.7143
					sp|Q8TER5-2|ARH40_HUMAN;sp|Q8TER5-4|ARH40_HUMAN;sp|Q8TER5-3|ARH40_HUMAN;sp|Q8TER5|ARH40_HUMAN	sp|Q8TER5-2|ARH40_HUMAN;sp|Q8TER5-4|ARH40_HUMAN;sp|Q8TER5-3|ARH40_HUMAN;sp|Q8TER5|ARH40_HUMAN	Q8TER5-2	Q8TER5	ARH40		20.014	20.954		1	1	1	1.4	1.4	1.4	88.757	0	2.6383
					sp|P13804-2|ETFA_HUMAN;sp|P13804|ETFA_HUMAN	sp|P13804-2|ETFA_HUMAN;sp|P13804|ETFA_HUMAN	P13804-2	P13804	ETFA	20.0126			19.2612	1	1	1	4.6	4.6	4.6	30.025	0	2.0657
					sp|P53004|BIEA_HUMAN	sp|P53004|BIEA_HUMAN	P53004	P53004	BIEA		19.9977	19.9297		2	2	2	13.2	13.2	13.2	33.428	0	3.0149
					sp|Q5JTW2|CEP78_HUMAN;sp|Q5JTW2-3|CEP78_HUMAN;sp|Q5JTW2-5|CEP78_HUMAN;sp|Q5JTW2-2|CEP78_HUMAN	sp|Q5JTW2|CEP78_HUMAN;sp|Q5JTW2-3|CEP78_HUMAN;sp|Q5JTW2-5|CEP78_HUMAN;sp|Q5JTW2-2|CEP78_HUMAN	Q5JTW2	Q5JTW2	CEP78	19.9883			19.4241	1	1	1	1.5	1.5	1.5	76.396	0	2.8933
					sp|Q13043-2|STK4_HUMAN;sp|Q13043|STK4_HUMAN	sp|Q13043-2|STK4_HUMAN;sp|Q13043|STK4_HUMAN	Q13043-2	Q13043	STK4	19.9857			21.2217	4	1	1	10.6	2.8	2.8	52.335	0.0011976	1.9461
					sp|P54886-2|P5CS_HUMAN;sp|P54886|P5CS_HUMAN	sp|P54886-2|P5CS_HUMAN;sp|P54886|P5CS_HUMAN	P54886-2	P54886	P5CS	19.9536			19.8836	1	1	1	1.5	1.5	1.5	87.088	0	3.0928
					sp|O14786-3|NRP1_HUMAN;sp|O14786-2|NRP1_HUMAN;sp|O14786|NRP1_HUMAN	sp|O14786-3|NRP1_HUMAN;sp|O14786-2|NRP1_HUMAN;sp|O14786|NRP1_HUMAN	O14786-3	O14786	NRP1	19.929			20.1062	1	1	1	2.3	2.3	2.3	68.375	0	2.8325
					sp|P61769|B2MG_HUMAN	sp|P61769|B2MG_HUMAN	P61769	P61769	B2MG	19.929			20.9321	1	1	1	18.5	18.5	18.5	13.714	0.0044248	1.4475
					sp|Q9HCN8|SDF2L_HUMAN	sp|Q9HCN8|SDF2L_HUMAN	Q9HCN8	Q9HCN8	SDF2L		19.9195	20.7207		3	3	3	19.5	19.5	19.5	23.598	0	2.3619
					sp|Q9Y224|RTRAF_HUMAN	sp|Q9Y224|RTRAF_HUMAN	Q9Y224	Q9Y224	RTRAF	19.913			20.7491	2	2	2	13.1	13.1	13.1	28.068	0	2.4449
					sp|Q12906-5|ILF3_HUMAN;sp|Q12906-4|ILF3_HUMAN;sp|Q12906-2|ILF3_HUMAN;sp|Q12906-6|ILF3_HUMAN;sp|Q12906-3|ILF3_HUMAN;sp|Q12906|ILF3_HUMAN;sp|Q12906-7|ILF3_HUMAN	sp|Q12906-5|ILF3_HUMAN;sp|Q12906-4|ILF3_HUMAN;sp|Q12906-2|ILF3_HUMAN;sp|Q12906-6|ILF3_HUMAN;sp|Q12906-3|ILF3_HUMAN;sp|Q12906|ILF3_HUMAN;sp|Q12906-7|ILF3_HUMAN	Q12906-5	Q12906	ILF3	19.8954			20.157	1	1	1	1.6	1.6	1.6	74.606	0	2.4878
					sp|Q17RY0-3|CPEB4_HUMAN;sp|Q7Z5Q1-7|CPEB2_HUMAN;sp|Q7Z5Q1-5|CPEB2_HUMAN;sp|Q7Z5Q1-4|CPEB2_HUMAN;sp|Q7Z5Q1-6|CPEB2_HUMAN;sp|Q7Z5Q1-3|CPEB2_HUMAN;sp|Q7Z5Q1|CPEB2_HUMAN;sp|Q8NE35-2|CPEB3_HUMAN;sp|Q8NE35|CPEB3_HUMAN;sp|Q17RY0-2|CPEB4_HUMAN;sp|Q17RY0|CPEB4_HUMAN;sp|Q7Z5Q1-8|CPEB2_HUMAN;sp|Q7Z5Q1-9|CPEB2_HUMAN	sp|Q17RY0-3|CPEB4_HUMAN;sp|Q7Z5Q1-7|CPEB2_HUMAN;sp|Q7Z5Q1-5|CPEB2_HUMAN;sp|Q7Z5Q1-4|CPEB2_HUMAN;sp|Q7Z5Q1-6|CPEB2_HUMAN;sp|Q7Z5Q1-3|CPEB2_HUMAN;sp|Q7Z5Q1|CPEB2_HUMAN;sp|Q8NE35-2|CPEB3_HUMAN;sp|Q8NE35|CPEB3_HUMAN;sp|Q17RY0-2|CPEB4_HUMAN;sp|Q17RY0|CPEB4_HUMAN;sp|Q7Z5Q1-8|CPEB2_HUMAN;sp|Q7Z5Q1-9|CPEB2_HUMAN	Q17RY0-3	Q17RY0	CPEB4	19.8811			20.9205	1	1	1	3.7	3.7	3.7	36.212	0	3.2369
					sp|P31151|S10A7_HUMAN;sp|Q86SG5|S1A7A_HUMAN	sp|P31151|S10A7_HUMAN;sp|Q86SG5|S1A7A_HUMAN	P31151	P31151	S10A7	19.8747			23.001	4	4	4	34.7	34.7	34.7	11.471	0	7.7853
					sp|Q9UHD2|TBK1_HUMAN	sp|Q9UHD2|TBK1_HUMAN	Q9UHD2	Q9UHD2	TBK1		19.8486	21.2361		2	2	2	3.6	3.6	3.6	83.641	0	3.7992
					sp|Q12904|AIMP1_HUMAN;sp|Q12904-2|AIMP1_HUMAN	sp|Q12904|AIMP1_HUMAN;sp|Q12904-2|AIMP1_HUMAN	Q12904	Q12904	AIMP1	19.8353			20.2287	1	1	1	3.8	3.8	3.8	34.352	0.0095643	1.2575
					sp|Q86VP6-2|CAND1_HUMAN;sp|Q86VP6|CAND1_HUMAN	sp|Q86VP6-2|CAND1_HUMAN;sp|Q86VP6|CAND1_HUMAN	Q86VP6-2	Q86VP6	CAND1	19.8314			19.3941	2	2	2	2.4	2.4	2.4	117.89	0	3.4868
					sp|P49023-2|PAXI_HUMAN;sp|P49023|PAXI_HUMAN;sp|P49023-3|PAXI_HUMAN	sp|P49023-2|PAXI_HUMAN;sp|P49023|PAXI_HUMAN;sp|P49023-3|PAXI_HUMAN	P49023-2	P49023	PAXI		19.8253	21.1975		1	1	1	3.6	3.6	3.6	60.966	0	8.8536
					sp|Q16851-2|UGPA_HUMAN;sp|Q16851|UGPA_HUMAN	sp|Q16851-2|UGPA_HUMAN;sp|Q16851|UGPA_HUMAN	Q16851-2	Q16851	UGPA	19.8061			19.7234	1	1	1	2.4	2.4	2.4	55.676	0.0043431	1.368
					sp|P17174|AATC_HUMAN;sp|P17174-2|AATC_HUMAN	sp|P17174|AATC_HUMAN;sp|P17174-2|AATC_HUMAN	P17174	P17174	AATC	19.7976			21.2754	2	2	2	7.3	7.3	7.3	46.247	0	14.387
					sp|Q9UGM3-9|DMBT1_HUMAN;sp|Q9UGM3-4|DMBT1_HUMAN;sp|Q9UGM3-8|DMBT1_HUMAN;sp|Q9UGM3-2|DMBT1_HUMAN;sp|Q9UGM3-5|DMBT1_HUMAN;sp|Q9UGM3-3|DMBT1_HUMAN;sp|Q9UGM3|DMBT1_HUMAN;sp|Q9UGM3-7|DMBT1_HUMAN;sp|Q9UGM3-6|DMBT1_HUMAN	sp|Q9UGM3-9|DMBT1_HUMAN;sp|Q9UGM3-4|DMBT1_HUMAN;sp|Q9UGM3-8|DMBT1_HUMAN;sp|Q9UGM3-2|DMBT1_HUMAN;sp|Q9UGM3-5|DMBT1_HUMAN;sp|Q9UGM3-3|DMBT1_HUMAN;sp|Q9UGM3|DMBT1_HUMAN;sp|Q9UGM3-7|DMBT1_HUMAN;sp|Q9UGM3-6|DMBT1_HUMAN	Q9UGM3-9	Q9UGM3	DMBT1	19.7954			22.3232	1	1	1	2.5	2.5	2.5	124.45	0	2.5731
					sp|Q92973-3|TNPO1_HUMAN;sp|O14787-2|TNPO2_HUMAN;sp|Q92973-2|TNPO1_HUMAN;sp|Q92973|TNPO1_HUMAN	sp|Q92973-3|TNPO1_HUMAN;sp|O14787-2|TNPO2_HUMAN;sp|Q92973-2|TNPO1_HUMAN;sp|Q92973|TNPO1_HUMAN	Q92973-3	Q92973	TNPO1	19.7742			19.2702	1	1	1	1.4	1.4	1.4	96.9	0.0045147	1.5715
					sp|Q9Y490|TLN1_HUMAN	sp|Q9Y490|TLN1_HUMAN	Q9Y490	Q9Y490	TLN1	19.7628			18.8033	3	3	3	1.8	1.8	1.8	269.76	0	4.2617
					sp|P09543-2|CN37_HUMAN;sp|P09543|CN37_HUMAN	sp|P09543-2|CN37_HUMAN;sp|P09543|CN37_HUMAN	P09543-2	P09543	CN37	19.7582			19.7536	1	1	1	2.2	2.2	2.2	45.098	0.0094837	1.2225
					sp|Q96AG4|LRC59_HUMAN	sp|Q96AG4|LRC59_HUMAN	Q96AG4	Q96AG4	LRC59	19.7416			19.66	1	1	1	3.9	3.9	3.9	34.93	0	4.6849
					sp|Q13155-2|AIMP2_HUMAN;sp|Q13155|AIMP2_HUMAN	sp|Q13155-2|AIMP2_HUMAN;sp|Q13155|AIMP2_HUMAN	Q13155-2	Q13155	AIMP2	19.7285			20.3744	1	1	1	3.6	3.6	3.6	27.809	0.0094737	1.2225
					sp|P31939-2|PUR9_HUMAN;sp|P31939|PUR9_HUMAN	sp|P31939-2|PUR9_HUMAN;sp|P31939|PUR9_HUMAN	P31939-2	P31939	PUR9	19.7233			19.1268	2	2	2	4.1	4.1	4.1	64.523	0	8.0531
					sp|Q06210-2|GFPT1_HUMAN;sp|O94808|GFPT2_HUMAN;sp|Q06210|GFPT1_HUMAN	sp|Q06210-2|GFPT1_HUMAN;sp|O94808|GFPT2_HUMAN;sp|Q06210|GFPT1_HUMAN	Q06210-2	Q06210	GFPT1	19.7158			19.3557	1	1	1	1.2	1.2	1.2	76.758	0.0034247	1.6416
					sp|P49588|SYAC_HUMAN;sp|P49588-2|SYAC_HUMAN	sp|P49588|SYAC_HUMAN;sp|P49588-2|SYAC_HUMAN	P49588	P49588	SYAC		19.7153	18.8369		2	2	2	2.3	2.3	2.3	106.81	0.0034884	1.7282
					sp|P26368-2|U2AF2_HUMAN;sp|P26368|U2AF2_HUMAN	sp|P26368-2|U2AF2_HUMAN;sp|P26368|U2AF2_HUMAN	P26368-2	P26368	U2AF2	19.7108			20.254	1	1	1	5.5	5.5	5.5	53.12	0.0034404	1.6473
					sp|O14980|XPO1_HUMAN	sp|O14980|XPO1_HUMAN	O14980	O14980	XPO1		19.7022	20.5785		3	3	3	3	3	3	123.38	0	8.0921
					sp|Q15637-4|SF01_HUMAN;sp|Q15637-6|SF01_HUMAN;sp|Q15637-3|SF01_HUMAN;sp|Q15637-2|SF01_HUMAN;sp|Q15637|SF01_HUMAN;sp|Q15637-7|SF01_HUMAN;sp|Q15637-5|SF01_HUMAN	sp|Q15637-4|SF01_HUMAN;sp|Q15637-6|SF01_HUMAN;sp|Q15637-3|SF01_HUMAN;sp|Q15637-2|SF01_HUMAN;sp|Q15637|SF01_HUMAN;sp|Q15637-7|SF01_HUMAN;sp|Q15637-5|SF01_HUMAN	Q15637-4	Q15637	SF01	19.6642			20.2248	2	2	2	5.1	5.1	5.1	59.711	0	4.7054
					sp|Q9Y262-2|EIF3L_HUMAN;sp|Q9Y262|EIF3L_HUMAN	sp|Q9Y262-2|EIF3L_HUMAN;sp|Q9Y262|EIF3L_HUMAN	Q9Y262-2	Q9Y262	EIF3L	19.6597			19.9603	2	2	2	3.9	3.9	3.9	61.013	0	2.0106
					sp|Q13232|NDK3_HUMAN	sp|Q13232|NDK3_HUMAN	Q13232	Q13232	NDK3		19.6355	19.9795		1	1	1	10.1	10.1	10.1	19.015	0	2.6948
					sp|Q8TEX9|IPO4_HUMAN;sp|Q8TEX9-2|IPO4_HUMAN	sp|Q8TEX9|IPO4_HUMAN;sp|Q8TEX9-2|IPO4_HUMAN	Q8TEX9	Q8TEX9	IPO4		19.6289	20.1757		3	3	3	4.1	4.1	4.1	118.71	0	16.118
					sp|Q9Y240|CLC11_HUMAN	sp|Q9Y240|CLC11_HUMAN	Q9Y240	Q9Y240	CLC11		19.6287	21.0534		1	1	1	2.8	2.8	2.8	35.694	0	2.0233
					sp|Q13619|CUL4A_HUMAN	sp|Q13619|CUL4A_HUMAN	Q13619	Q13619	CUL4A		19.6228	20.3877		1	1	1	1.4	1.4	1.4	87.679	0.004386	1.416
					sp|Q53H96-2|P5CR3_HUMAN;sp|Q53H96|P5CR3_HUMAN	sp|Q53H96-2|P5CR3_HUMAN;sp|Q53H96|P5CR3_HUMAN	Q53H96-2	Q53H96	P5CR3		19.493	20.3963		1	1	1	4.3	4.3	4.3	26.439	0.0043764	1.4063
					sp|Q14558|KPRA_HUMAN;sp|Q14558-2|KPRA_HUMAN	sp|Q14558|KPRA_HUMAN;sp|Q14558-2|KPRA_HUMAN	Q14558	Q14558	KPRA	19.4558			19.1963	1	1	1	3.7	3.7	3.7	39.393	0.009636	1.3022
					sp|Q00005-6|2ABB_HUMAN;sp|Q00005|2ABB_HUMAN;sp|Q00005-2|2ABB_HUMAN;sp|P63151|2ABA_HUMAN;sp|Q00005-3|2ABB_HUMAN;sp|Q66LE6|2ABD_HUMAN;sp|P63151-2|2ABA_HUMAN;sp|Q00005-4|2ABB_HUMAN;sp|Q00005-5|2ABB_HUMAN;sp|Q00005-7|2ABB_HUMAN	sp|Q00005-6|2ABB_HUMAN;sp|Q00005|2ABB_HUMAN;sp|Q00005-2|2ABB_HUMAN;sp|P63151|2ABA_HUMAN;sp|Q00005-3|2ABB_HUMAN;sp|Q66LE6|2ABD_HUMAN;sp|P63151-2|2ABA_HUMAN;sp|Q00005-4|2ABB_HUMAN;sp|Q00005-5|2ABB_HUMAN;sp|Q00005-7|2ABB_HUMAN	Q00005-6	Q00005	2ABB	19.452			19.529	1	1	1	3.2	3.2	3.2	50.37	0	10.143
					sp|P61163|ACTZ_HUMAN	sp|P61163|ACTZ_HUMAN	P61163	P61163	ACTZ	19.3676			20.3175	2	2	2	8.8	8.8	8.8	42.613	0	2.4224
					sp|Q8NCG7-2|DGLB_HUMAN;sp|Q8NCG7-4|DGLB_HUMAN;sp|Q8NCG7|DGLB_HUMAN	sp|Q8NCG7-2|DGLB_HUMAN;sp|Q8NCG7-4|DGLB_HUMAN;sp|Q8NCG7|DGLB_HUMAN	Q8NCG7-2	Q8NCG7	DGLB	19.3639			19.2543	1	1	1	5.4	5.4	5.4	43.191	0.0075676	1.3479
					sp|O94964-4|SOGA1_HUMAN;sp|O94964|SOGA1_HUMAN;sp|O94964-2|SOGA1_HUMAN	sp|O94964-4|SOGA1_HUMAN;sp|O94964|SOGA1_HUMAN;sp|O94964-2|SOGA1_HUMAN	O94964-4	O94964	SOGA1	19.3317			19.2629	2	2	2	2.2	2.2	2.2	115.83	0	4.3618
					sp|P62308|RUXG_HUMAN;sp|A8MWD9|RUXGL_HUMAN	sp|P62308|RUXG_HUMAN;sp|A8MWD9|RUXGL_HUMAN	P62308	P62308	RUXG	19.2979			19.7859	1	1	1	17.1	17.1	17.1	8.496	0.009544	1.2506
					sp|Q92900-2|RENT1_HUMAN;sp|Q92900|RENT1_HUMAN	sp|Q92900-2|RENT1_HUMAN;sp|Q92900|RENT1_HUMAN	Q92900-2	Q92900	RENT1	19.2857			19.8133	1	1	1	0.9	0.9	0.9	123.03	0	2.1684
					sp|Q9HD45|TM9S3_HUMAN	sp|Q9HD45|TM9S3_HUMAN	Q9HD45	Q9HD45	TM9S3	19.2804			19.8132	1	1	1	1.7	1.7	1.7	67.887	0.0044444	1.4538
					sp|P05164-2|PERM_HUMAN;sp|P05164|PERM_HUMAN;sp|P05164-3|PERM_HUMAN	sp|P05164-2|PERM_HUMAN;sp|P05164|PERM_HUMAN;sp|P05164-3|PERM_HUMAN	P05164-2	P05164	PERM	19.2528			20.999	2	2	2	3.4	3.4	3.4	73.853	0	2.324
					sp|Q9BVP2-2|GNL3_HUMAN;sp|Q9BVP2|GNL3_HUMAN	sp|Q9BVP2-2|GNL3_HUMAN;sp|Q9BVP2|GNL3_HUMAN	Q9BVP2-2	Q9BVP2	GNL3	19.1984			21.0137	2	2	2	3.7	3.7	3.7	60.54	0	5.3866
					sp|P01591|IGJ_HUMAN	sp|P01591|IGJ_HUMAN	P01591	P01591	IGJ	19.1786			21.896	1	1	1	9.4	9.4	9.4	18.098	0	9.7446
					sp|Q13045-2|FLII_HUMAN;sp|Q13045-3|FLII_HUMAN;sp|Q13045|FLII_HUMAN	sp|Q13045-2|FLII_HUMAN;sp|Q13045-3|FLII_HUMAN;sp|Q13045|FLII_HUMAN	Q13045-2	Q13045	FLII		19.1438	20.2659		1	1	1	1.2	1.2	1.2	138.49	0	2.1456
					sp|O43156|TTI1_HUMAN	sp|O43156|TTI1_HUMAN	O43156	O43156	TTI1		19.1305	18.6033		1	1	1	1.3	1.3	1.3	122.07	0	2.0166
					sp|Q16795|NDUA9_HUMAN	sp|Q16795|NDUA9_HUMAN	Q16795	Q16795	NDUA9	19.0851			21.1226	1	1	1	3.4	3.4	3.4	42.509	0.0034364	1.6468
					sp|Q13561|DCTN2_HUMAN;sp|Q13561-3|DCTN2_HUMAN;sp|Q13561-2|DCTN2_HUMAN	sp|Q13561|DCTN2_HUMAN;sp|Q13561-3|DCTN2_HUMAN;sp|Q13561-2|DCTN2_HUMAN	Q13561	Q13561	DCTN2	19.0156			19.5918	1	1	1	3.7	3.7	3.7	44.23	0.0095137	1.2401
					sp|P28331-3|NDUS1_HUMAN;sp|P28331-4|NDUS1_HUMAN;sp|P28331-5|NDUS1_HUMAN;sp|P28331|NDUS1_HUMAN;sp|P28331-2|NDUS1_HUMAN	sp|P28331-3|NDUS1_HUMAN;sp|P28331-4|NDUS1_HUMAN;sp|P28331-5|NDUS1_HUMAN;sp|P28331|NDUS1_HUMAN;sp|P28331-2|NDUS1_HUMAN	P28331-3	P28331	NDUS1	18.9989			19.7761	2	2	2	6.2	6.2	6.2	67.524	0	3.2916
					sp|O00165-5|HAX1_HUMAN;sp|O00165-3|HAX1_HUMAN;sp|O00165|HAX1_HUMAN;sp|O00165-2|HAX1_HUMAN	sp|O00165-5|HAX1_HUMAN;sp|O00165-3|HAX1_HUMAN;sp|O00165|HAX1_HUMAN;sp|O00165-2|HAX1_HUMAN	O00165-5	O00165	HAX1	18.9449			20.0343	2	2	2	15.6	15.6	15.6	26.099	0	2.363
					sp|Q99733|NP1L4_HUMAN;sp|Q99733-2|NP1L4_HUMAN	sp|Q99733|NP1L4_HUMAN;sp|Q99733-2|NP1L4_HUMAN	Q99733	Q99733	NP1L4	18.9325			18.6992	1	1	1	2.9	2.9	2.9	42.823	0.0044994	1.5376
					sp|P00491|PNPH_HUMAN	sp|P00491|PNPH_HUMAN	P00491	P00491	PNPH	18.9134			19.5764	2	2	2	10.7	10.7	10.7	32.118	0.0035545	1.8585
					sp|Q5T4S7-3|UBR4_HUMAN;sp|Q5T4S7-4|UBR4_HUMAN;sp|Q5T4S7|UBR4_HUMAN;sp|Q5T4S7-2|UBR4_HUMAN;sp|Q5T4S7-5|UBR4_HUMAN	sp|Q5T4S7-3|UBR4_HUMAN;sp|Q5T4S7-4|UBR4_HUMAN;sp|Q5T4S7|UBR4_HUMAN;sp|Q5T4S7-2|UBR4_HUMAN;sp|Q5T4S7-5|UBR4_HUMAN	Q5T4S7-3	Q5T4S7	UBR4	18.8296			18.0408	2	2	2	0.5	0.5	0.5	571.85	0	3.8316
					sp|Q9BW92-2|SYTM_HUMAN;sp|Q9BW92|SYTM_HUMAN	sp|Q9BW92-2|SYTM_HUMAN;sp|Q9BW92|SYTM_HUMAN	Q9BW92-2	Q9BW92	SYTM	18.812			19.8316	1	1	1	2.6	2.6	2.6	66.372	0.0044199	1.4457
					sp|Q8IVL6|P3H3_HUMAN	sp|Q8IVL6|P3H3_HUMAN	Q8IVL6	Q8IVL6	P3H3	18.7948			18.3731	1	1	1	2	2	2	81.836	0.0095847	1.2828
					sp|Q96DA0|ZG16B_HUMAN	sp|Q96DA0|ZG16B_HUMAN	Q96DA0	Q96DA0	ZG16B	18.7539			26.1501	2	2	2	12	12	12	22.739	0	22.227
					sp|P35251-2|RFC1_HUMAN;sp|P35251|RFC1_HUMAN	sp|P35251-2|RFC1_HUMAN;sp|P35251|RFC1_HUMAN	P35251-2	P35251	RFC1		18.6921	19.4402		2	2	2	2.2	2.2	2.2	128.18	0	2.7865
					sp|Q9UNS2|CSN3_HUMAN	sp|Q9UNS2|CSN3_HUMAN	Q9UNS2	Q9UNS2	CSN3	18.6846			18.6384	1	1	1	2.8	2.8	2.8	47.873	0	2.7373
					sp|O00429-7|DNM1L_HUMAN;sp|O00429-4|DNM1L_HUMAN;sp|O00429-5|DNM1L_HUMAN;sp|O00429-3|DNM1L_HUMAN;sp|O00429-2|DNM1L_HUMAN;sp|O00429|DNM1L_HUMAN;sp|O00429-8|DNM1L_HUMAN;sp|O00429-6|DNM1L_HUMAN	sp|O00429-7|DNM1L_HUMAN;sp|O00429-4|DNM1L_HUMAN;sp|O00429-5|DNM1L_HUMAN;sp|O00429-3|DNM1L_HUMAN;sp|O00429-2|DNM1L_HUMAN;sp|O00429|DNM1L_HUMAN;sp|O00429-8|DNM1L_HUMAN;sp|O00429-6|DNM1L_HUMAN	O00429-7	O00429	DNM1L	18.6413			18.735	1	1	1	3.9	3.9	3.9	60.008	0	27.053
					sp|P47929|LEG7_HUMAN	sp|P47929|LEG7_HUMAN	P47929	P47929	LEG7	18.3854			20.1774	1	1	1	8.1	8.1	8.1	15.075	0	2.2494
					sp|Q9HA92|RSAD1_HUMAN	sp|Q9HA92|RSAD1_HUMAN	Q9HA92	Q9HA92	RSAD1	18.248			18.3847	1	1	1	2.9	2.9	2.9	48.713	0	9.4697
					sp|Q01469|FABP5_HUMAN	sp|Q01469|FABP5_HUMAN	Q01469	Q01469	FABP5	18.2161			19.957	2	2	2	22.2	22.2	22.2	15.164	0	3.6777
					sp|Q9Y6M1-5|IF2B2_HUMAN;sp|Q9Y6M1-6|IF2B2_HUMAN;sp|Q9Y6M1-3|IF2B2_HUMAN;sp|Q9Y6M1-4|IF2B2_HUMAN;sp|Q9Y6M1-1|IF2B2_HUMAN;sp|Q9Y6M1|IF2B2_HUMAN	sp|Q9Y6M1-5|IF2B2_HUMAN;sp|Q9Y6M1-6|IF2B2_HUMAN;sp|Q9Y6M1-3|IF2B2_HUMAN;sp|Q9Y6M1-4|IF2B2_HUMAN;sp|Q9Y6M1-1|IF2B2_HUMAN;sp|Q9Y6M1|IF2B2_HUMAN	Q9Y6M1-5	Q9Y6M1	IF2B2	17.8494			19.3896	1	1	1	3.2	3.2	3.2	54.721	0.0034443	1.6516
					sp|O75643-2|U520_HUMAN;sp|O75643|U520_HUMAN	sp|O75643-2|U520_HUMAN;sp|O75643|U520_HUMAN	O75643-2	O75643	U520	17.2396			18.7849	1	1	1	1.4	1.4	1.4	71.471	0.0044297	1.4512
					sp|A0A0B4J1V1|HV321_HUMAN	sp|A0A0B4J1V1|HV321_HUMAN	A0A0B4J1V1	A0A0B4J1V1	HV321				26.18	1	1	1	20.5	20.5	20.5	12.839	0.0096051	1.2866
					sp|O43592|XPOT_HUMAN	sp|O43592|XPOT_HUMAN	O43592	O43592	XPOT					1	1	1	1.4	1.4	1.4	109.96	0.0096154	1.2886
					sp|O60749-2|SNX2_HUMAN;sp|O60749|SNX2_HUMAN	sp|O60749-2|SNX2_HUMAN;sp|O60749|SNX2_HUMAN	O60749-2	O60749	SNX2					1	1	1	3.5	3.5	3.5	46.097	0	2.719
					sp|O60831|PRAF2_HUMAN	sp|O60831|PRAF2_HUMAN	O60831	O60831	PRAF2					1	1	1	10.1	10.1	10.1	19.258	0.0034602	1.6843
					sp|O75874|IDHC_HUMAN	sp|O75874|IDHC_HUMAN	O75874	O75874	IDHC					1	1	1	3.1	3.1	3.1	46.659	0.0094044	1.2162
					sp|P01861|IGHG4_HUMAN;sp|P01859|IGHG2_HUMAN	sp|P01861|IGHG4_HUMAN;sp|P01859|IGHG2_HUMAN	P01861	P01861	IGHG4					3	1	1	14.1	4.3	4.3	35.94	0.0033975	1.5993
					sp|P06703|S10A6_HUMAN	sp|P06703|S10A6_HUMAN	P06703	P06703	S10A6				20.9086	1	1	1	18.9	18.9	18.9	10.18	0	2.3306
					sp|P07741-2|APT_HUMAN;sp|P07741|APT_HUMAN	sp|P07741-2|APT_HUMAN;sp|P07741|APT_HUMAN	P07741-2	P07741	APT					1	1	1	8.2	8.2	8.2	14.557	0	7.2092
					sp|P10515|ODP2_HUMAN	sp|P10515|ODP2_HUMAN	P10515	P10515	ODP2					1	1	1	2.3	2.3	2.3	68.996	0.0095339	1.2506
					sp|P20962|PTMS_HUMAN	sp|P20962|PTMS_HUMAN	P20962	P20962	PTMS					1	1	1	11.8	11.8	11.8	11.53	0.0043668	1.3848
					sp|P30084|ECHM_HUMAN	sp|P30084|ECHM_HUMAN	P30084	P30084	ECHM				20.164	1	1	1	7.2	7.2	7.2	31.387	0	5.1711
					sp|P30876|RPB2_HUMAN	sp|P30876|RPB2_HUMAN	P30876	P30876	RPB2					1	1	1	1.1	1.1	1.1	133.9	0.0075758	1.3503
					sp|Q2VIR3-2|IF2GL_HUMAN;sp|Q2VIR3|IF2GL_HUMAN;sp|P41091|IF2G_HUMAN	sp|Q2VIR3-2|IF2GL_HUMAN;sp|Q2VIR3|IF2GL_HUMAN;sp|P41091|IF2G_HUMAN	Q2VIR3-2	Q2VIR3	IF2GL					1	1	1	3.4	3.4	3.4	50.529	0	4.0961
					sp|P51610-3|HCFC1_HUMAN;sp|P51610-2|HCFC1_HUMAN;sp|P51610|HCFC1_HUMAN;sp|P51610-4|HCFC1_HUMAN	sp|P51610-3|HCFC1_HUMAN;sp|P51610-2|HCFC1_HUMAN;sp|P51610|HCFC1_HUMAN;sp|P51610-4|HCFC1_HUMAN	P51610-3	P51610	HCFC1					1	1	1	4	4	4	47.189	0	2.6696
					sp|P54136-2|SYRC_HUMAN;sp|P54136|SYRC_HUMAN	sp|P54136-2|SYRC_HUMAN;sp|P54136|SYRC_HUMAN	P54136-2	P54136	SYRC			21.9665	20.9523	3	3	3	6.8	6.8	6.8	67.14	0	2.8876
					sp|P78395|PRAME_HUMAN	sp|P78395|PRAME_HUMAN	P78395	P78395	PRAME					1	1	1	3.3	3.3	3.3	57.889	0.0044793	1.5076
					sp|P82933|RT09_HUMAN	sp|P82933|RT09_HUMAN	P82933	P82933	RT09				18.5935	1	1	1	3.3	3.3	3.3	45.834	0.004415	1.434
					sp|P98170|XIAP_HUMAN	sp|P98170|XIAP_HUMAN	P98170	P98170	XIAP				20.1964	1	1	1	2.8	2.8	2.8	56.684	0.0034965	1.7371
					sp|Q00577|PURA_HUMAN	sp|Q00577|PURA_HUMAN	Q00577	Q00577	PURA			21.216	20.22	2	2	2	11.2	11.2	11.2	34.91	0.0012005	1.9509
					sp|Q12931-2|TRAP1_HUMAN;sp|Q12931|TRAP1_HUMAN	sp|Q12931-2|TRAP1_HUMAN;sp|Q12931|TRAP1_HUMAN	Q12931-2	Q12931	TRAP1				19.7193	1	1	1	2.3	2.3	2.3	74.267	0.0043573	1.373
					sp|Q13510-3|ASAH1_HUMAN;sp|Q13510|ASAH1_HUMAN;sp|Q13510-2|ASAH1_HUMAN	sp|Q13510-3|ASAH1_HUMAN;sp|Q13510|ASAH1_HUMAN;sp|Q13510-2|ASAH1_HUMAN	Q13510-3	Q13510	ASAH1					1	1	1	3.1	3.1	3.1	44.045	0.0034091	1.6123
					sp|Q15019|SEPT2_HUMAN;sp|Q15019-3|SEPT2_HUMAN;sp|Q15019-2|SEPT2_HUMAN	sp|Q15019|SEPT2_HUMAN;sp|Q15019-3|SEPT2_HUMAN;sp|Q15019-2|SEPT2_HUMAN	Q15019	Q15019	SEPT2					1	1	1	4.4	4.4	4.4	41.487	0.0044893	1.5185
					sp|Q15785|TOM34_HUMAN	sp|Q15785|TOM34_HUMAN	Q15785	Q15785	TOM34					1	1	1	4.9	4.9	4.9	34.559	0.0095541	1.2538
					sp|Q5M9Q1|NKAPL_HUMAN	sp|Q5M9Q1|NKAPL_HUMAN	Q5M9Q1	Q5M9Q1	NKAPL				23.1268	1	1	1	2.7	2.7	2.7	46.312	0.0034169	1.6188
					sp|Q7L2H7-2|EIF3M_HUMAN;sp|Q7L2H7|EIF3M_HUMAN	sp|Q7L2H7-2|EIF3M_HUMAN;sp|Q7L2H7|EIF3M_HUMAN	Q7L2H7-2	Q7L2H7	EIF3M					1	1	1	7.4	7.4	7.4	27.865	0	2.1428
					sp|Q7L8A9|VASH1_HUMAN	sp|Q7L8A9|VASH1_HUMAN	Q7L8A9	Q7L8A9	VASH1				24.7062	1	1	1	5.5	5.5	5.5	40.956	0.0035047	1.7481
					sp|Q96BN2|TADA1_HUMAN	sp|Q96BN2|TADA1_HUMAN	Q96BN2	Q96BN2	TADA1					1	1	1	4.2	4.2	4.2	37.381	0.0085837	1.3142
					sp|Q96EN8|MOCOS_HUMAN	sp|Q96EN8|MOCOS_HUMAN	Q96EN8	Q96EN8	MOCOS					1	1	1	2.7	2.7	2.7	98.119	0.0043716	1.4026
					sp|Q96FW1|OTUB1_HUMAN;sp|Q96FW1-2|OTUB1_HUMAN	sp|Q96FW1|OTUB1_HUMAN;sp|Q96FW1-2|OTUB1_HUMAN	Q96FW1	Q96FW1	OTUB1			20.3339	28.6184	2	2	2	4.4	4.4	4.4	31.284	0.0011919	1.9179
					sp|Q99935|PROL1_HUMAN	sp|Q99935|PROL1_HUMAN	Q99935	Q99935	PROL1				20.4865	1	1	1	8.1	8.1	8.1	27.216	0	2.4387
					sp|Q9BUJ2-4|HNRL1_HUMAN;sp|Q9BUJ2-2|HNRL1_HUMAN;sp|Q9BUJ2|HNRL1_HUMAN;sp|Q9BUJ2-3|HNRL1_HUMAN	sp|Q9BUJ2-4|HNRL1_HUMAN;sp|Q9BUJ2-2|HNRL1_HUMAN;sp|Q9BUJ2|HNRL1_HUMAN;sp|Q9BUJ2-3|HNRL1_HUMAN	Q9BUJ2-4	Q9BUJ2	HNRL1					2	2	2	3.7	3.7	3.7	84.793	0	8.5003
					sp|Q9BXB5-2|OSB10_HUMAN;sp|Q9BXB5|OSB10_HUMAN	sp|Q9BXB5-2|OSB10_HUMAN;sp|Q9BXB5|OSB10_HUMAN	Q9BXB5-2	Q9BXB5	OSB10					2	2	2	3.6	3.6	3.6	77.234	0.0011891	1.905
					sp|Q9BY77-2|PDIP3_HUMAN;sp|Q9BY77|PDIP3_HUMAN	sp|Q9BY77-2|PDIP3_HUMAN;sp|Q9BY77|PDIP3_HUMAN	Q9BY77-2	Q9BY77	PDIP3					1	1	1	3.3	3.3	3.3	42.894	0	2.2899
					sp|Q9BZ72-3|PITM2_HUMAN;sp|Q9BZ72-2|PITM2_HUMAN;sp|Q9BZ72|PITM2_HUMAN	sp|Q9BZ72-3|PITM2_HUMAN;sp|Q9BZ72-2|PITM2_HUMAN;sp|Q9BZ72|PITM2_HUMAN	Q9BZ72-3	Q9BZ72	PITM2				23.777	1	1	1	1.7	1.7	1.7	116.58	0.0094538	1.2204
					sp|Q9BZJ4-2|S2539_HUMAN;sp|Q9BZJ4|S2539_HUMAN	sp|Q9BZJ4-2|S2539_HUMAN;sp|Q9BZJ4|S2539_HUMAN	Q9BZJ4-2	Q9BZJ4	S2539					1	1	1	3.4	3.4	3.4	38.564	0.0044101	1.4326
					sp|Q9NZT1|CALL5_HUMAN	sp|Q9NZT1|CALL5_HUMAN	Q9NZT1	Q9NZT1	CALL5			17.1903	21.0376	1	1	1	9.6	9.6	9.6	15.892	0	1.9775
	-0.00417542		-0.575916		sp|P33992|MCM5_HUMAN	sp|P33992|MCM5_HUMAN	P33992	P33992	MCM5	22.3207			22.3249	3	3	3	6	6	6	82.285	0	3.0562
	-0.0203112		-0.60165		sp|Q13263-2|TIF1B_HUMAN;sp|Q13263|TIF1B_HUMAN	sp|Q13263-2|TIF1B_HUMAN;sp|Q13263|TIF1B_HUMAN	Q13263-2	Q13263	TIF1B	22.9763			22.9966	5	5	5	6.2	6.2	6.2	79.473	0	9.0832
	-0.048636		-0.543509		sp|Q9UBM7|DHCR7_HUMAN	sp|Q9UBM7|DHCR7_HUMAN	Q9UBM7	Q9UBM7	DHCR7	22.3908			22.4394	3	3	3	6.7	6.7	6.7	54.489	0	10.132
	-0.0534937		-0.540191		sp|O15173|PGRC2_HUMAN;sp|O15173-2|PGRC2_HUMAN	sp|O15173|PGRC2_HUMAN;sp|O15173-2|PGRC2_HUMAN	O15173	O15173	PGRC2		19.9952	20.1989		2	2	2	14.8	14.8	14.8	23.818	0	7.5617
	-0.063379		-0.652516		sp|Q13885|TBB2A_HUMAN	sp|Q13885|TBB2A_HUMAN	Q13885	Q13885	TBB2A	24.2852			24.3485	37	2	2	72.4	3.6	3.6	49.906	0	40.156
	-0.0668504		-0.490558		sp|P15311|EZRI_HUMAN;sp|P35241|RADI_HUMAN;sp|P35241-5|RADI_HUMAN;sp|P35241-4|RADI_HUMAN;sp|P35241-3|RADI_HUMAN	sp|P15311|EZRI_HUMAN;sp|P35241|RADI_HUMAN;sp|P35241-5|RADI_HUMAN;sp|P35241-4|RADI_HUMAN	P15311	P15311	EZRI	22.583			22.6499	12	4	4	16	7.3	7.3	69.412	0	21.538
	-0.069997		-0.583463		sp|P45974-2|UBP5_HUMAN;sp|P45974|UBP5_HUMAN	sp|P45974-2|UBP5_HUMAN;sp|P45974|UBP5_HUMAN	P45974-2	P45974	UBP5	21.441			21.511	2	2	2	4.2	4.2	4.2	93.307	0	26.114
	-0.0715273		-0.534454		sp|P37802|TAGL2_HUMAN;sp|P37802-2|TAGL2_HUMAN;sp|Q9UI15|TAGL3_HUMAN	sp|P37802|TAGL2_HUMAN;sp|P37802-2|TAGL2_HUMAN	P37802	P37802	TAGL2	25.1363			25.2078	10	10	10	60.3	60.3	60.3	22.391	0	46.933
	-0.0820108		-0.515769		sp|P36542-2|ATPG_HUMAN;sp|P36542|ATPG_HUMAN	sp|P36542-2|ATPG_HUMAN;sp|P36542|ATPG_HUMAN	P36542-2	P36542	ATPG	25.3366			25.4186	10	10	10	40.4	40.4	40.4	32.881	0	56.507
	-0.0845632		-0.606628		sp|O43808|PM34_HUMAN	sp|O43808|PM34_HUMAN	O43808	O43808	PM34	21.5459			21.6304	2	2	2	7.5	7.5	7.5	34.566	0	2.7963
	-0.0964526		-0.672704		sp|P49755|TMEDA_HUMAN	sp|P49755|TMEDA_HUMAN	P49755	P49755	TMEDA	22.3465			22.443	3	3	3	17.4	17.4	17.4	24.976	0	9.2922
	-0.0968537		-0.598697		sp|Q08397|LOXL1_HUMAN	sp|Q08397|LOXL1_HUMAN	Q08397	Q08397	LOXL1	22.9935			23.0903	4	4	4	9.2	9.2	9.2	63.109	0	14.678
-0.097476		0.278846			sp|O43143|DHX15_HUMAN	sp|O43143|DHX15_HUMAN	O43143	O43143	DHX15		21.2206	21.3181		2	2	2	3	3	3	90.932	0.0033937	1.5833
	-0.102605		-0.579404		sp|Q8WW22-3|DNJA4_HUMAN;sp|Q8WW22|DNJA4_HUMAN;sp|Q8WW22-2|DNJA4_HUMAN	sp|Q8WW22-3|DNJA4_HUMAN;sp|Q8WW22|DNJA4_HUMAN;sp|Q8WW22-2|DNJA4_HUMAN	Q8WW22-3	Q8WW22	DNJA4	23.7911			23.8937	2	2	2	3	3	3	41.597	0	3.47
	-0.110885		-0.67229		sp|P51570|GALK1_HUMAN;sp|P51570-2|GALK1_HUMAN	sp|P51570|GALK1_HUMAN;sp|P51570-2|GALK1_HUMAN	P51570	P51570	GALK1	22.799			22.9098	6	6	6	16.1	16.1	16.1	42.272	0	10.143
	-0.111789		-0.593703		sp|Q99436|PSB7_HUMAN	sp|Q99436|PSB7_HUMAN	Q99436	Q99436	PSB7	22.2591			22.3709	3	3	3	14.8	14.8	14.8	29.965	0	15.504
	-0.117866		-0.448883		sp|Q71U36-2|TBA1A_HUMAN;sp|Q71U36|TBA1A_HUMAN	sp|Q71U36-2|TBA1A_HUMAN;sp|Q71U36|TBA1A_HUMAN	Q71U36-2	Q71U36	TBA1A	24.0999			24.2178	34	1	0	76.7	3.4	0	46.297	0	10.165
	-0.118476		-0.677841		sp|P68366-2|TBA4A_HUMAN;sp|P68366|TBA4A_HUMAN	sp|P68366-2|TBA4A_HUMAN;sp|P68366|TBA4A_HUMAN	P68366-2	P68366	TBA4A	22.9223			23.0407	29	4	4	63.3	11.5	11.5	48.328	0	18.287
	-0.123403		-0.61865		sp|P52565|GDIR1_HUMAN;sp|P52565-2|GDIR1_HUMAN	sp|P52565|GDIR1_HUMAN;sp|P52565-2|GDIR1_HUMAN	P52565	P52565	GDIR1	23.452			23.5754	2	2	2	15.7	15.7	15.7	23.207	0	15.281
	-0.128929		-0.684411		sp|P30040|ERP29_HUMAN;sp|P30040-2|ERP29_HUMAN	sp|P30040|ERP29_HUMAN;sp|P30040-2|ERP29_HUMAN	P30040	P30040	ERP29	22.1198			22.2488	2	2	2	8.4	8.4	8.4	28.993	0	6.4385
	-0.130997		-0.681724		sp|P84077|ARF1_HUMAN;sp|P61204|ARF3_HUMAN;sp|P61204-2|ARF3_HUMAN;sp|P84085|ARF5_HUMAN;sp|P18085|ARF4_HUMAN	sp|P84077|ARF1_HUMAN;sp|P61204|ARF3_HUMAN;sp|P61204-2|ARF3_HUMAN	P84077	P84077	ARF1	22.4614			22.5924	4	4	4	27.1	27.1	27.1	20.697	0	15.772
	-0.141971		-0.659153		sp|O43747|AP1G1_HUMAN;sp|O43747-2|AP1G1_HUMAN	sp|O43747|AP1G1_HUMAN;sp|O43747-2|AP1G1_HUMAN	O43747	O43747	AP1G1	21.8612			22.0031	3	3	3	3	3	3	91.35	0	4.2271
-0.147307		0.236707			sp|Q86TX2|ACOT1_HUMAN;sp|P49753|ACOT2_HUMAN;sp|P49753-2|ACOT2_HUMAN	sp|Q86TX2|ACOT1_HUMAN;sp|P49753|ACOT2_HUMAN;sp|P49753-2|ACOT2_HUMAN	Q86TX2	Q86TX2	ACOT1		21.3339	21.4812		2	2	2	5.2	5.2	5.2	46.277	0	2.4432
	-0.148049		-0.614447		sp|P62851|RS25_HUMAN	sp|P62851|RS25_HUMAN	P62851	P62851	RS25	25.3647			25.5128	6	6	6	36	36	36	13.742	0	19.838
	-0.151154		-0.721968		sp|Q9GZV4|IF5A2_HUMAN;sp|Q6IS14|IF5AL_HUMAN;sp|P63241|IF5A1_HUMAN;sp|P63241-2|IF5A1_HUMAN	sp|Q9GZV4|IF5A2_HUMAN;sp|Q6IS14|IF5AL_HUMAN;sp|P63241|IF5A1_HUMAN;sp|P63241-2|IF5A1_HUMAN	Q9GZV4	Q9GZV4	IF5A2	22.7941			22.9452	3	3	3	13.1	13.1	13.1	16.793	0	5.3627
	-0.154217		-0.737519		sp|P30101|PDIA3_HUMAN	sp|P30101|PDIA3_HUMAN	P30101	P30101	PDIA3	23.6926			23.8468	9	9	9	26.9	26.9	26.9	56.782	0	40.897
	-0.158639		-0.710992		sp|P05387|RLA2_HUMAN	sp|P05387|RLA2_HUMAN	P05387	P05387	RLA2	21.6271			21.7858	2	2	2	27	27	27	11.665	0	12.748
	-0.17145		-0.616061		sp|Q9BQE3|TBA1C_HUMAN	sp|Q9BQE3|TBA1C_HUMAN	Q9BQE3	Q9BQE3	TBA1C	24.6591			24.8306	35	3	2	71	12.2	9.1	49.895	0	81.624
	-0.176838		-0.746374		sp|P60953|CDC42_HUMAN;sp|P60953-1|CDC42_HUMAN	sp|P60953|CDC42_HUMAN;sp|P60953-1|CDC42_HUMAN	P60953	P60953	CDC42	21.4861			21.6629	2	2	2	16.2	16.2	16.2	21.258	0	11.726
	-0.184621		-0.678834		sp|P30153|2AAA_HUMAN;sp|P30154-5|2AAB_HUMAN;sp|P30154-4|2AAB_HUMAN;sp|P30154|2AAB_HUMAN;sp|P30154-2|2AAB_HUMAN	sp|P30153|2AAA_HUMAN	P30153	P30153	2AAA	22.6761			22.8607	4	4	4	12.1	12.1	12.1	65.308	0	14.225
	-0.185589		-0.682094		sp|P12956|XRCC6_HUMAN;sp|P12956-2|XRCC6_HUMAN	sp|P12956|XRCC6_HUMAN;sp|P12956-2|XRCC6_HUMAN	P12956	P12956	XRCC6	22.3384			22.5239	3	3	3	6.4	6.4	6.4	69.842	0	15.973
	-0.189911		-0.763489		sp|P46776|RL27A_HUMAN	sp|P46776|RL27A_HUMAN	P46776	P46776	RL27A	23.9958			24.1858	4	4	4	31.1	31.1	31.1	16.561	0	23.452
	-0.195517		-0.68629		sp|Q9H2V7-3|SPNS1_HUMAN;sp|Q9H2V7-2|SPNS1_HUMAN;sp|Q9H2V7|SPNS1_HUMAN;sp|Q9H2V7-5|SPNS1_HUMAN;sp|Q9H2V7-4|SPNS1_HUMAN	sp|Q9H2V7-3|SPNS1_HUMAN;sp|Q9H2V7-2|SPNS1_HUMAN;sp|Q9H2V7|SPNS1_HUMAN;sp|Q9H2V7-5|SPNS1_HUMAN;sp|Q9H2V7-4|SPNS1_HUMAN	Q9H2V7-3	Q9H2V7	SPNS1	20.9068			21.1023	2	2	2	6.8	6.8	6.8	49.012	0	3.7378
-0.197991		0.364013			sp|Q59GN2|R39L5_HUMAN;sp|P62891|RL39_HUMAN	sp|Q59GN2|R39L5_HUMAN;sp|P62891|RL39_HUMAN	Q59GN2	Q59GN2	R39L5		24.8193	25.0172		2	2	2	23.5	23.5	23.5	6.3225	0	48.022
	-0.206795		-0.713521		sp|P50395|GDIB_HUMAN;sp|P50395-2|GDIB_HUMAN	sp|P50395|GDIB_HUMAN;sp|P50395-2|GDIB_HUMAN	P50395	P50395	GDIB	23.2802			23.487	6	6	3	20.9	20.9	10.3	50.663	0	19.5
	-0.208228		-0.690987		sp|O14579-3|COPE_HUMAN;sp|O14579|COPE_HUMAN;sp|O14579-2|COPE_HUMAN	sp|O14579-3|COPE_HUMAN;sp|O14579|COPE_HUMAN;sp|O14579-2|COPE_HUMAN	O14579-3	O14579	COPE	22.9847			23.193	6	6	6	39.1	39.1	39.1	28.772	0	9.4691
	-0.215077		-0.773344		sp|Q96ND0|F210A_HUMAN	sp|Q96ND0|F210A_HUMAN	Q96ND0	Q96ND0	F210A	22.303			22.5181	2	2	2	13.6	13.6	13.6	30.776	0	39.854
	-0.21558		-0.819267		sp|P22061|PIMT_HUMAN;sp|P22061-2|PIMT_HUMAN	sp|P22061|PIMT_HUMAN;sp|P22061-2|PIMT_HUMAN	P22061	P22061	PIMT	22.5862			22.8018	4	4	4	37	37	37	24.636	0	14.644
	-0.216501		-0.769354		sp|P30086|PEBP1_HUMAN	sp|P30086|PEBP1_HUMAN	P30086	P30086	PEBP1	21.691			21.9075	2	2	2	15	15	15	21.057	0	4.0647
	-0.220446		-0.622599		sp|P33947|ERD22_HUMAN;sp|P33947-2|ERD22_HUMAN;sp|P24390|ERD21_HUMAN;sp|P24390-2|ERD21_HUMAN;sp|O43731|ERD23_HUMAN;sp|O43731-2|ERD23_HUMAN	sp|P33947|ERD22_HUMAN;sp|P33947-2|ERD22_HUMAN	P33947	P33947	ERD22	26.7793			26.9997	7	7	7	44.3	44.3	44.3	24.422	0	228.13
	-0.226071		-0.778135		sp|Q9UHX1-4|PUF60_HUMAN;sp|Q9UHX1-6|PUF60_HUMAN;sp|Q9UHX1-3|PUF60_HUMAN;sp|Q9UHX1-5|PUF60_HUMAN;sp|Q9UHX1-2|PUF60_HUMAN;sp|Q9UHX1|PUF60_HUMAN	sp|Q9UHX1-4|PUF60_HUMAN;sp|Q9UHX1-6|PUF60_HUMAN;sp|Q9UHX1-3|PUF60_HUMAN;sp|Q9UHX1-5|PUF60_HUMAN;sp|Q9UHX1-2|PUF60_HUMAN;sp|Q9UHX1|PUF60_HUMAN	Q9UHX1-4	Q9UHX1	PUF60	22.027			22.2531	3	3	3	8.2	8.2	8.2	54.024	0	3.6486
	-0.228706		-0.722991		sp|P55209-2|NP1L1_HUMAN;sp|P55209|NP1L1_HUMAN;sp|P55209-3|NP1L1_HUMAN	sp|P55209-2|NP1L1_HUMAN;sp|P55209|NP1L1_HUMAN;sp|P55209-3|NP1L1_HUMAN	P55209-2	P55209	NP1L1	23.9831			24.2118	6	6	6	14.9	14.9	14.9	42.761	0	35.585
	-0.231888		-0.77554		sp|Q15645|PCH2_HUMAN;sp|Q15645-2|PCH2_HUMAN	sp|Q15645|PCH2_HUMAN;sp|Q15645-2|PCH2_HUMAN	Q15645	Q15645	PCH2	21.6414			21.8733	2	2	2	7.9	7.9	7.9	48.55	0.0045045	1.5582
	-0.232447		-0.749208		sp|P27797|CALR_HUMAN	sp|P27797|CALR_HUMAN	P27797	P27797	CALR	24.1635			24.396	6	6	6	19.9	19.9	19.9	48.141	0	8.5885
	-0.236299		-0.787817		sp|P25205|MCM3_HUMAN;sp|P25205-2|MCM3_HUMAN	sp|P25205|MCM3_HUMAN;sp|P25205-2|MCM3_HUMAN	P25205	P25205	MCM3	21.8101			22.0464	3	3	3	4.6	4.6	4.6	90.98	0	12.002
	-0.237609		-0.835806		sp|Q05639|EF1A2_HUMAN	sp|Q05639|EF1A2_HUMAN	Q05639	Q05639	EF1A2	21.8901			22.1277	10	1	1	24	5.2	5.2	50.47	0	4.6456
	-0.24127		-0.762803		sp|O75746-2|CMC1_HUMAN;sp|O75746|CMC1_HUMAN	sp|O75746-2|CMC1_HUMAN;sp|O75746|CMC1_HUMAN	O75746-2	O75746	CMC1	20.9248			21.1661	5	2	2	8.1	3	3	62.72	0.0044693	1.4845
	-0.244565		-0.765695		sp|Q13643|FHL3_HUMAN	sp|Q13643|FHL3_HUMAN	Q13643	Q13643	FHL3	23.9645			24.209	3	3	3	12.5	12.5	12.5	31.192	0	4.7807
	-0.246549		-0.768568		sp|Q06323|PSME1_HUMAN;sp|Q06323-3|PSME1_HUMAN;sp|Q06323-2|PSME1_HUMAN	sp|Q06323|PSME1_HUMAN;sp|Q06323-3|PSME1_HUMAN;sp|Q06323-2|PSME1_HUMAN	Q06323	Q06323	PSME1	20.8764			21.1229	2	2	2	7.6	7.6	7.6	28.723	0	5.5372
	-0.250303		-0.830383		sp|P09429|HMGB1_HUMAN;sp|B2RPK0|HGB1A_HUMAN;sp|O15347|HMGB3_HUMAN	sp|P09429|HMGB1_HUMAN;sp|B2RPK0|HGB1A_HUMAN	P09429	P09429	HMGB1	24.125			24.3753	3	3	2	17.7	17.7	14.4	24.893	0	13.894
	-0.275856		-0.752534		sp|P22102|PUR2_HUMAN;sp|P22102-2|PUR2_HUMAN	sp|P22102|PUR2_HUMAN;sp|P22102-2|PUR2_HUMAN	P22102	P22102	PUR2	21.6313			21.9071	4	4	4	5	5	5	107.77	0	6.7891
	-0.280755		-0.833387		sp|P78346|RPP30_HUMAN;sp|P78346-2|RPP30_HUMAN	sp|P78346|RPP30_HUMAN;sp|P78346-2|RPP30_HUMAN	P78346	P78346	RPP30	22.2641			22.5448	4	4	4	21.6	21.6	21.6	29.321	0	12.586
	-0.285864		-0.769453		sp|P68133|ACTS_HUMAN;sp|P68032|ACTC_HUMAN;sp|P63267|ACTH_HUMAN;sp|P62736|ACTA_HUMAN	sp|P68133|ACTS_HUMAN;sp|P68032|ACTC_HUMAN;sp|P63267|ACTH_HUMAN;sp|P62736|ACTA_HUMAN	P68133	P68133	ACTS	24.6532			24.939	18	2	2	34.7	7.2	7.2	42.051	0	15.506
	-0.29504		-0.746688		sp|Q10567-4|AP1B1_HUMAN;sp|Q10567-3|AP1B1_HUMAN;sp|Q10567-2|AP1B1_HUMAN;sp|Q10567|AP1B1_HUMAN;sp|P63010-3|AP2B1_HUMAN;sp|P63010|AP2B1_HUMAN;sp|P63010-2|AP2B1_HUMAN	sp|Q10567-4|AP1B1_HUMAN;sp|Q10567-3|AP1B1_HUMAN;sp|Q10567-2|AP1B1_HUMAN;sp|Q10567|AP1B1_HUMAN;sp|P63010-3|AP2B1_HUMAN;sp|P63010|AP2B1_HUMAN;sp|P63010-2|AP2B1_HUMAN	Q10567-4	Q10567	AP1B1	20.1423			20.4374	3	3	3	6.2	6.2	6.2	101.35	0	4.0467
-0.297954		0.0958666			sp|P25685-2|DNJB1_HUMAN;sp|P25685|DNJB1_HUMAN	sp|P25685-2|DNJB1_HUMAN;sp|P25685|DNJB1_HUMAN	P25685-2	P25685	DNJB1		22.4049	22.7029		2	2	2	8.8	8.8	8.8	27.016	0	3.4992
	-0.300484		-0.831127		sp|P42285|MTREX_HUMAN	sp|P42285|MTREX_HUMAN	P42285	P42285	MTREX	22.6285			22.929	6	6	6	8.3	8.3	8.3	117.8	0	9.4284
	-0.315002		-0.686383		sp|P09211|GSTP1_HUMAN	sp|P09211|GSTP1_HUMAN	P09211	P09211	GSTP1	25.7661			26.0811	7	7	7	57.1	57.1	57.1	23.356	0	69.609
	-0.323317		-0.879701		sp|P63244|RACK1_HUMAN	sp|P63244|RACK1_HUMAN	P63244	P63244	RACK1	23.1829			23.5063	5	5	5	22.1	22.1	22.1	35.076	0	13.158
	-0.324166		-0.932774		sp|P30044-4|PRDX5_HUMAN;sp|P30044-2|PRDX5_HUMAN;sp|P30044-3|PRDX5_HUMAN;sp|P30044|PRDX5_HUMAN	sp|P30044-4|PRDX5_HUMAN;sp|P30044-2|PRDX5_HUMAN;sp|P30044-3|PRDX5_HUMAN;sp|P30044|PRDX5_HUMAN	P30044-4	P30044	PRDX5	22.0355			22.3597	2	2	2	32	32	32	12.897	0	3.6028
	-0.331863		-0.884381		sp|P29401|TKT_HUMAN;sp|P29401-2|TKT_HUMAN	sp|P29401|TKT_HUMAN;sp|P29401-2|TKT_HUMAN	P29401	P29401	TKT	24.0321			24.364	9	9	9	24.4	24.4	24.4	67.877	0	14.912
	-0.336737		-0.857443		sp|P14678-2|RSMB_HUMAN;sp|P63162|RSMN_HUMAN;sp|P14678|RSMB_HUMAN;sp|P63162-2|RSMN_HUMAN;sp|P14678-3|RSMB_HUMAN	sp|P14678-2|RSMB_HUMAN;sp|P63162|RSMN_HUMAN;sp|P14678|RSMB_HUMAN;sp|P63162-2|RSMN_HUMAN;sp|P14678-3|RSMB_HUMAN	P14678-2	P14678	RSMB	21.6129			21.9496	2	2	2	6.5	6.5	6.5	23.656	0.0035419	1.8334
	-0.346757		-0.87015		sp|O75964|ATP5L_HUMAN	sp|O75964|ATP5L_HUMAN	O75964	O75964	ATP5L	21.2878			21.6346	3	3	3	28.2	28.2	28.2	11.428	0	4.3313
	-0.357067		-0.87864		sp|Q13283|G3BP1_HUMAN	sp|Q13283|G3BP1_HUMAN	Q13283	Q13283	G3BP1	21.7287			22.0858	3	3	3	8.2	8.2	8.2	52.164	0	8.6479
	-0.358103		-0.893169		sp|Q00587-2|BORG5_HUMAN;sp|Q00587|BORG5_HUMAN	sp|Q00587-2|BORG5_HUMAN;sp|Q00587|BORG5_HUMAN	Q00587-2	Q00587	BORG5	23.4003			23.7584	4	4	4	16.4	16.4	16.4	39.686	0	12.127
	-0.364459		-0.844769		sp|O15269|SPTC1_HUMAN;sp|O15269-2|SPTC1_HUMAN	sp|O15269|SPTC1_HUMAN;sp|O15269-2|SPTC1_HUMAN	O15269	O15269	SPTC1	22.9052			23.2696	3	3	3	8.5	8.5	8.5	52.743	0	19.57
	-0.369091		-0.909092		sp|P52907|CAZA1_HUMAN;sp|P47755-2|CAZA2_HUMAN;sp|P47755|CAZA2_HUMAN	sp|P52907|CAZA1_HUMAN	P52907	P52907	CAZA1	22.7149			23.084	4	4	4	17.1	17.1	17.1	32.922	0	9.7782
	-0.373309		-0.620645		sp|Q15773|MLF2_HUMAN	sp|Q15773|MLF2_HUMAN	Q15773	Q15773	MLF2	21.6609			22.0342	3	3	3	19.4	19.4	19.4	28.147	0	4.351
	-0.375253		-0.944721		sp|Q9H4B6|SAV1_HUMAN	sp|Q9H4B6|SAV1_HUMAN	Q9H4B6	Q9H4B6	SAV1	23.2849			23.6603	5	5	5	21.1	21.1	21.1	44.633	0	23.699
	-0.376601		-0.900637		sp|Q9BPZ7-5|SIN1_HUMAN;sp|Q9BPZ7-6|SIN1_HUMAN;sp|Q9BPZ7-3|SIN1_HUMAN;sp|Q9BPZ7-2|SIN1_HUMAN;sp|Q9BPZ7|SIN1_HUMAN;sp|Q9BPZ7-4|SIN1_HUMAN	sp|Q9BPZ7-5|SIN1_HUMAN;sp|Q9BPZ7-6|SIN1_HUMAN;sp|Q9BPZ7-3|SIN1_HUMAN;sp|Q9BPZ7-2|SIN1_HUMAN;sp|Q9BPZ7|SIN1_HUMAN;sp|Q9BPZ7-4|SIN1_HUMAN	Q9BPZ7-5	Q9BPZ7	SIN1	21.4133			21.7899	2	2	2	7.7	7.7	7.7	36.237	0	13.669
	-0.380465		-0.897543		sp|P52209-2|6PGD_HUMAN;sp|P52209|6PGD_HUMAN	sp|P52209-2|6PGD_HUMAN;sp|P52209|6PGD_HUMAN	P52209-2	P52209	6PGD	21.8357			22.2162	2	2	2	6	6	6	51.872	0	13.565
	-0.388677		-0.909905		sp|Q9UNH7-2|SNX6_HUMAN;sp|Q9UNH7|SNX6_HUMAN	sp|Q9UNH7-2|SNX6_HUMAN;sp|Q9UNH7|SNX6_HUMAN	Q9UNH7-2	Q9UNH7	SNX6	21.3128			21.7015	2	2	2	6.9	6.9	6.9	33.57	0	4.0194
	-0.390888		-1.00078		sp|Q9BPW8|NIPS1_HUMAN;sp|O75323-2|NIPS2_HUMAN;sp|O75323|NIPS2_HUMAN	sp|Q9BPW8|NIPS1_HUMAN	Q9BPW8	Q9BPW8	NIPS1	22.4432			22.8341	3	3	3	16.5	16.5	16.5	33.31	0	3.6474
	-0.391172		-0.855901		sp|P31948-3|STIP1_HUMAN;sp|P31948|STIP1_HUMAN;sp|P31948-2|STIP1_HUMAN	sp|P31948-3|STIP1_HUMAN;sp|P31948|STIP1_HUMAN;sp|P31948-2|STIP1_HUMAN	P31948-3	P31948	STIP1	23.3189			23.7101	5	5	5	10.8	10.8	10.8	59.777	0	7.5621
	-0.394411		-0.96089		sp|Q8NCN5|PDPR_HUMAN	sp|Q8NCN5|PDPR_HUMAN	Q8NCN5	Q8NCN5	PDPR	21.8782			22.2726	2	2	2	2.8	2.8	2.8	99.363	0	22.926
	-0.3946		-0.94436		sp|P30048-2|PRDX3_HUMAN;sp|P30048|PRDX3_HUMAN	sp|P30048-2|PRDX3_HUMAN;sp|P30048|PRDX3_HUMAN	P30048-2	P30048	PRDX3	22.3773			22.7719	3	3	3	15.5	15.5	15.5	25.838	0	16.292
	-0.398779		-0.947028		sp|P04844-2|RPN2_HUMAN;sp|P04844|RPN2_HUMAN	sp|P04844-2|RPN2_HUMAN;sp|P04844|RPN2_HUMAN	P04844-2	P04844	RPN2	22.4733			22.8721	3	3	3	9.4	9.4	9.4	67.723	0	10.285
	-0.406082		-0.93082		sp|P27348|1433T_HUMAN	sp|P27348|1433T_HUMAN	P27348	P27348	1433T	22.3854			22.7915	7	3	3	29.4	18.8	18.8	27.764	0	22.327
	-0.406732		-0.624154		sp|P57088|TMM33_HUMAN	sp|P57088|TMM33_HUMAN	P57088	P57088	TMM33	23.4214			23.828	3	3	3	13	13	13	27.978	0	40.957
	-0.410179		-0.904764		sp|P62910|RL32_HUMAN	sp|P62910|RL32_HUMAN	P62910	P62910	RL32	24.3244			24.7345	2	2	2	14.1	14.1	14.1	15.86	0	2.506
	-0.414884		-0.90525		sp|P31040-2|SDHA_HUMAN;sp|P31040|SDHA_HUMAN;sp|P31040-3|SDHA_HUMAN	sp|P31040-2|SDHA_HUMAN;sp|P31040|SDHA_HUMAN;sp|P31040-3|SDHA_HUMAN	P31040-2	P31040	SDHA	21.306			21.7208	3	3	3	8.8	8.8	8.8	67.299	0	11.721
	-0.422849		-0.852433		sp|Q9NZ01|TECR_HUMAN;sp|Q9NZ01-2|TECR_HUMAN	sp|Q9NZ01|TECR_HUMAN	Q9NZ01	Q9NZ01	TECR	23.6733			24.096	5	5	5	16.9	16.9	16.9	36.034	0	15.294
	-0.431695		-0.872155		sp|Q15843|NEDD8_HUMAN	sp|Q15843|NEDD8_HUMAN	Q15843	Q15843	NEDD8	22.271			22.7027	2	2	2	40.7	40.7	40.7	9.0714	0	10.925
-0.434455		-0.0368901			sp|Q6PJI9-4|WDR59_HUMAN;sp|Q6PJI9-3|WDR59_HUMAN;sp|Q6PJI9|WDR59_HUMAN	sp|Q6PJI9-4|WDR59_HUMAN;sp|Q6PJI9-3|WDR59_HUMAN;sp|Q6PJI9|WDR59_HUMAN	Q6PJI9-4	Q6PJI9	WDR59		21.0352	21.4697		2	2	2	5.3	5.3	5.3	46.909	0	2.1034
	-0.438933		-1.05835		sp|P34932|HSP74_HUMAN;sp|P34932-2|HSP74_HUMAN	sp|P34932|HSP74_HUMAN	P34932	P34932	HSP74	22.4711			22.9101	3	3	3	4.5	4.5	4.5	94.33	0	4.0241
	-0.440596		-0.949505		sp|Q10713|MPPA_HUMAN	sp|Q10713|MPPA_HUMAN	Q10713	Q10713	MPPA	19.1761			19.6167	1	1	1	3.2	3.2	3.2	58.252	0	20.173
	-0.441674		-1.01607		sp|Q99497|PARK7_HUMAN	sp|Q99497|PARK7_HUMAN	Q99497	Q99497	PARK7	20.9598			21.4015	3	3	3	31.2	31.2	31.2	19.891	0	6.0002
	-0.441948		-0.76933		sp|Q3ZCM7|TBB8_HUMAN	sp|Q3ZCM7|TBB8_HUMAN	Q3ZCM7	Q3ZCM7	TBB8	26.5637			27.0056	12	2	2	25.2	7.4	7.4	49.775	0	37.329
	-0.442418		-0.963841		sp|O00303|EIF3F_HUMAN	sp|O00303|EIF3F_HUMAN	O00303	O00303	EIF3F	21.6684			22.1108	2	2	2	10.1	10.1	10.1	37.563	0	37.663
	-0.44495		-0.93316		sp|Q13838|DX39B_HUMAN;sp|Q13838-2|DX39B_HUMAN;sp|O00148|DX39A_HUMAN;sp|O00148-3|DX39A_HUMAN;sp|O00148-2|DX39A_HUMAN	sp|Q13838|DX39B_HUMAN;sp|Q13838-2|DX39B_HUMAN;sp|O00148|DX39A_HUMAN	Q13838	Q13838	DX39B	22.6506			23.0956	4	4	4	11.7	11.7	11.7	48.991	0	6.3595
	-0.449198		-1.00691		sp|Q13765|NACA_HUMAN;sp|E9PAV3-2|NACAM_HUMAN;sp|E9PAV3|NACAM_HUMAN;sp|Q9BZK3|NACP4_HUMAN	sp|Q13765|NACA_HUMAN;sp|E9PAV3-2|NACAM_HUMAN;sp|E9PAV3|NACAM_HUMAN	Q13765	Q13765	NACA	22.6236			23.0728	3	3	3	19.5	19.5	19.5	23.384	0	34.543
	-0.451149		-1.00616		sp|P62847-2|RS24_HUMAN;sp|P62847-3|RS24_HUMAN;sp|P62847|RS24_HUMAN;sp|P62847-4|RS24_HUMAN	sp|P62847-2|RS24_HUMAN;sp|P62847-3|RS24_HUMAN;sp|P62847|RS24_HUMAN;sp|P62847-4|RS24_HUMAN	P62847-2	P62847	RS24	23.7372			24.1884	3	3	3	26.2	26.2	26.2	15.069	0	14.431
	-0.456069		-0.977128		sp|P84098|RL19_HUMAN	sp|P84098|RL19_HUMAN	P84098	P84098	RL19	23.9167			24.3728	4	4	4	18.4	18.4	18.4	23.466	0	15.985
	-0.456841		-0.95716		sp|Q15008-3|PSMD6_HUMAN;sp|Q15008-2|PSMD6_HUMAN;sp|Q15008|PSMD6_HUMAN;sp|Q15008-4|PSMD6_HUMAN	sp|Q15008-3|PSMD6_HUMAN;sp|Q15008-2|PSMD6_HUMAN;sp|Q15008|PSMD6_HUMAN;sp|Q15008-4|PSMD6_HUMAN	Q15008-3	Q15008	PSMD6	20.7825			21.2394	3	3	3	10.6	10.6	10.6	41.181	0	3.7394
	-0.459278		-1.06031		sp|P18621|RL17_HUMAN;sp|P18621-3|RL17_HUMAN;sp|P18621-2|RL17_HUMAN	sp|P18621|RL17_HUMAN;sp|P18621-3|RL17_HUMAN;sp|P18621-2|RL17_HUMAN	P18621	P18621	RL17	23.9719			24.4312	5	5	5	22.3	22.3	22.3	21.397	0	16.078
	-0.467633		-0.861684		sp|P06753-4|TPM3_HUMAN;sp|P06753-3|TPM3_HUMAN;sp|P06753-6|TPM3_HUMAN;sp|P06753-5|TPM3_HUMAN;sp|P06753-2|TPM3_HUMAN;sp|P06753|TPM3_HUMAN;sp|P06753-7|TPM3_HUMAN;sp|P67936-2|TPM4_HUMAN;sp|P09493-2|TPM1_HUMAN;sp|P09493-5|TPM1_HUMAN;sp|P07951-3|TPM2_HUMAN;sp|P09493-9|TPM1_HUMAN;sp|P09493-8|TPM1_HUMAN;sp|P09493-7|TPM1_HUMAN;sp|P09493-6|TPM1_HUMAN;sp|P09493-4|TPM1_HUMAN;sp|P09493-3|TPM1_HUMAN;sp|P09493-…	sp|P06753-4|TPM3_HUMAN;sp|P06753-3|TPM3_HUMAN;sp|P06753-6|TPM3_HUMAN;sp|P06753-5|TPM3_HUMAN;sp|P06753-2|TPM3_HUMAN;sp|P06753|TPM3_HUMAN;sp|P06753-7|TPM3_HUMAN;sp|P67936-2|TPM4_HUMAN	P06753-4	P06753	TPM3	23.8709			24.3385	4	4	2	20.6	20.6	8.9	28.793	0	13.649
	-0.46927		-1.02254		sp|P07858|CATB_HUMAN	sp|P07858|CATB_HUMAN	P07858	P07858	CATB	22.6279			23.0972	3	3	3	13	13	13	37.821	0	29.555
	-0.474312		-0.910963		sp|O00483|NDUA4_HUMAN	sp|O00483|NDUA4_HUMAN	O00483	O00483	NDUA4	24.2129			24.6872	2	2	2	33.3	33.3	33.3	9.3697	0	4.093
	-0.477402		-0.962266		sp|P26639|SYTC_HUMAN;sp|P26639-2|SYTC_HUMAN	sp|P26639|SYTC_HUMAN;sp|P26639-2|SYTC_HUMAN	P26639	P26639	SYTC	21.5144			21.9918	3	3	3	5.3	5.3	5.3	83.434	0	6.642
	-0.494597		-1.04707		sp|O60506-5|HNRPQ_HUMAN;sp|O60506-4|HNRPQ_HUMAN;sp|O60506-3|HNRPQ_HUMAN;sp|O60506-2|HNRPQ_HUMAN;sp|O60506|HNRPQ_HUMAN	sp|O60506-5|HNRPQ_HUMAN;sp|O60506-4|HNRPQ_HUMAN;sp|O60506-3|HNRPQ_HUMAN;sp|O60506-2|HNRPQ_HUMAN;sp|O60506|HNRPQ_HUMAN	O60506-5	O60506	HNRPQ	21.1251			21.6197	4	2	2	10.2	6.3	6.3	46.328	0	17.807
	-0.510868		-1.02891		sp|P07910-4|HNRPC_HUMAN;sp|P07910-2|HNRPC_HUMAN;sp|P07910|HNRPC_HUMAN;sp|P07910-3|HNRPC_HUMAN;sp|P0DMR1|HNRC4_HUMAN;sp|O60812|HNRC1_HUMAN;sp|B7ZW38|HNRC3_HUMAN;sp|B2RXH8|HNRC2_HUMAN	sp|P07910-4|HNRPC_HUMAN;sp|P07910-2|HNRPC_HUMAN;sp|P07910|HNRPC_HUMAN;sp|P07910-3|HNRPC_HUMAN;sp|P0DMR1|HNRC4_HUMAN;sp|O60812|HNRC1_HUMAN;sp|B7ZW38|HNRC3_HUMAN;sp|B2RXH8|HNRC2_HUMAN	P07910-4	P07910	HNRPC	21.5409			22.0517	2	2	2	9.2	9.2	9.2	27.821	0	5.2912
	-0.516656		-1.00793		sp|Q9H9T3-4|ELP3_HUMAN;sp|Q9H9T3-5|ELP3_HUMAN;sp|Q9H9T3-2|ELP3_HUMAN;sp|Q9H9T3|ELP3_HUMAN	sp|Q9H9T3-4|ELP3_HUMAN;sp|Q9H9T3-5|ELP3_HUMAN;sp|Q9H9T3-2|ELP3_HUMAN;sp|Q9H9T3|ELP3_HUMAN	Q9H9T3-4	Q9H9T3	ELP3	21.1425			21.6592	2	2	2	5.4	5.4	5.4	49.404	0	6.8856
	-0.51835		-1.07497		sp|Q9Y3I0|RTCB_HUMAN	sp|Q9Y3I0|RTCB_HUMAN	Q9Y3I0	Q9Y3I0	RTCB	22.1013			22.6197	4	4	4	12.3	12.3	12.3	55.21	0	26.654
	-0.518928		-1.04964		sp|P62318-2|SMD3_HUMAN;sp|P62318|SMD3_HUMAN	sp|P62318-2|SMD3_HUMAN;sp|P62318|SMD3_HUMAN	P62318-2	P62318	SMD3	21.4471			21.966	2	2	2	15.8	15.8	15.8	13.291	0	4.6576
	-0.528719		-1.07288		sp|O60783|RT14_HUMAN	sp|O60783|RT14_HUMAN	O60783	O60783	RT14	22.3342			22.8629	2	2	2	21.9	21.9	21.9	15.139	0	25.143
	-0.535018		-1.02691		sp|Q99569-2|PKP4_HUMAN;sp|Q99569|PKP4_HUMAN	sp|Q99569-2|PKP4_HUMAN;sp|Q99569|PKP4_HUMAN	Q99569-2	Q99569	PKP4	21.2237			21.7587	4	4	4	4.4	4.4	4.4	127.14	0	9.902
	-0.539457		-1.09274		sp|P46060|RAGP1_HUMAN	sp|P46060|RAGP1_HUMAN	P46060	P46060	RAGP1	21.7025			22.242	3	3	3	6.3	6.3	6.3	63.541	0	3.5711
	-0.548311		-1.11907		sp|P32969|RL9_HUMAN	sp|P32969|RL9_HUMAN	P32969	P32969	RL9	22.7545			23.3028	3	3	3	13	13	13	21.863	0	6.7122
	-0.556478		-0.996801		sp|Q9P2K5|MYEF2_HUMAN;sp|Q9P2K5-3|MYEF2_HUMAN;sp|Q9P2K5-2|MYEF2_HUMAN	sp|Q9P2K5|MYEF2_HUMAN;sp|Q9P2K5-3|MYEF2_HUMAN;sp|Q9P2K5-2|MYEF2_HUMAN	Q9P2K5	Q9P2K5	MYEF2	23.8172			24.3737	3	3	3	5.2	5.2	5.2	64.121	0	5.8373
	-0.558942		-1.13049		sp|O43615|TIM44_HUMAN	sp|O43615|TIM44_HUMAN	O43615	O43615	TIM44	21.3143			21.8732	3	3	3	9.1	9.1	9.1	51.355	0	5.5161
-0.566766		-0.161307			sp|P61626|LYSC_HUMAN	sp|P61626|LYSC_HUMAN	P61626	P61626	LYSC	19.6945			27.7806	6	6	6	51.4	51.4	51.4	16.537	0	38
	-0.585085		-1.07762		sp|Q15393|SF3B3_HUMAN;sp|Q15393-3|SF3B3_HUMAN	sp|Q15393|SF3B3_HUMAN;sp|Q15393-3|SF3B3_HUMAN	Q15393	Q15393	SF3B3	21.7383			22.3234	3	3	3	3.9	3.9	3.9	135.58	0	8.3989
	-0.590788		-1.17361		sp|Q15046|SYK_HUMAN;sp|Q15046-2|SYK_HUMAN	sp|Q15046|SYK_HUMAN;sp|Q15046-2|SYK_HUMAN	Q15046	Q15046	SYK	22.9194			23.5103	5	5	5	10.2	10.2	10.2	68.047	0	12.352
	-0.591201		-1.16369		sp|O95793-2|STAU1_HUMAN;sp|O95793-3|STAU1_HUMAN;sp|O95793|STAU1_HUMAN	sp|O95793-2|STAU1_HUMAN;sp|O95793-3|STAU1_HUMAN;sp|O95793|STAU1_HUMAN	O95793-2	O95793	STAU1	21.2055			21.7967	3	3	3	8.5	8.5	8.5	54.933	0	12.101
	-0.60014		-1.15322		sp|Q13751|LAMB3_HUMAN	sp|Q13751|LAMB3_HUMAN	Q13751	Q13751	LAMB3	21.4603			22.0604	5	5	5	5.9	5.9	5.9	129.57	0	6.9048
	-0.621955		-1.17791		sp|P62906|RL10A_HUMAN	sp|P62906|RL10A_HUMAN	P62906	P62906	RL10A	24.6394			25.2613	7	7	7	31.3	31.3	31.3	24.831	0	53.375
	-0.627048		-1.0782		sp|O60762|DPM1_HUMAN	sp|O60762|DPM1_HUMAN	O60762	O60762	DPM1	24.9973			25.6243	9	9	9	38.1	38.1	38.1	29.634	0	83.062
-0.630219		-0.257131			sp|Q93034|CUL5_HUMAN	sp|Q93034|CUL5_HUMAN	Q93034	Q93034	CUL5		21.4555	22.0858		3	3	3	4.6	4.6	4.6	90.954	0	4.3717
	-0.643248		-0.986473		sp|P62241|RS8_HUMAN	sp|P62241|RS8_HUMAN	P62241	P62241	RS8	24.0069			24.6502	7	7	7	34.6	34.6	34.6	24.205	0	60.357
	-0.654626		-1.19548		sp|P14550|AK1A1_HUMAN	sp|P14550|AK1A1_HUMAN	P14550	P14550	AK1A1	21.535			22.1896	2	2	2	7.1	7.1	7.1	36.573	0	2.3741
	-0.65954		-1.15836		sp|Q9H6R7-2|WDCP_HUMAN;sp|Q9H6R7|WDCP_HUMAN	sp|Q9H6R7-2|WDCP_HUMAN;sp|Q9H6R7|WDCP_HUMAN	Q9H6R7-2	Q9H6R7	WDCP	21.4947			22.1543	5	5	5	11.3	11.3	11.3	68.456	0	11.162
-0.686971		-0.300417			sp|Q9Y6J9|TAF6L_HUMAN	sp|Q9Y6J9|TAF6L_HUMAN	Q9Y6J9	Q9Y6J9	TAF6L	20.7006			21.0092	4	4	4	8	8	8	67.814	0	8.8675
-0.71721		-0.152638			sp|Q9UHF1|EGFL7_HUMAN	sp|Q9UHF1|EGFL7_HUMAN	Q9UHF1	Q9UHF1	EGFL7		23.0103	23.7275		2	2	2	8.4	8.4	8.4	29.617	0	11.532
	-0.737158		-1.3129		sp|O15371-2|EIF3D_HUMAN;sp|O15371-3|EIF3D_HUMAN;sp|O15371|EIF3D_HUMAN	sp|O15371-2|EIF3D_HUMAN;sp|O15371-3|EIF3D_HUMAN;sp|O15371|EIF3D_HUMAN	O15371-2	O15371	EIF3D	20.8671			21.6042	2	2	2	5.4	5.4	5.4	58.14	0	3.785
	-0.778284		-1.25625		sp|P55884|EIF3B_HUMAN;sp|P55884-2|EIF3B_HUMAN	sp|P55884|EIF3B_HUMAN;sp|P55884-2|EIF3B_HUMAN	P55884	P55884	EIF3B	22.3897			23.168	3	3	3	3.9	3.9	3.9	92.48	0	6.2798
	-0.793982		-1.39043		sp|P49411|EFTU_HUMAN	sp|P49411|EFTU_HUMAN	P49411	P49411	EFTU	22.8225			23.6165	5	5	5	13.7	13.7	13.7	49.541	0	37.91
	-0.804854		-1.28542		sp|Q9Y2W1|TR150_HUMAN	sp|Q9Y2W1|TR150_HUMAN	Q9Y2W1	Q9Y2W1	TR150	21.9187			22.7236	5	5	5	6.7	6.7	6.7	108.66	0	6.5843
	-0.806165		-1.26399		sp|Q96N66-3|MBOA7_HUMAN;sp|Q96N66|MBOA7_HUMAN;sp|Q96N66-2|MBOA7_HUMAN	sp|Q96N66-3|MBOA7_HUMAN;sp|Q96N66|MBOA7_HUMAN;sp|Q96N66-2|MBOA7_HUMAN	Q96N66-3	Q96N66	MBOA7	20.4548			21.2609	2	2	2	11	11	11	38.47	0	7.3295
	-0.810865		-1.31265		sp|P62841|RS15_HUMAN	sp|P62841|RS15_HUMAN	P62841	P62841	RS15	24.063			24.8738	5	5	5	63.4	63.4	63.4	17.04	0	84.529
	-0.827308		-1.34942		sp|Q92522|H1X_HUMAN	sp|Q92522|H1X_HUMAN	Q92522	Q92522	H1X	21.1929			22.0202	2	2	2	10.3	10.3	10.3	22.487	0	7.1322
	-0.875672		-1.42504		sp|Q12905|ILF2_HUMAN	sp|Q12905|ILF2_HUMAN	Q12905	Q12905	ILF2	21.8496			22.7253	3	3	3	11.3	11.3	11.3	43.062	0	15.529
	-0.897543		-1.40118		sp|Q9BYD3-2|RM04_HUMAN;sp|Q9BYD3|RM04_HUMAN	sp|Q9BYD3-2|RM04_HUMAN;sp|Q9BYD3|RM04_HUMAN	Q9BYD3-2	Q9BYD3	RM04	21.7917			22.6892	2	2	2	10.3	10.3	10.3	29.502	0	3.6325
-0.910963		-0.537644			sp|O43166-3|SI1L1_HUMAN;sp|O43166-2|SI1L1_HUMAN;sp|O43166|SI1L1_HUMAN	sp|O43166-3|SI1L1_HUMAN;sp|O43166-2|SI1L1_HUMAN;sp|O43166|SI1L1_HUMAN	O43166-3	O43166	SI1L1		20.9351	21.8461		2	2	2	1.3	1.3	1.3	197.41	0	4.1314
	-0.922046		-1.43885		sp|P36957-2|ODO2_HUMAN;sp|P36957|ODO2_HUMAN	sp|P36957-2|ODO2_HUMAN;sp|P36957|ODO2_HUMAN	P36957-2	P36957	ODO2	20.9978			21.9198	2	2	2	4.6	4.6	4.6	39.552	0	2.9701
	-1.01742		-1.5073		sp|P41252|SYIC_HUMAN	sp|P41252|SYIC_HUMAN	P41252	P41252	SYIC	20.7011			21.7185	2	2	2	1.4	1.4	1.4	144.5	0	3.5108
	-1.11148		-1.50676		sp|O14773-2|TPP1_HUMAN;sp|O14773|TPP1_HUMAN	sp|O14773-2|TPP1_HUMAN;sp|O14773|TPP1_HUMAN	O14773-2	O14773	TPP1	22.3688			23.4803	3	3	3	17.2	17.2	17.2	34.463	0	14.478
	-1.16362		-1.64914		sp|Q5JY77|GASP1_HUMAN;sp|Q96D09|GASP2_HUMAN	sp|Q5JY77|GASP1_HUMAN;sp|Q96D09|GASP2_HUMAN	Q5JY77	Q5JY77	GASP1	21.6693			22.8329	3	3	3	3.7	3.7	3.7	156.86	0	32.899
-1.29337		-0.878921			sp|Q93008-1|USP9X_HUMAN;sp|Q93008|USP9X_HUMAN;sp|O00507-2|USP9Y_HUMAN;sp|O00507|USP9Y_HUMAN	sp|Q93008-1|USP9X_HUMAN;sp|Q93008|USP9X_HUMAN	Q93008-1	Q93008	USP9X	19.61			21.4117	5	5	5	2.3	2.3	2.3	290.46	0	21.321
	-1.38402		-1.92084		sp|P04040|CATA_HUMAN	sp|P04040|CATA_HUMAN	P04040	P04040	CATA	20.1707	22.9791		21.5547	4	4	4	11.4	11.4	11.4	59.755	0	4.6903
	-1.40278		-1.89797		sp|Q14152-2|EIF3A_HUMAN;sp|Q14152|EIF3A_HUMAN	sp|Q14152-2|EIF3A_HUMAN;sp|Q14152|EIF3A_HUMAN	Q14152-2	Q14152	EIF3A	20.2805			21.6833	2	2	2	2.2	2.2	2.2	162.63	0	8.8059
	-1.83131		-2.40026		sp|P01040|CYTA_HUMAN	sp|P01040|CYTA_HUMAN	P01040	P01040	CYTA	21.2578			23.0892	5	5	5	71.4	71.4	71.4	11.006	0	7.7328
	-1.83239		-2.42113		sp|P31025|LCN1_HUMAN;sp|Q5VSP4|LC1L1_HUMAN	sp|P31025|LCN1_HUMAN	P31025	P31025	LCN1	22.8172			24.6496	6	6	6	43.2	43.2	43.2	19.25	0	8.5654
	-2.25113		-2.60402		sp|Q8TDL5|BPIB1_HUMAN;sp|Q8TDL5-2|BPIB1_HUMAN	sp|Q8TDL5|BPIB1_HUMAN	Q8TDL5	Q8TDL5	BPIB1	21.7928			24.0439	4	4	4	15.1	15.1	15.1	52.441	0	80.65
	-2.37647		-2.84239		sp|P25311|ZA2G_HUMAN	sp|P25311|ZA2G_HUMAN	P25311	P25311	ZA2G	20.8408			23.2172	3	3	3	15.1	15.1	15.1	34.258	0	48.1
	-2.40095		-2.97245		sp|P01834|IGKC_HUMAN	sp|P01834|IGKC_HUMAN	P01834	P01834	IGKC	22.4121			24.813	4	4	4	79.4	79.4	79.4	11.765	0	82.595
	-2.52367		-3.07595		sp|P01857|IGHG1_HUMAN;sp|P01860|IGHG3_HUMAN	sp|P01857|IGHG1_HUMAN	P01857	P01857	IGHG1	21.0473			23.5709	6	6	4	27	27	17.3	36.105	0	12.204
	-2.70134		-3.19139		sp|P01833|PIGR_HUMAN	sp|P01833|PIGR_HUMAN	P01833	P01833	PIGR	22.6512			25.3526	11	11	11	21.3	21.3	21.3	83.283	0	38.824
	-3.11304		-3.41206		sp|P02788|TRFL_HUMAN;sp|P02788-2|TRFL_HUMAN	sp|P02788|TRFL_HUMAN;sp|P02788-2|TRFL_HUMAN	P02788	P02788	TRFL	25.6452			28.7582	33	33	32	53.4	53.4	52.1	78.181	0	137.74
	-3.15264		-3.70076		sp|Q9NP55-2|BPIA1_HUMAN;sp|Q9NP55|BPIA1_HUMAN	sp|Q9NP55-2|BPIA1_HUMAN;sp|Q9NP55|BPIA1_HUMAN	Q9NP55-2	Q9NP55	BPIA1	20.2454			23.3981	4	4	4	26.4	26.4	26.4	25.257	0	12.498
	-3.78874		-4.40211		sp|P06702|S10A9_HUMAN	sp|P06702|S10A9_HUMAN	P06702	P06702	S10A9	22.4869			26.2757	6	6	6	57	57	57	13.242	0	40.182
	-3.97204		-4.42573		sp|P0DOY3|IGLC3_HUMAN;sp|P0DOY2|IGLC2_HUMAN;sp|P0CG04|IGLC1_HUMAN;sp|B9A064|IGLL5_HUMAN;sp|P0CF74|IGLC6_HUMAN;sp|A0M8Q6|IGLC7_HUMAN	sp|P0DOY3|IGLC3_HUMAN;sp|P0DOY2|IGLC2_HUMAN;sp|P0CG04|IGLC1_HUMAN;sp|B9A064|IGLL5_HUMAN;sp|P0CF74|IGLC6_HUMAN	P0DOY3	P0DOY3	IGLC3	20.5727			24.5447	3	3	3	47.2	47.2	47.2	11.265	0	44.275
	-4.69007		-4.91385		sp|P01876|IGHA1_HUMAN	sp|P01876|IGHA1_HUMAN	P01876	P01876	IGHA1	23.1072			27.7972	9	9	4	34	34	17.6	37.654	0	67.616
	-4.85242		-5.11874		sp|P05109|S10A8_HUMAN	sp|P05109|S10A8_HUMAN	P05109	P05109	S10A8	20.6974			25.5499	6	6	6	59.1	59.1	59.1	10.834	0	48.599

## Sheet: DNAJC9 WT vs 4A vs C SILAC
Soluble SILAC DNAJC9 pulldowns WT vs 4A vs Control.
Average Log2 SILAC Ratios					Protein information					Log2 SILAC Ratios						Log2 SILAC Ratios Normalized						Log2 LFQ Intensities						Other Information
WT/4A	WT/C	4A/C	WT/C > 2	4A/C > 2	Protein IDs	Majority protein IDs	Uniprot ID	Canonical Uniprot	Uniprot Name	WT/C (M/L)	WT/C (H/L)	4A/C (M/L)	4A/C (H/L)	WT/4A (M/H)	WT/4A (H/M)	WT/C (M/L, normalized)	WT/C (H/L, normalized)	4A/C (M/L, normalized)	4A/C (H/L, normalized)	WT/4A (M/H, normalized)	WT/4A (H/M, normalized)	WT (H, WT/4A/C)	WT (M, 4A/WT/C)	4A (M, WT/4A/C)	4A (H, 4A/WT/C)	Control (L, WT/4A/C)	Control (L, 4A/WT/C)	Peptides	Razor + unique peptides	Unique peptides	Sequence coverage [%]	Unique + razor sequence coverage [%]	Unique sequence coverage [%]	Mol. weight [kDa]	Q-value	Score
2.39356	4.20315	1.81694	+		sp|Q14566|MCM6_HUMAN	sp|Q14566|MCM6_HUMAN	Q14566	Q14566	MCM6	4.25882	4.14747	2.10491	1.52897	2.74952	2.03759	1.51359	1.24653	0.883464	1.81463	2.14797	1.6099	35.0905	35.0979	32.675	32.909	30.7912	30.9326	31	31	31	39.7	39.7	39.7	92.888	0	323.31
2.3849	4.02444	1.60158	+		sp|P33991|MCM4_HUMAN;sp|Q9UJA3-2|MCM8_HUMAN;sp|Q9UJA3-3|MCM8_HUMAN;sp|Q9UJA3|MCM8_HUMAN;sp|Q9UJA3-4|MCM8_HUMAN	sp|P33991|MCM4_HUMAN	P33991	P33991	MCM4	4.13002	3.91886	1.81414	1.38902	2.71246	2.05735	1.28806	1.20283	0.158337	0.973942	2.12369	2.17047	34.9244	34.7751	32.6242	32.2357	30.9456	30.6557	31	31	31	48	48	48	96.557	0	323.31
2.39822	3.99472	1.65473	+		sp|P49736|MCM2_HUMAN	sp|P49736|MCM2_HUMAN	P49736	P49736	MCM2	4.15534	3.8341	1.88659	1.42288	2.76533	2.03111	1.33777	1.01357	-0.150994	0.986375	2.22479	2.08199	35.2204	35.3462	32.9553	33.1558	31.3923	31.3159	34	34	34	41.2	41.2	41.2	101.89	0	323.31
3.68561	3.75732	-0.000855416	+		sp|P47914|RL29_HUMAN	sp|P47914|RL29_HUMAN	P47914	P47914	RL29	4.27813	3.23651	0.760774	-0.762485	4.79402	2.5772	1.64057	0.479231	0.320658	-0.35986	4.23501	1.38006	31.1719	31.5059	28.3434	27.0209	27.6374	27.3348	2	2	2	14.5	14.5	14.5	17.752	0	21.788
2.36857	3.73893	1.52689	+		sp|P39019|RS19_HUMAN	sp|P39019|RS19_HUMAN	P39019	P39019	RS19	3.83319	3.64466	2.07799	0.975777	2.89432	1.84282	2.68903	2.21897	1.87011	1.38056	2.25346	0.726308	30.8306	30.8815	28.7285	28.4138	27.1326	27.1271	7	7	7	37.9	37.9	37.9	16.06	0	54.084
3.40493	3.72527	0.248492	+		sp|P84098|RL19_HUMAN	sp|P84098|RL19_HUMAN	P84098	P84098	RL19	4.02777	3.42277	1.04656	-0.549578	4.48087	2.32898	3.02544	1.59937	0.301236	-0.133812	3.84867	1.14137	31.879	32.5052	29.3305	27.9103	28.1314	28.1284	5	5	5	25.5	25.5	25.5	23.466	0	79.986
2.82033	3.71684	0.918081	+		sp|P50914|RL14_HUMAN	sp|P50914|RL14_HUMAN	P50914	P50914	RL14	4.12904	3.30464	1.50411	0.332049	3.82296	1.81771	1.25435	1.0615	1.02226	0.512682	3.1547	1.04963	33.9518	33.9805	31.8511	30.5013	30.2786	29.864	6	6	6	26.5	26.5	26.5	23.432	0	85.424
2.92073	3.70002	0.748305	+		sp|P62241|RS8_HUMAN	sp|P62241|RS8_HUMAN	P62241	P62241	RS8	4.07878	3.32126	1.19327	0.303342	3.79564	2.04583	0.979513	0.610983	-2.00578	-0.608012	3.23555	2.57514	32.8982	33.2029	30.6328	29.6529	29.2686	29.064	5	5	5	27.4	27.4	27.4	24.205	0	192.83
2.36438	3.68757	1.36059	+		sp|P33993|MCM7_HUMAN;sp|P33993-3|MCM7_HUMAN;sp|P33993-2|MCM7_HUMAN	sp|P33993|MCM7_HUMAN;sp|P33993-3|MCM7_HUMAN	P33993	P33993	MCM7	3.87804	3.4971	1.4982	1.22299	2.70925	2.01952	1.63784	0.597126	-2.01322	0.689478	2.17801	2.69833	34.347	34.8379	32.3654	32.2709	30.6287	30.9096	34	34	34	49.7	49.7	49.7	81.307	0	323.31
3.15495	3.68022	0.605435	+		sp|P49207|RL34_HUMAN	sp|P49207|RL34_HUMAN	P49207	P49207	RL34	3.98249	3.37796	1.20727	0.00360232	4.23601	2.07389	2.20054	1.07649	0.633664	0.40163	3.61144	1.15004	31.7011	31.8199	29.3611	27.9435	28.4098	27.4695	4	4	4	24.8	24.8	24.8	13.293	0	31.465
3.14004	3.68013	0.449555	+		sp|P61313|RL15_HUMAN;sp|P61313-2|RL15_HUMAN	sp|P61313|RL15_HUMAN	P61313	P61313	RL15	3.94073	3.41954	1.14012	-0.241015	4.02747	2.2526	1.70801	0.979733	0.780058	0.103934	3.40008	1.26327	31.7735	32.2244	29.2512	28.2814	28.0174	28.3623	6	6	6	27.5	27.5	27.5	24.146	0	114.67
2.33746	3.67053	1.29914	+		sp|P62249|RS16_HUMAN	sp|P62249|RS16_HUMAN	P62249	P62249	RS16	3.72072	3.62035	1.88221	0.716069	3.01345	1.66148	0.648005	0.47892	0.649937	1.04893	2.50964	1.34381	33.5618	32.8234	31.4495	30.2283	29.6625	29.3806	6	6	6	30.1	30.1	30.1	16.445	0	51.245
3.22688	3.6695	0.521675	+		sp|Q9UNX3|RL26L_HUMAN;sp|P61254|RL26_HUMAN	sp|Q9UNX3|RL26L_HUMAN;sp|P61254|RL26_HUMAN	Q9UNX3	Q9UNX3	RL26L	4.10425	3.23475	0.973648	0.0697021	4.04271	2.41105	1.34073	1.1858	-0.998673	-0.450104	3.40974	3.16672	29.9164	30.939	28.3898	27.2323	27.0362	26.8708	4	4	4	26.2	26.2	26.2	17.256	0	23.977
2.4482	3.65318	1.23456	+		sp|Q02543|RL18A_HUMAN	sp|Q02543|RL18A_HUMAN	Q02543	Q02543	RL18A	3.8674	3.43896	1.5212	0.947928	2.97336	1.92304	0.731357	0.30381	0.444561	1.35626	2.39487	0.608052	33.4625	32.9177	31.2308	30.2854	29.8789	28.9998	5	5	5	29.5	29.5	29.5	20.762	0	76.067
1.87125	3.65266	1.79157	+		sp|P25398|RS12_HUMAN	sp|P25398|RS12_HUMAN	P25398	P25398	RS12	3.63064	3.67469	1.90273	1.68041	1.96968	1.77281	1.57231	2.15121	1.57725	1.35541	1.34106	3.03561	32.7416	32.5797	30.7078	30.8843	28.8984	28.7139	4	4	4	31.8	31.8	31.8	14.515	0	57.893
3.08178	3.64763	0.546589	+		sp|P36578|RL4_HUMAN	sp|P36578|RL4_HUMAN	P36578	P36578	RL4	3.99585	3.29941	1.10266	-0.00948076	4.05189	2.11167	1.1562	1.25586	0.773321	0.408494	3.42731	1.31504	33.5867	33.773	31.3267	30.2968	30.0235	29.6204	18	18	18	34.7	34.7	34.7	47.697	0	242.1
2.60991	3.63837	1.12197	+		sp|Q9NR30-2|DDX21_HUMAN;sp|Q9NR30|DDX21_HUMAN	sp|Q9NR30-2|DDX21_HUMAN;sp|Q9NR30|DDX21_HUMAN	Q9NR30-2	Q9NR30	DDX21	3.76628	3.51046	1.85108	0.392867	3.47174	1.74807	2.2033	1.09491	1.36687	0.810237	2.59719	0.66102	31.0809	31.3388	29.4368	27.8403	27.4583	27.0729	13	13	11	24.3	24.3	20.6	79.656	0	123.55
2.98185	3.60995	0.698088	+		sp|Q07020-2|RL18_HUMAN;sp|Q07020|RL18_HUMAN	sp|Q07020-2|RL18_HUMAN;sp|Q07020|RL18_HUMAN	Q07020-2	Q07020	RL18	4.02945	3.19046	1.32826	0.067914	4.12072	1.84298	1.17951	0.0606008	-1.16036	0.0582472	3.58158	1.56076	31.6525	31.4885	29.4418	27.7066	28.1417	27.4299	3	3	3	23.3	23.3	23.3	18.091	0	29.411
2.19751	3.60518	1.48039	+		sp|P61247|RS3A_HUMAN	sp|P61247|RS3A_HUMAN	P61247	P61247	RS3A	3.79649	3.41386	1.68715	1.27364	2.61714	1.77787	2.18745	1.38802	0.795684	1.43781	1.81644	1.00748	32.5231	32.4156	30.3049	30.3135	28.8085	28.5547	18	18	18	55.7	55.7	55.7	29.945	0	193.37
4.47253	3.59232	-1.00825	+		sp|P16403|H12_HUMAN;sp|P10412|H14_HUMAN;sp|P16402|H13_HUMAN;sp|P22492|H1T_HUMAN;sp|P16401|H15_HUMAN	sp|P16403|H12_HUMAN;sp|P10412|H14_HUMAN;sp|P16402|H13_HUMAN	P16403	P16403	H12	4.10986	3.07478	-0.0770106	-1.93948	5.81174	3.13332	1.59154	0.0959919	-0.918333	-1.51017	5.18547	1.99585	32.2277	32.2941	28.3712	27.6555	28.6358	28.5974	9	9	6	37.1	37.1	24.4	21.364	0	101.49
3.03733	3.58883	0.590649	+		sp|P39023|RL3_HUMAN;sp|Q92901|RL3L_HUMAN	sp|P39023|RL3_HUMAN	P39023	P39023	RL3	3.71392	3.46375	1.38112	-0.199819	4.08858	1.98608	-0.0154763	0.410884	0.446044	0.194339	3.63532	0.865998	34.0253	33.758	31.3231	30.7116	30.3563	29.6958	19	19	19	46.9	46.9	46.9	46.108	0	323.31
3.39777	3.57179	0.1579	+		sp|P62269|RS18_HUMAN	sp|P62269|RS18_HUMAN	P62269	P62269	RS18	4.04308	3.10051	1.10836	-0.792557	4.82509	1.97045	0.948377	0.0606008	-1.1487	-1.47541	4.25289	1.93614	31.6043	31.8339	29.529	27.294	28.3342	27.8293	6	6	6	39.5	39.5	39.5	17.718	0	91.379
2.89235	3.54642	0.614955	+		sp|P46781|RS9_HUMAN	sp|P46781|RS9_HUMAN	P46781	P46781	RS9	4.04885	3.04399	1.4393	-0.209395	4.27886	1.50584	1.19118	-0.0167163	-0.977298	-0.0791275	3.80482	1.37995	33.3391	34.361	31.6518	30.0927	30.1229	30.2338	9	9	9	34.5	34.5	34.5	22.591	0	107.69
2.20335	3.54435	1.32889	+		sp|Q6PKG0-3|LARP1_HUMAN;sp|Q6PKG0|LARP1_HUMAN;sp|Q659C4-7|LAR1B_HUMAN;sp|Q659C4-6|LAR1B_HUMAN;sp|Q659C4-5|LAR1B_HUMAN;sp|Q659C4-9|LAR1B_HUMAN;sp|Q659C4-2|LAR1B_HUMAN;sp|Q659C4|LAR1B_HUMAN	sp|Q6PKG0-3|LARP1_HUMAN;sp|Q6PKG0|LARP1_HUMAN	Q6PKG0-3	Q6PKG0	LARP1	3.56803	3.52067	1.70925	0.948526	2.55954	1.84716	2.42344	1.69394	1.79643	1.39643	1.877	1.08045	30.7189	30.7795	28.8256	28.4038	27.1793	27.1131	11	11	11	12.5	12.5	12.5	116.46	0	161.23
2.30993	3.54221	1.32245	+		sp|P18124|RL7_HUMAN	sp|P18124|RL7_HUMAN	P18124	P18124	RL7	3.80023	3.28419	1.56316	1.08175	2.91561	1.70425	1.1939	0.186627	0.853676	1.46011	2.30166	0.674641	33.7869	33.8018	31.8568	31.1493	30.3683	29.9795	11	11	11	38.3	38.3	38.3	29.225	0	132.23
3.03338	3.53896	0.518389	+		sp|P62424|RL7A_HUMAN	sp|P62424|RL7A_HUMAN	P62424	P62424	RL7A	3.88264	3.19528	1.3446	-0.307823	4.22394	1.84282	0.668391	0.0945063	0.327802	0.100439	3.64591	0.498455	33.0152	33.3597	30.8992	29.1818	29.6116	29.341	11	11	11	41	41	41	29.995	0	157.1
2.18777	3.53276	1.2941	+		sp|P05455|LA_HUMAN	sp|P05455|LA_HUMAN	P05455	P05455	LA	3.4907	3.57483	1.75826	0.829931	2.61989	1.75566	3.26641	1.61772	1.61164	1.28481	1.99879	0.96798	30.4384	29.8377	28.7837	28.4979	26.6777	25.9404	11	11	11	24.3	24.3	24.3	46.836	0	105.73
3.18343	3.52446	0.469006	+		sp|O76021|RL1D1_HUMAN	sp|O76021|RL1D1_HUMAN	O76021	O76021	RL1D1	3.88743	3.1615	1.17536	-0.237354	4.40336	1.96351	3.09002	2.80731	1.32539	0.187641	3.46796	1.46973	29.1109	30.0583	26.7543	26.8219	25.4282	25.8821	8	8	8	16.7	16.7	16.7	54.972	0	73.393
2.77965	3.52057	1.19494	+		sp|P62750|RL23A_HUMAN	sp|P62750|RL23A_HUMAN	P62750	P62750	RL23A	3.98076	3.06038	0.954792	1.4351	3.39541	2.16389	2.19953	1.66303	0.930775	1.73786	2.77083	1.20758	31.1689	31.7844	28.5489	28.723	27.8726	27.7299	11	11	11	39.1	39.1	39.1	17.695	0	155.38
3.06753	3.50751	0.512089	+		sp|P11142|HSP7C_HUMAN;sp|P11142-2|HSP7C_HUMAN;sp|P54652|HSP72_HUMAN	sp|P11142|HSP7C_HUMAN;sp|P11142-2|HSP7C_HUMAN	P11142	P11142	HSP7C	3.54918	3.46584	0.501821	0.522357	3.04728	3.08779	1.04089	0.462471	-0.601343	0.851119	2.47481	2.04743	36.7039	36.4254	33.2512	33.6315	32.7853	32.5804	27	27	21	51.2	51.2	44.7	70.897	0	323.31
2.87453	3.46344	0.498014	+		sp|P40429|RL13A_HUMAN;sp|Q6NVV1|R13P3_HUMAN	sp|P40429|RL13A_HUMAN	P40429	P40429	RL13A	3.93216	2.99472	1.38001	-0.383981	4.10539	1.64367	0.067914	0.157302	0.239765	0.0153548	3.65375	0.256769	33.4522	33.862	31.5155	30.1214	30.296	30.2486	8	8	8	32.5	32.5	32.5	23.577	0	52.887
2.86138	3.45728	0.538021	+		sp|Q02878|RL6_HUMAN	sp|Q02878|RL6_HUMAN	Q02878	Q02878	RL6	3.9365	2.97807	0.860923	0.215119	3.61336	2.10939	2.54863	1.42283	0.599984	0.648557	2.91746	1.16954	32.7151	33.128	30.1947	29.8407	29.4261	29.2247	9	9	9	28.1	28.1	28.1	32.728	0	80.18
3.52153	3.36851	0.0232194	+		sp|P62847-2|RS24_HUMAN;sp|P62847-3|RS24_HUMAN;sp|P62847|RS24_HUMAN;sp|P62847-4|RS24_HUMAN	sp|P62847-2|RS24_HUMAN;sp|P62847-3|RS24_HUMAN;sp|P62847|RS24_HUMAN;sp|P62847-4|RS24_HUMAN	P62847-2	P62847	RS24	4.02414	2.71288	0.53107	-0.484631	4.54466	2.4984	1.82391	0.187134	0.0651587	-0.141939	3.72966	1.28859	30.6624	32.201	29.0327	26.3524	28.1476	26.9783	5	5	5	30.8	30.8	30.8	15.069	0	50.458
1.81126	3.35569	1.51203	+		sp|P46087|NOP2_HUMAN;sp|P46087-4|NOP2_HUMAN;sp|P46087-3|NOP2_HUMAN;sp|P46087-2|NOP2_HUMAN	sp|P46087|NOP2_HUMAN;sp|P46087-4|NOP2_HUMAN;sp|P46087-3|NOP2_HUMAN;sp|P46087-2|NOP2_HUMAN	P46087	P46087	NOP2	3.50526	3.20613	1.75677	1.2673	2.20963	1.41289	1.41143	1.27995	-0.539184	1.07416	1.58983	1.71097	31.392	31.3491	29.604	29.5976	27.6995	28.0742	12	12	12	18.1	18.1	18.1	89.301	0	144.39
2.1655	3.34864	0.861164	+		sp|Q8IUX4|ABC3F_HUMAN	sp|Q8IUX4|ABC3F_HUMAN	Q8IUX4	Q8IUX4	ABC3F	3.56949	3.12778	1.06067	0.661658	2.57158	1.75941	2.31872	1.93945	0.425352	0.80892	1.66251	1.43328	28.2395	28.3357	26.1935	25.8111	24.958	25.0978	5	5	3	15	15	8.8	45.02	0	38.195
2.97895	3.32377	0.231144	+		sp|P26373|RL13_HUMAN;sp|P26373-2|RL13_HUMAN	sp|P26373|RL13_HUMAN;sp|P26373-2|RL13_HUMAN	P26373	P26373	RL13	3.82924	2.8183	0.873656	-0.411368	4.01716	1.94073	1.13914	-0.450696	-3.14522	-1.17319	3.53211	2.83244	31.7958	31.7529	29.1514	27.6373	28.75	27.793	5	5	5	24.2	24.2	24.2	24.261	0	73.82
0.997495	3.2538	2.21954	+	+	sp|Q96HA7|TONSL_HUMAN;sp|Q96HA7-2|TONSL_HUMAN	sp|Q96HA7|TONSL_HUMAN;sp|Q96HA7-2|TONSL_HUMAN	Q96HA7	Q96HA7	TONSL	3.23485	3.27274	2.32628	2.1128	1.04946	0.945533	3.05231	2.85575	2.28383	2.53973	0.243489	1.18967	28.5936	27.9794	27.3838	26.757		24.7794	4	4	4	4.6	4.6	4.6	150.93	0	44.171
2.22776	3.24958	0.871515	+		sp|P84243|H33_HUMAN	sp|P84243|H33_HUMAN	P84243	P84243	H33	3.62527	2.87389	0.712552	1.03048	2.30936	2.14617	3.53119	2.96885	1.0192	1.49472	1.35746	1.5912	27.394	28.3849	24.7028	25.0777		24.2446	3	3	3	30.9	30.9	30.9	15.328	0	155.89
1.06058	3.24645	2.23049	+	+	sp|Q6ZRQ5|MMS22_HUMAN	sp|Q6ZRQ5|MMS22_HUMAN	Q6ZRQ5	Q6ZRQ5	MMS22	2.96971	3.52319	2.31884	2.14215	1.03139	1.08977	1.97078	2.00321	0.587269	2.26291	0.197253	1.71233	28.1189	28.0299	26.9628	26.9285		26.2612	5	5	5	4.7	4.7	4.7	142.32	0	38.718
1.9865	3.24639	1.23892	+		sp|P11940-2|PABP1_HUMAN;sp|P11940|PABP1_HUMAN;sp|Q9H361|PABP3_HUMAN;sp|Q4VXU2|PAP1L_HUMAN;sp|Q4VXU2-2|PAP1L_HUMAN;sp|Q96DU9-2|PABP5_HUMAN;sp|Q96DU9|PABP5_HUMAN	sp|P11940-2|PABP1_HUMAN;sp|P11940|PABP1_HUMAN	P11940-2	P11940	PABP1	3.44626	3.04653	1.44758	1.03027	2.37774	1.59527	1.40757	0.364909	0.785341	1.33994	1.7399	0.454176	32.7409	32.6274	31.0506	30.5957	29.5873	29.0061	18	18	11	41.7	41.7	22.7	61.18	0	294.99
1.98854	3.24097	1.11646	+		sp|P46782|RS5_HUMAN	sp|P46782|RS5_HUMAN	P46782	P46782	RS5	3.21645	3.26548	1.42218	0.810731	2.25264	1.72443	2.69461	3.1212	1.71804	1.18758	1.39741	1.13744	28.3933	28.1777	26.0752	26.0745		24.9212	4	4	4	26	26	26	22.876	0	248.61
2.66048	3.22825	0.624451	+		sp|Q8TDN6|BRX1_HUMAN	sp|Q8TDN6|BRX1_HUMAN	Q8TDN6	Q8TDN6	BRX1	3.42586	3.03064	0.98972	0.259182	3.30116	2.01981	2.43933	0.762221	-0.210196	0.553361	2.59135	1.49119	29.5161	30.0033	27.5546	26.8755	25.9495	26.3151	4	4	4	13.6	13.6	13.6	41.401	0	88.127
1.65022	3.2153	1.62759	+		sp|P62888|RL30_HUMAN	sp|P62888|RL30_HUMAN	P62888	P62888	RL30	3.42264	3.00797	1.7788	1.47638	1.98725	1.31319	2.92081	0.946955	0.300768	1.65187	1.22233	0.692695	30.674	31.3074	29.2032	29.5203	27.6034	27.4938	6	6	6	59.1	59.1	59.1	12.784	0	62.958
2.15644	3.20493	1.08565	+		sp|Q13310-2|PABP4_HUMAN;sp|Q13310|PABP4_HUMAN;sp|Q13310-3|PABP4_HUMAN	sp|Q13310-2|PABP4_HUMAN;sp|Q13310|PABP4_HUMAN;sp|Q13310-3|PABP4_HUMAN	Q13310-2	Q13310	PABP4	3.35797	3.05189	1.25199	0.919302	2.51986	1.79302	1.61772	1.49662	0.825786	1.20188	1.78309	1.06537	31.7177	31.7858	29.7462	29.6318	28.3844	28.2495	15	9	8	30	15.2	13.8	69.578	0	74.406
1.76586	3.19513	1.35767	+		sp|P62906|RL10A_HUMAN	sp|P62906|RL10A_HUMAN	P62906	P62906	RL10A	3.58688	2.80337	1.53526	1.18008	2.23196	1.29977	2.30833	0.593497	1.00755	1.58943	1.60327	0.381505	33.8214	34.0181	32.3293	31.9176	30.8101	30.5375	13	13	13	55.8	55.8	55.8	24.831	0	317.78
1.6719	3.16167	1.43562	+		sp|P30050|RL12_HUMAN;sp|P30050-2|RL12_HUMAN	sp|P30050|RL12_HUMAN;sp|P30050-2|RL12_HUMAN	P30050	P30050	RL12	3.28815	3.03518	1.52482	1.34642	1.88758	1.45623	1.3162	0.329525	0.234624	1.19061	1.16556	0.574828	32.255	31.5499	30.6149	30.4598	29.0328	28.4171	6	6	6	54.5	54.5	54.5	17.818	0	266.54
2.07298	3.1582	1.00409	+		sp|Q9HCE1|MOV10_HUMAN;sp|Q9HCE1-2|MOV10_HUMAN	sp|Q9HCE1|MOV10_HUMAN;sp|Q9HCE1-2|MOV10_HUMAN	Q9HCE1	Q9HCE1	MOV10	3.29719	3.0192	1.42331	0.584866	2.53851	1.60744	1.73929	1.70832	1.59407	1.02013	1.73822	0.816477	30.2787	30.4794	28.7534	28.0396	27.3984	27.0217	12	12	12	15.2	15.2	15.2	113.67	0	229.35
1.67341	3.15051	1.39057	+		sp|Q92598-2|HS105_HUMAN;sp|Q92598|HS105_HUMAN;sp|Q92598-4|HS105_HUMAN;sp|Q92598-3|HS105_HUMAN;sp|O95757|HS74L_HUMAN	sp|Q92598-2|HS105_HUMAN;sp|Q92598|HS105_HUMAN;sp|Q92598-4|HS105_HUMAN;sp|Q92598-3|HS105_HUMAN	Q92598-2	Q92598	HS105	3.11886	3.18217	1.46895	1.3122	1.63097	1.71585	2.60994	1.04838	1.27465	1.74132	0.938984	0.758559	30.3455	30.0692	28.3535	28.8167	27.2139	26.775	14	14	13	20.9	20.9	19.9	92.115	0	174.03
-0.716577	3.1468	3.90634	+	+	sp|Q9NQ48-3|LZTL1_HUMAN;sp|Q9NQ48-2|LZTL1_HUMAN;sp|Q9NQ48|LZTL1_HUMAN	sp|Q9NQ48-3|LZTL1_HUMAN;sp|Q9NQ48-2|LZTL1_HUMAN;sp|Q9NQ48|LZTL1_HUMAN	Q9NQ48-3	Q9NQ48	LZTL1	3.25387	3.03974	3.81936	3.99331	-0.703455	-0.729698	-0.260895	-0.109016	2.29122	4.39239	-1.21562	-2.2097	32.4234		32.8763		29.1934		1	1	1	4.3	4.3	4.3	29.332	0	9.1999
2.06805	3.11854	1.15128	+		sp|O95816|BAG2_HUMAN;sp|O95816-2|BAG2_HUMAN	sp|O95816|BAG2_HUMAN;sp|O95816-2|BAG2_HUMAN	O95816	O95816	BAG2	3.06407	3.173	1.33354	0.969012	2.31811	1.81799	2.76126	3.45773	1.71145	0.918081	1.43796	1.08549	28.0686	28.0974	26.3386	25.2669	25.1747	24.6417	5	5	5	21.3	21.3	21.3	23.772	0	49.243
3.97123	3.11472	-0.7515	+		sp|Q92522|H1X_HUMAN	sp|Q92522|H1X_HUMAN	Q92522	Q92522	H1X	3.88772	2.34173	-0.385243	-1.11776	5.00546	2.93701	1.29754	0.510253	-2.4493	-0.698272	4.36023	3.02274	30.008	30.3149	26.7052	25.7716	26.6398	26.5229	4	4	4	22.5	22.5	22.5	22.487	0	42.069
2.90773	3.10443	0.383303	+		sp|P62917|RL8_HUMAN	sp|P62917|RL8_HUMAN	P62917	P62917	RL8	3.92562	2.28324	0.612022	0.154583	4.14916	1.6663	2.43077	0.358846	-1.49606	0.567156	3.40261	0.80686	30.922	31.2981	29.2549	27.6895	27.377	26.3946	5	5	5	23.7	23.7	23.7	28.024	0	41.371
1.65645	3.10163	1.41081	+		sp|P05388|RLA0_HUMAN;sp|P05388-2|RLA0_HUMAN;sp|Q8NHW5|RLA0L_HUMAN	sp|P05388|RLA0_HUMAN;sp|P05388-2|RLA0_HUMAN	P05388	P05388	RLA0	3.22982	2.97345	1.48078	1.34085	1.79321	1.51969	0.46069	-0.113114	0.244765	1.76231	1.1263	0.207893	34.842	34.2054	32.7695	33.0623	31.4724	31.1344	15	15	15	52.4	52.4	52.4	34.273	0	323.31
3.87933	3.05769	-0.432643	+		sp|P07305-2|H10_HUMAN;sp|P07305|H10_HUMAN	sp|P07305-2|H10_HUMAN;sp|P07305|H10_HUMAN	P07305-2	P07305	H10	3.55692	2.55846	0.481196	-1.34648	4.9034	2.85525	2.0571	2.64533	0.0224743	-0.906224	4.10437	1.89871	29.3869		26.0887		25.735		1	1	1	7.3	7.3	7.3	19.167	0	10.672
2.12024	3.03138	0.423342	+		sp|Q8IY81|SPB1_HUMAN	sp|Q8IY81|SPB1_HUMAN	Q8IY81	Q8IY81	SPB1	4.0123	2.05047	0.877037	-0.030354	2.94675	1.29372	3.09668	1.82069	0.601601	0.291014	2.08939	0.838427	27.9464	28.3308	26.9224	25.2064	25.6194	24.9241	5	5	5	6.7	6.7	6.7	96.557	0	57.677
2.66581	3.01953	0.348367	+		sp|P62753|RS6_HUMAN	sp|P62753|RS6_HUMAN	P62753	P62753	RS6	3.68314	2.35592	0.983532	-0.286797	4.05649	1.27513	2.93604	2.02439	1.42787	0.0540844	3.30358	0.616169	30.6434	30.8114	28.7923	27.4501	29.0458	28.2497	6	6	6	29.7	29.7	29.7	28.68	0	153.74
2.38062	3.0002	0.615223	+		sp|P82675|RT05_HUMAN;sp|P82675-2|RT05_HUMAN	sp|P82675|RT05_HUMAN	P82675	P82675	RT05	3.81742	2.18298	0.388796	0.841651	2.97585	1.78538	3.73963	2.12539	0.323543	1.37579	2.07802	1.44435	25.9822		24.0296		23.3415		3	3	3	8.6	8.6	8.6	48.006	0	17.977
-0.738179	3.00019	3.75238	+	+	sp|Q8WXX5|DNJC9_HUMAN	sp|Q8WXX5|DNJC9_HUMAN	Q8WXX5	Q8WXX5	DNJC9	3.06738	2.93301	3.69688	3.80787	-0.722291	-0.754066	-0.0885922	0.141564	1.88866	3.96199	-1.17594	-1.67595	37.0078	36.6754	37.3363	37.407	33.6102	33.2789	28	28	28	73.1	73.1	73.1	29.909	0	323.31
2.25711	2.99611	1.24975	+		sp|P18077|RL35A_HUMAN	sp|P18077|RL35A_HUMAN	P18077	P18077	RL35A	2.94991	3.04231	1.60886	0.890641	2.829	1.68522	1.1825	0.273337	-0.367881	0.354565	2.20151	1.52291	30.2023	30.2654	28.2965	27.7761	26.8099	26.5313	3	3	3	13.6	13.6	13.6	12.538	0	25.364
1.58728	2.9906	1.35466	+		sp|P05387|RLA2_HUMAN	sp|P05387|RLA2_HUMAN	P05387	P05387	RLA2	3.03452	2.94669	1.42002	1.2893	1.65663	1.51793	2.36382	0.390778	1.02439	1.73855	0.769403	0.421156	30.5548	29.6994	29.4041	27.6424	27.607	26.2266	4	4	4	47.8	47.8	47.8	11.665	0	61.632
1.84891	2.98507	1.06294	+		sp|P19338|NUCL_HUMAN	sp|P19338|NUCL_HUMAN	P19338	P19338	NUCL	3.08347	2.88667	1.00619	1.11969	2.09351	1.60431	1.92296	2.0345	1.26484	1.46169	1.35199	0.734395	31.1007	30.8871	29.2737	29.1111	27.8995	27.7883	16	16	16	27.9	27.9	27.9	76.613	0	323.31
1.78123	2.98101	1.05315	+		sp|Q92900-2|RENT1_HUMAN;sp|Q92900|RENT1_HUMAN	sp|Q92900-2|RENT1_HUMAN;sp|Q92900|RENT1_HUMAN	Q92900-2	Q92900	RENT1	3.18187	2.78016	1.23848	0.867817	2.12683	1.43563	2.16218	1.63459	1.44642	1.30539	1.21327	0.67735	30.1858	30.0189	28.5614	28.2336	27.2522	27.4584	16	16	16	17.6	17.6	17.6	123.03	0	235.2
1.88862	2.91939	0.796296	+		sp|P62841|RS15_HUMAN	sp|P62841|RS15_HUMAN	P62841	P62841	RS15	3.29035	2.54844	0.790605	0.801986	2.23311	1.54414	2.10621	2.39758	1.08576	1.20101	1.40144	0.906352	28.2036	27.917	26.6547	25.7751	25.6228	24.345	3	3	3	46.9	46.9	46.9	17.04	0	127.01
1.90639	2.90785	0.99323	+		sp|P62263|RS14_HUMAN	sp|P62263|RS14_HUMAN	P62263	P62263	RS14	3.15948	2.65622	1.2762	0.710261	2.34769	1.46509	2.11992	0.958657	1.20239	1.15795	1.49009	0.560715	29.0049	28.4665	27.3214	26.3685	26.2425	25.4144	1	1	1	6.6	6.6	6.6	16.273	0	6.9111
1.50049	2.87328	1.52407	+		sp|P46777|RL5_HUMAN	sp|P46777|RL5_HUMAN	P46777	P46777	RL5	2.61325	3.13332	1.71471	1.33342	1.55567	1.4453	1.46597	1.20495	1.36519	1.67591	0.725208	0.681314	30.1601	29.915	28.8205	28.6438	27.0036	26.7776	6	6	6	21.9	21.9	21.9	34.362	0	82.417
1.58268	2.83214	1.40804	+		sp|Q92665|RT31_HUMAN	sp|Q92665|RT31_HUMAN	Q92665	Q92665	RT31	3.18979	2.47449	1.5876	1.22848	2.19317	0.972178	2.63543	2.30804	1.38835	1.6736	1.32214	0.626953	26.8664	26.7841	25.814	24.5841	24.3134	23.4837	3	3	3	7.8	7.8	7.8	45.318	0	20.218
3.02495	2.832	-0.197117	+		sp|P46776|RL27A_HUMAN	sp|P46776|RL27A_HUMAN	P46776	P46776	RL27A	3.36233	2.30168	0.330329	-0.724564	3.98999	2.05991	1.41397	1.53426	0.242084	-0.382984	3.43286	1.16189	30.6728	31.6387	29.3694	26.7374	28.589	27.4086	5	5	5	31.1	31.1	31.1	16.561	0	58.234
1.63379	2.83018	1.41962	+		sp|P82650|RT22_HUMAN;sp|P82650-2|RT22_HUMAN	sp|P82650|RT22_HUMAN;sp|P82650-2|RT22_HUMAN	P82650	P82650	RT22	3.25057	2.4098	1.96732	0.871923	2.36023	0.907352	1.76939	0.949498	1.69341	0.977829	1.52807	0.54666	28.3173	28.4177	27.4259	26.3405	25.4004	25.3254	4	4	4	11.1	11.1	11.1	41.28	0	24.902
1.47568	2.7931	1.36217	+		sp|P23396|RS3_HUMAN;sp|P23396-2|RS3_HUMAN	sp|P23396|RS3_HUMAN;sp|P23396-2|RS3_HUMAN	P23396	P23396	RS3	2.976	2.6102	1.29325	1.43109	1.61462	1.33674	0.696439	-0.184228	0.381062	1.66298	0.894939	0.743386	32.2385	32.0975	30.7934	31.0083	29.5359	29.1862	11	11	11	45.7	45.7	45.7	26.688	0	113.36
3.37659	2.75421	-0.611039	+		sp|P62805|H4_HUMAN	sp|P62805|H4_HUMAN	P62805	P62805	H4	3.0857	2.42272	0.431142	-1.65322	4.80088	1.9523	0.669934	-0.677887	0.435629	-1.38737	4.16804	1.24829	34.7565	34.6423	32.4397	30.3259	31.9949	31.2604	9	9	9	56.3	56.3	56.3	11.367	0	124.61
2.25999	2.75386	0.615197	+		sp|P61353|RL27_HUMAN	sp|P61353|RL27_HUMAN	P61353	P61353	RL27	3.92951	1.57821	-0.247645	1.47804	2.73485	1.78513	2.88844	1.86469	0.130272	1.80599	1.96494	1.06929		29.869	26.0853	27.6402		25.5595	5	5	5	36.8	36.8	36.8	15.798	0	45.453
-1.30154	2.73589	4.05296	+	+	sp|Q8TEX9|IPO4_HUMAN;sp|Q8TEX9-2|IPO4_HUMAN	sp|Q8TEX9|IPO4_HUMAN;sp|Q8TEX9-2|IPO4_HUMAN	Q8TEX9	Q8TEX9	IPO4	2.42809	3.04369	3.89249	4.21343	-1.74644	-0.856633	-0.198941	0.22367	1.49738	3.69343	-2.36118	-0.478969	33.3176	32.7011	33.7932	34.8555	29.9347	30.395	28	28	28	41.4	41.4	41.4	118.71	0	323.31
2.13406	2.7201	0.742145	+		sp|P62277|RS13_HUMAN	sp|P62277|RS13_HUMAN	P62277	P62277	RS13	3.20667	2.23352	0.855751	0.62854	2.93567	1.33245	3.06607	1.54122	0.327802	0.879235	2.28398	0.35727	30.2406	30.4305	28.3459	28.4244	28.1671	27.5664	7	7	7	39.1	39.1	39.1	17.222	0	102.74
1.48227	2.69243	1.06984	+		sp|P34932|HSP74_HUMAN;sp|P34932-2|HSP74_HUMAN	sp|P34932|HSP74_HUMAN	P34932	P34932	HSP74	2.92877	2.4561	1.09004	1.04963	1.43312	1.53142	2.1838	2.56027	1.08032	1.15517	0.808538	1.66721		27.5321		26.9094		24.6799	4	3	3	5.8	4.9	4.9	94.33	0	35.827
1.56791	2.68753	1.1639	+		sp|P82930|RT34_HUMAN	sp|P82930|RT34_HUMAN	P82930	P82930	RT34	3.05313	2.32193	1.54161	0.786178	2.31861	0.817214	2.71736	1.40741	0.437228	0.975337	1.5404	0.758133	27.9233	28.3666	27.133	26.3266	25.346	25.073	4	4	4	15.6	15.6	15.6	25.65	0	25.417
1.99707	2.68535	0.666466	+		sp|P18621|RL17_HUMAN;sp|P18621-3|RL17_HUMAN;sp|P18621-2|RL17_HUMAN	sp|P18621|RL17_HUMAN;sp|P18621-3|RL17_HUMAN;sp|P18621-2|RL17_HUMAN	P18621	P18621	RL17	2.90475	2.46595	1.04865	0.284277	2.64602	1.34812	1.38681	0.321466	0.17031	0.70186	1.9729	0.286053	33.0625	33.2378	31.4023	30.5217	30.1787	30.3832	6	6	6	26.6	26.6	26.6	21.397	0	245.32
2.74617	2.66722	-0.055375	+		sp|O00567|NOP56_HUMAN	sp|O00567|NOP56_HUMAN	O00567	O00567	NOP56	3.09111	2.24333	0.435095	-0.545845	3.63695	1.85539	1.90215	1.66903	0.672923	-0.213889	2.73966	1.21076		28.6211		25.1622		25.512	4	4	4	7.1	7.1	7.1	66.049	0	27.68
1.87648	2.66571	0.903487	+		sp|Q9NUL3-6|STAU2_HUMAN;sp|Q9NUL3-2|STAU2_HUMAN;sp|Q9NUL3|STAU2_HUMAN;sp|Q9NUL3-4|STAU2_HUMAN;sp|Q9NUL3-8|STAU2_HUMAN;sp|Q9NUL3-3|STAU2_HUMAN;sp|Q9NUL3-7|STAU2_HUMAN;sp|O95793-2|STAU1_HUMAN;sp|O95793-3|STAU1_HUMAN;sp|O95793|STAU1_HUMAN	sp|Q9NUL3-6|STAU2_HUMAN;sp|Q9NUL3-2|STAU2_HUMAN;sp|Q9NUL3|STAU2_HUMAN;sp|Q9NUL3-4|STAU2_HUMAN;sp|Q9NUL3-8|STAU2_HUMAN;sp|Q9NUL3-3|STAU2_HUMAN;sp|Q9NUL3-7|STAU2_HUMAN	Q9NUL3-6	Q9NUL3	STAU2	2.64464	2.68677	1.10078	0.706199	1.90801	1.84495	2.46832	2.96103	1.41797	1.09268	1.13166	1.27542	27.3417	26.9821	25.6809	25.0839	24.7267	24.3013	3	3	3	7.5	7.5	7.5	43.278	0	20.061
1.55786	2.57662	0.961145	+		sp|Q92552|RT27_HUMAN;sp|Q92552-2|RT27_HUMAN	sp|Q92552|RT27_HUMAN;sp|Q92552-2|RT27_HUMAN	Q92552	Q92552	RT27	2.63759	2.51566	1.38554	0.536749	2.00984	1.10588	2.52492	2.28641	1.70576	0.988412	1.23246	0.354114		27.707	26.95	25.8053		29.1726	4	4	4	11.1	11.1	11.1	47.611	0	79.21
1.95936	2.57266	0.542308	+		sp|Q9BUJ2-4|HNRL1_HUMAN;sp|Q9BUJ2-2|HNRL1_HUMAN;sp|Q9BUJ2|HNRL1_HUMAN;sp|Q9BUJ2-3|HNRL1_HUMAN	sp|Q9BUJ2-4|HNRL1_HUMAN;sp|Q9BUJ2-2|HNRL1_HUMAN;sp|Q9BUJ2|HNRL1_HUMAN;sp|Q9BUJ2-3|HNRL1_HUMAN	Q9BUJ2-4	Q9BUJ2	HNRL1	2.64695	2.49838	0.671022	0.413594	2.15175	1.76698	1.90354	1.34568	0.445621	0.851119	1.28202	1.23186	28.0607	28.3109	26.1466	26.5192	25.3763	25.6026	4	4	4	6.1	6.1	6.1	84.793	0	100.24
1.08075	2.54592	1.12891	+		sp|P08579|RU2B_HUMAN;sp|P09012|SNRPA_HUMAN	sp|P08579|RU2B_HUMAN	P08579	P08579	RU2B	2.73777	2.35406	1.32372	0.934101	1.12356	1.03794	2.13845	2.45075	1.63041	1.38747	0.214977	0.47415	27.0522	27.8027	25.4823	26.3197	24.2405	24.9316	3	3	3	15.6	15.6	15.6	25.486	0	36.75
1.78871	2.54059	0.929608	+		sp|Q9Y2R9|RT07_HUMAN	sp|Q9Y2R9|RT07_HUMAN	Q9Y2R9	Q9Y2R9	RT07	2.79981	2.28137	1.14587	0.713344	2.17312	1.4043	2.1634	1.5212	1.41527	1.12889	1.34216	0.703721	27.6779	27.6657			25.185		4	4	4	19	19	19	28.134	0	27.498
1.01092	2.51095	1.10825	+		sp|Q96EY7|PTCD3_HUMAN;sp|Q96EY7-2|PTCD3_HUMAN	sp|Q96EY7|PTCD3_HUMAN;sp|Q96EY7-2|PTCD3_HUMAN	Q96EY7	Q96EY7	PTCD3	2.94428	2.07762	1.03267	1.18384	1.01077	1.01107	1.97361	1.80182	0.696884	1.60834	0.243335	0.746227		27.7059	26.0118	26.7286		25.3696	4	4	4	7.7	7.7	7.7	78.549	0	36.512
1.44812	2.48062	0.993999	+		sp|P51398-2|RT29_HUMAN;sp|P51398-3|RT29_HUMAN;sp|P51398|RT29_HUMAN	sp|P51398-2|RT29_HUMAN;sp|P51398-3|RT29_HUMAN;sp|P51398|RT29_HUMAN	P51398-2	P51398	RT29	3.09781	1.86342	0.834064	1.15393	1.94392	0.952334	3.06692	0.984334	0.787349	1.37868	1.25154	0.477988	27.7565	27.7709	26.6033	26.3177		24.8023	4	4	4	15.1	15.1	15.1	41.044	0	56.153
-0.858584	2.47971	3.34548	+	+	sp|P0DMV9|HS71B_HUMAN;sp|P0DMV8|HS71A_HUMAN;sp|P0DMV8-2|HS71A_HUMAN	sp|P0DMV9|HS71B_HUMAN;sp|P0DMV8|HS71A_HUMAN;sp|P0DMV8-2|HS71A_HUMAN	P0DMV9	P0DMV9	HS71B	2.54037	2.41905	3.32639	3.36457	-0.806613	-0.910556	0.0221902	-0.601978	2.64688	3.30312	-1.46916	-1.60327	33.3754	33.2511	33.9735	34.2862	32.0672	32.2331	22	20	12	41.8	38.4	21.8	70.051	0	323.31
1.41012	2.43538	0.975713	+		sp|Q9Y221|NIP7_HUMAN;sp|Q9Y221-2|NIP7_HUMAN	sp|Q9Y221|NIP7_HUMAN	Q9Y221	Q9Y221	NIP7	2.45117	2.41959	1.26159	0.689836	1.61228	1.20796	2.21431	2.62426	1.58251	1.12082	0.799872	0.450274	29.1064	28.8955	27.5403	27.0328	26.0125		3	3	3	33.9	33.9	33.9	20.462	0	53.644
2.37808	2.40552	-0.00964203	+		sp|P62266|RS23_HUMAN	sp|P62266|RS23_HUMAN	P62266	P62266	RS23	3.08945	1.72159	0.702303	-0.721587	3.74466	1.0115	0.14952	-0.660065	-0.536712	-0.334807	3.18036	0.113434	32.8538	32.7104	31.6954	29.2706	30.8574	29.7542	5	5	5	29.4	29.4	29.4	15.807	0	45.006
1.32089	2.4034	1.0833	+		sp|P62913-2|RL11_HUMAN;sp|P62913|RL11_HUMAN	sp|P62913-2|RL11_HUMAN;sp|P62913|RL11_HUMAN	P62913-2	P62913	RL11	2.4734	2.3334	1.23235	0.934252	1.49468	1.14711	1.73751	1.44228	1.12247	1.33783	0.800902	0.341417	31.7336	31.3985	30.7414	30.0127	29.5617	28.8947	4	4	4	19.8	19.8	19.8	20.124	0	68.288
1.48497	2.38458	0.793392	+		sp|P07910-4|HNRPC_HUMAN;sp|P07910-2|HNRPC_HUMAN;sp|P07910|HNRPC_HUMAN;sp|P07910-3|HNRPC_HUMAN;sp|Q86SE5|RALYL_HUMAN;sp|P0DMR1|HNRC4_HUMAN;sp|O60812|HNRC1_HUMAN;sp|B7ZW38|HNRC3_HUMAN;sp|B2RXH8|HNRC2_HUMAN;sp|Q86SE5-3|RALYL_HUMAN	sp|P07910-4|HNRPC_HUMAN;sp|P07910-2|HNRPC_HUMAN;sp|P07910|HNRPC_HUMAN;sp|P07910-3|HNRPC_HUMAN	P07910-4	P07910	HNRPC	2.45078	2.31837	0.689389	0.897395	1.52172	1.44821	0.827819	0.84543	0.67075	1.34778	0.593442	0.608904	29.321	28.7453	27.3801	27.2364	29.3496	29.1608	4	4	4	17.2	17.2	17.2	27.821	0	50.017
1.97677	2.38439	0.349719	+		sp|P83731|RL24_HUMAN	sp|P83731|RL24_HUMAN	P83731	P83731	RL24	2.80789	1.96088	0.652876	0.0465608	2.72709	1.22645	2.7312	1.94437	0.75369	0.423524	2.09653	0.522056	30.7995	31.7451	30.2338	28.4491	29.1284	27.8921	5	5	5	27.4	27.4	27.4	17.779	0	49.248
1.56579	2.36142	0.966776	+		sp|Q9Y2Q9|RT28_HUMAN	sp|Q9Y2Q9|RT28_HUMAN	Q9Y2Q9	Q9Y2Q9	RT28	2.5034	2.21943	1.35524	0.578311	1.90385	1.22774	2.44308	2.47822	1.67514	0.879627	1.22462	1.12055	26.9947	27.3357	26.5194	25.7595	24.9873	25.2926	5	5	5	32.6	32.6	32.6	20.843	0	50.2
1.67987	2.2998	0.556226	+		sp|Q9Y6M1-1|IF2B2_HUMAN;sp|Q9Y6M1|IF2B2_HUMAN;sp|Q9Y6M1-5|IF2B2_HUMAN;sp|Q9Y6M1-6|IF2B2_HUMAN;sp|Q9Y6M1-3|IF2B2_HUMAN;sp|Q9Y6M1-4|IF2B2_HUMAN;sp|O00425-2|IF2B3_HUMAN;sp|Q9NZI8-2|IF2B1_HUMAN;sp|Q9NZI8|IF2B1_HUMAN	sp|Q9Y6M1-1|IF2B2_HUMAN;sp|Q9Y6M1|IF2B2_HUMAN;sp|Q9Y6M1-5|IF2B2_HUMAN;sp|Q9Y6M1-6|IF2B2_HUMAN;sp|Q9Y6M1-3|IF2B2_HUMAN;sp|Q9Y6M1-4|IF2B2_HUMAN	Q9Y6M1-1	Q9Y6M1	IF2B2	2.41026	2.18935	0.565792	0.54666	1.82373	1.536	2.0208	1.53077	0.728138	0.992116	0.943999	1.15523	28.1595	27.0855	25.4515	26.1566	25.7511		3	3	2	7.4	7.4	5	61.842	0	0
2.00042	2.25685	0.440866	+		sp|Q7L2E3-3|DHX30_HUMAN;sp|Q7L2E3|DHX30_HUMAN;sp|Q7L2E3-2|DHX30_HUMAN	sp|Q7L2E3-3|DHX30_HUMAN;sp|Q7L2E3|DHX30_HUMAN;sp|Q7L2E3-2|DHX30_HUMAN	Q7L2E3-3	Q7L2E3	DHX30	2.54782	1.96588	0.814919	0.0668125	2.51021	1.49062	2.48151	2.24385	1.12836	0.435735	1.82016	0.940355	27.4238	27.2091	25.5733	24.9111	25.082	24.1555	6	6	6	6.1	6.1	6.1	129.44	0	73.643
2.65757	2.17218	-0.481703	+		sp|Q13200|PSMD2_HUMAN;sp|Q13200-2|PSMD2_HUMAN;sp|Q13200-3|PSMD2_HUMAN	sp|Q13200|PSMD2_HUMAN;sp|Q13200-2|PSMD2_HUMAN;sp|Q13200-3|PSMD2_HUMAN	Q13200	Q13200	PSMD2	2.302	2.04236	-0.614006	-0.349401	2.62718	2.68796	1.55905	1.48944	-0.603161	0.105544	1.87912	2.18266	29.5521	29.4459	26.8653	27.2598	27.3815	27.2856	8	8	8	11	11	11	100.2	0	94.751
1.80334	2.167	0.252965	+		sp|Q15717|ELAV1_HUMAN;sp|Q15717-2|ELAV1_HUMAN	sp|Q15717|ELAV1_HUMAN;sp|Q15717-2|ELAV1_HUMAN	Q15717	Q15717	ELAV1	2.54107	1.79294	0.0989585	0.406972	1.89943	1.70726	1.53824	0.653885	-1.28118	0.0246034	1.23752	1.77205	28.6857	28.4336	26.4959	26.6617		25.9787	5	5	5	15.6	15.6	15.6	36.091	0	41.471
2.00315	2.02269	0.0406812	+		sp|P27635|RL10_HUMAN;sp|Q96L21|RL10L_HUMAN	sp|P27635|RL10_HUMAN;sp|Q96L21|RL10L_HUMAN	P27635	P27635	RL10	2.60395	1.44143	0.656634	-0.575271	3.16488	0.84141	0.543199	-0.881321	-1.96438	-1.03271	2.52392	1.26279	30.0499	30.7992	28.953	27.463	28.218	28.1167	4	4	4	16.8	16.8	16.8	24.604	0	26.285
1.75648	2.01863	0.456385	+		sp|P61513|RL37A_HUMAN;sp|A6NKH3|RL37L_HUMAN	sp|P61513|RL37A_HUMAN	P61513	P61513	RL37A	2.53799	1.49927	0.455229	0.457542	2.28307	1.2299	2.37857	0.858936	0.437015	0.792189	1.57016	0.343237	29.519	29.9474	27.6255	28.0794	27.983	27.3598	6	6	6	53.3	53.3	53.3	10.275	0	110.89
2.82887	1.99434	-0.740909			sp|P15880|RS2_HUMAN	sp|P15880|RS2_HUMAN	P15880	P15880	RS2	2.59839	1.39028	0.369494	-1.85131	4.57749	1.08025	0.253384	-0.873794	0.126973	-1.4346	3.94869	0.0373119	31.909	32.1209	30.3639	27.7351	30.1925	29.6991	9	9	9	37.2	37.2	37.2	31.324	0	123.67
3.16654	1.91565	-1.30113			sp|Q8N257|H2B3B_HUMAN;sp|Q16778|H2B2E_HUMAN;sp|P33778|H2B1B_HUMAN;sp|P23527|H2B1O_HUMAN;sp|P06899|H2B1J_HUMAN;sp|Q99880|H2B1L_HUMAN;sp|Q99879|H2B1M_HUMAN;sp|Q99877|H2B1N_HUMAN;sp|Q93079|H2B1H_HUMAN;sp|Q5QNW6|H2B2F_HUMAN;sp|P62807|H2B1C_HUMAN;sp|P58876|H2B1D_HUMAN;sp|P57053|H2BFS_HUMAN;sp|O60814|H2B1K_HUMAN;sp|Q5QNW6-2|H2B2F_HUMAN;sp|Q96A08|H2B1A_HUMAN;sp|Q6DRA6|H2B2D_HUMAN;sp|Q6DN03|H2B2C_HUMAN	sp|Q8N257|H2B3B_HUMAN;sp|Q16778|H2B2E_HUMAN;sp|P33778|H2B1B_HUMAN;sp|P23527|H2B1O_HUMAN;sp|P06899|H2B1J_HUMAN;sp|Q99880|H2B1L_HUMAN;sp|Q99879|H2B1M_HUMAN;sp|Q99877|H2B1N_HUMAN;sp|Q93079|H2B1H_HUMAN;sp|Q5QNW6|H2B2F_HUMAN;sp|P62807|H2B1C_HUMAN;sp|P58876|H2B1D_HUMAN;sp|P57053|H2BFS_HUMAN;sp|O60814|H2B1K_HUMAN;sp|Q5QNW6-2|H2B2F_HUMAN	Q8N257	Q8N257	H2B3B	2.53541	1.2959	-0.39316	-2.20909	4.66911	1.66398	1.58159	1.43526	-0.627404	-1.84234	4.1676	1.29889	31.0773	31.7469	28.7011	27.1108	29.6418	29.2692	5	5	5	35.7	35.7	35.7	13.908	0	62.267
1.04625	1.90052	0.997551			sp|P52272-2|HNRPM_HUMAN;sp|P52272|HNRPM_HUMAN	sp|P52272-2|HNRPM_HUMAN;sp|P52272|HNRPM_HUMAN	P52272-2	P52272	HNRPM	2.1528	1.64824	0.835924	1.15918	1.04859	1.0439	0.986083	0.802565	0.265197	1.61617	0.267236	0.330673	30.6043	30.3625	29.0773	29.6473	29.2559	28.8479	11	11	11	17.9	17.9	17.9	73.62	0	103.6
1.59291	1.86741	0.42997			sp|P52597|HNRPF_HUMAN	sp|P52597|HNRPF_HUMAN	P52597	P52597	HNRPF	2.05963	1.67518	0.548437	0.311503	2.08914	1.09667	1.16659	0.558464	0.735955	0.772899	1.31484	0.482642	30.2351	29.9509	28.376	28.8113	29.0364	28.8947	7	7	5	22.7	22.7	16.1	45.671	0	161.07
1.98008	1.73819	-0.195393			sp|P62701|RS4X_HUMAN;sp|P22090|RS4Y1_HUMAN;sp|Q8TD47|RS4Y2_HUMAN	sp|P62701|RS4X_HUMAN	P62701	P62701	RS4X	2.48455	0.991826	0.399773	-0.790559	3.18574	0.774418	-0.484267	-0.729196	-0.0450295	-0.379695	2.56772	-0.0860938	31.3209	31.9397	30.5169	29.1517	30.1597	29.4071	7	7	7	31.6	31.6	31.6	29.597	0	74.444
1.62335	1.67413	0.0926293			sp|O75533|SF3B1_HUMAN	sp|O75533|SF3B1_HUMAN	O75533	O75533	SF3B1	1.96565	1.38261	0.20364	-0.0183812	1.94558	1.30112	1.47389	1.01235	0.415326	0.401521	1.10107	0.726831	28.7192	28.6131	27.1117	27.0366	27.1292	26.819	7	7	7	6.5	6.5	6.5	145.83	0	82.051
1.41148	1.64368	0.0187898			sp|P14678-2|RSMB_HUMAN;sp|P63162|RSMN_HUMAN;sp|P14678|RSMB_HUMAN;sp|P63162-2|RSMN_HUMAN;sp|P14678-3|RSMB_HUMAN	sp|P14678-2|RSMB_HUMAN;sp|P63162|RSMN_HUMAN;sp|P14678|RSMB_HUMAN;sp|P63162-2|RSMN_HUMAN;sp|P14678-3|RSMB_HUMAN	P14678-2	P14678	RSMB	1.97655	1.31081	0.163499	-0.125919	1.86623	0.956726	1.42331	1.15309	-0.025412	0.31742	0.957636	0.605494	27.1161	27.8049	26.4666	25.7503	25.9615	25.788	3	3	3	10	10	10	23.656	0	17.843
1.35018	1.56532	0.161929			sp|P62318-2|SMD3_HUMAN;sp|P62318|SMD3_HUMAN	sp|P62318-2|SMD3_HUMAN;sp|P62318|SMD3_HUMAN	P62318-2	P62318	SMD3	1.77951	1.35112	0.335941	-0.0120825	1.75843	0.941933	0.605684	-0.524998	-0.878481	0.210015	0.902551	0.738292	28.4185	27.6344	27.0149	26.1356	26.8506	25.8657	2	2	2	15.8	15.8	15.8	13.291	0	22.533
1.52447	1.53456	-0.00850197			sp|Q15393|SF3B3_HUMAN;sp|Q15393-2|SF3B3_HUMAN;sp|Q15393-3|SF3B3_HUMAN	sp|Q15393|SF3B3_HUMAN	Q15393	Q15393	SF3B3	1.79477	1.27435	0.0278618	-0.0448657	1.83388	1.21506	0.3122	-0.548227	-0.53822	0.320427	1.08887	0.443819	30.4084	30.3743	29.1476	28.6094	29.0671	28.546	14	14	14	15	15	15	135.58	0	224.54
1.2088	1.52394	0.48682			sp|P26196|DDX6_HUMAN	sp|P26196|DDX6_HUMAN	P26196	P26196	DDX6	1.47285	1.57502	0.635987	0.337654	1.35424	1.06336	1.03745	1.31098	0.311968	0.757706	0.465161	0.788101	26.3298		24.7303		24.3738		3	3	3	7.7	7.7	7.7	54.416	0	18.993
1.18339	1.49179	0.35601			sp|Q9UH17|ABC3B_HUMAN;sp|Q9UH17-2|ABC3B_HUMAN;sp|Q9UH17-3|ABC3B_HUMAN;sp|P31941-2|ABC3A_HUMAN;sp|P31941|ABC3A_HUMAN	sp|Q9UH17|ABC3B_HUMAN;sp|Q9UH17-2|ABC3B_HUMAN;sp|Q9UH17-3|ABC3B_HUMAN	Q9UH17	Q9UH17	ABC3B	1.80037	1.1832	0.566669	0.145351	1.81588	0.550901	1.06412	0.762731	0.0756011	0.58111	1.07009	0.360196	26.4655	26.8357	26.7656	25.218	26.9131	26.3329	5	4	3	16.8	7.5	12	45.924	0	33.888
0.745122	1.48984	0.75145			sp|P38159-3|RBMX_HUMAN;sp|P38159|RBMX_HUMAN;sp|P38159-2|RBMX_HUMAN;sp|Q96E39|RMXL1_HUMAN;sp|O75526|RMXL2_HUMAN;sp|Q8N7X1|RMXL3_HUMAN	sp|P38159-3|RBMX_HUMAN;sp|P38159|RBMX_HUMAN;sp|P38159-2|RBMX_HUMAN;sp|Q96E39|RMXL1_HUMAN;sp|O75526|RMXL2_HUMAN	P38159-3	P38159	RBMX	1.82827	1.1514	1.1797	0.323197	1.55076	-0.0605176	1.76537	1.42798	1.50172	0.687419	0.866121	-0.587815	26.7354	26.5157	26.4921	25.5942	25.0792		3	3	3	17.9	17.9	17.9	22.172	0	19.599
1.55709	1.48192	-0.231581			sp|P62280|RS11_HUMAN	sp|P62280|RS11_HUMAN	P62280	P62280	RS11	1.8508	1.11303	0.0758749	-0.539037	2.17104	0.943134	-0.29901	-1.11416	-0.172392	-0.150417	1.54646	0.0451634	31.3157	31.3415	30.0131	29.2646	29.8365	29.4266	3	3	3	16.5	16.5	16.5	18.431	0	17.79
0.0249309	1.45919	1.37037			sp|P38646|GRP75_HUMAN	sp|P38646|GRP75_HUMAN	P38646	P38646	GRP75	1.72701	1.19137	1.25187	1.48887	0.0890832	-0.0392214	0.51248	-0.287783	0.773152	1.81225	-0.579952	-0.41835	30.6819	30.5551	30.4494	30.785	29.3157	28.8581	14	13	13	24.3	23.3	23.3	73.68	0	323.31
-0.0125271	1.44504	1.45758			sp|P30044-4|PRDX5_HUMAN;sp|P30044-2|PRDX5_HUMAN;sp|P30044-3|PRDX5_HUMAN;sp|P30044|PRDX5_HUMAN	sp|P30044-4|PRDX5_HUMAN;sp|P30044-2|PRDX5_HUMAN;sp|P30044-3|PRDX5_HUMAN;sp|P30044|PRDX5_HUMAN	P30044-4	P30044	PRDX5	1.6597	1.23039	1.12082	1.79435	-0.134615	0.109561	1.58612	1.50594	1.44541	2.16717	-0.867264	-0.455614	25.5715		25.2997		24.0321		1	1	1	8.8	8.8	8.8	12.897	0	7.0974
0.689872	1.42124	0.78452			sp|P10809|CH60_HUMAN;sp|P10809-2|CH60_HUMAN	sp|P10809|CH60_HUMAN	P10809	P10809	CH60	1.49001	1.35248	0.441802	1.12724	0.529906	0.849839	1.43467	1.18783	0.492212	1.31644	-0.168642	0.17479	29.0651	28.8293	28.0405	28.5298	27.6966	27.1705	8	8	8	16.9	16.9	16.9	61.054	0	78.594
1.26529	1.33254	0.144071			sp|P38919|IF4A3_HUMAN	sp|P38919|IF4A3_HUMAN	P38919	P38919	IF4A3	1.58232	1.08277	-0.243028	0.531169	1.16181	1.36877	1.06736	1.23143	0.264116	0.912343	0.249582	0.738379	27.6497	27.4279	25.9624	26.3133	26.3132	26.0039	4	4	4	14.4	14.4	14.4	46.871	0	30.06
1.21456	1.30169	-0.207498			sp|P62829|RL23_HUMAN	sp|P62829|RL23_HUMAN	P62829	P62829	RL23	1.77167	0.831715	0.203765	-0.618761	1.85585	0.573278	0.863066	0.144569	0.447738	-0.2735	1.16075	-0.135554	29.6272	28.7941	28.5586	27.946	28.3389	27.3452	4	4	4	36.4	36.4	36.4	14.865	0	45.051
1.10641	1.25347	0.204015			sp|O43143|DHX15_HUMAN	sp|O43143|DHX15_HUMAN	O43143	O43143	DHX15	1.33228	1.17466	0.330788	0.0772429	1.31147	0.90134	0.55454	0.938474	0.4336	0.496309	0.420086	0.398131	28.0047	28.2809	27.3643	26.8327	26.974	26.74	6	6	6	8.9	8.9	8.9	90.932	0	83.675
1.0927	1.22942	0.0940954			sp|Q15366-7|PCBP2_HUMAN;sp|Q15366-8|PCBP2_HUMAN;sp|Q15366-4|PCBP2_HUMAN;sp|Q15366-5|PCBP2_HUMAN;sp|Q15366-6|PCBP2_HUMAN;sp|Q15366-3|PCBP2_HUMAN;sp|Q15366|PCBP2_HUMAN;sp|Q15366-2|PCBP2_HUMAN;sp|P57721-2|PCBP3_HUMAN;sp|P57721-3|PCBP3_HUMAN;sp|P57721-5|PCBP3_HUMAN;sp|P57721-4|PCBP3_HUMAN;sp|P57721|PCBP3_HUMAN	sp|Q15366-7|PCBP2_HUMAN;sp|Q15366-8|PCBP2_HUMAN;sp|Q15366-4|PCBP2_HUMAN;sp|Q15366-5|PCBP2_HUMAN;sp|Q15366-6|PCBP2_HUMAN;sp|Q15366-3|PCBP2_HUMAN;sp|Q15366|PCBP2_HUMAN;sp|Q15366-2|PCBP2_HUMAN;sp|P57721-2|PCBP3_HUMAN;sp|P57721-3|PCBP3_HUMAN;sp|P57721-5|PCBP3_HUMAN;sp|P57721-4|PCBP3_HUMAN;sp|P57721|PCBP3_HUMAN	Q15366-7	Q15366	PCBP2	1.45964	0.999206	0.0299829	0.158208	1.2034	0.981999	0.696083	-0.0576019	0.0875986	0.595981	0.349732	0.196859	28.0719	27.8074	26.5761	26.8265	26.8691	26.2882	2	2	2	8.5	8.5	8.5	33.496	0	16.925
1.04132	1.21255	0.171204			sp|Q9BYD1|RM13_HUMAN	sp|Q9BYD1|RM13_HUMAN	Q9BYD1	Q9BYD1	RM13	1.55807	0.867027	0.541614	-0.199206	1.75726	0.325386	1.4938	1.14587	0.868292	0.142871	1.06652	-0.215881	26.1575	25.7196	25.5881	24.0668	25.4838	24.3086	2	2	2	12.9	12.9	12.9	20.692	0	12.968
1.25422	1.19767	-0.146935			sp|Q9BYD3|RM04_HUMAN;sp|Q9BYD3-2|RM04_HUMAN	sp|Q9BYD3|RM04_HUMAN;sp|Q9BYD3-2|RM04_HUMAN	Q9BYD3	Q9BYD3	RM04	1.39484	1.0005	0.15004	-0.443909	1.67503	0.833416	1.14581	1.08304	0.366812	-0.0952963	0.947501	0.43189	27.9489	27.4058	26.8146	26.1843	26.9699	26.4524	4	4	4	18.3	18.3	18.3	34.919	0	32.706
1.40726	1.18524	-0.181246			sp|P61964|WDR5_HUMAN	sp|P61964|WDR5_HUMAN	P61964	P61964	WDR5	1.2979	1.07259	-0.207328	-0.155164	1.57506	1.23946	0.470303	0.0783366	-0.0904035	0.291604	0.68945	0.828469	28.1047	27.7799	26.6845	26.7969	26.7071	26.2416	3	3	3	11.7	11.7	11.7	36.588	0	24.428
1.26735	1.11485	-0.201961			sp|P09001|RM03_HUMAN	sp|P09001|RM03_HUMAN	P09001	P09001	RM03	1.49036	0.73933	0.0297002	-0.433623	1.82444	0.710261	0.736388	0.00230647	-0.858803	-0.153174	0.999135	0.582941	27.1325	26.9751	26.1074	25.5206	26.2513	25.597	2	2	2	4.6	4.6	4.6	38.632	0	13.964
0.820056	1.09887	0.308688			sp|Q06787-11|FMR1_HUMAN;sp|Q06787-8|FMR1_HUMAN;sp|Q06787-2|FMR1_HUMAN;sp|Q06787-9|FMR1_HUMAN;sp|Q06787-10|FMR1_HUMAN;sp|Q06787-6|FMR1_HUMAN;sp|Q06787-4|FMR1_HUMAN;sp|Q06787-5|FMR1_HUMAN;sp|Q06787-7|FMR1_HUMAN;sp|Q06787-3|FMR1_HUMAN;sp|Q06787|FMR1_HUMAN	sp|Q06787-11|FMR1_HUMAN;sp|Q06787-8|FMR1_HUMAN;sp|Q06787-2|FMR1_HUMAN;sp|Q06787-9|FMR1_HUMAN;sp|Q06787-10|FMR1_HUMAN;sp|Q06787-6|FMR1_HUMAN;sp|Q06787-4|FMR1_HUMAN;sp|Q06787-5|FMR1_HUMAN;sp|Q06787-7|FMR1_HUMAN;sp|Q06787-3|FMR1_HUMAN;sp|Q06787|FMR1_HUMAN	Q06787-11	Q06787	FMR1	1.80587	0.391878	0.857981	-0.240606	2.02163	-0.381517	1.08298	-0.171791	1.13619	0.119157	1.10995	-0.997089	28.0105	28.3248	28.0446	26.7251	27.2998	26.3912	6	6	6	13	13	13	58.834	0	78.691
1.11362	1.01708	-0.287599			sp|Q13405|RM49_HUMAN	sp|Q13405|RM49_HUMAN	Q13405	Q13405	RM49	1.35502	0.679154	-0.067062	-0.508137	1.72033	0.506907	1.33171	0.954717	0.247928	-0.0769345	0.953495	0.000432744		24.8169		23.0661		23.2206	3	3	3	20.5	20.5	20.5	19.198	0	28.902
1.30944	0.996658	-0.269082			sp|Q9H9J2|RM44_HUMAN	sp|Q9H9J2|RM44_HUMAN	Q9H9J2	Q9H9J2	RM44	1.33148	0.661841	-0.29488	-0.243284	1.69106	0.927821	1.26909	0.663117	0.0663992	0.0803848	0.963363	0.155361	26.9017	26.5342	25.7173	25.2091	26.1111	25.0808	2	2	2	4.2	4.2	4.2	37.535	0	22.61
1.37862	0.920382	-0.400642			sp|P55209-3|NP1L1_HUMAN;sp|P55209-2|NP1L1_HUMAN;sp|P55209|NP1L1_HUMAN	sp|P55209-3|NP1L1_HUMAN;sp|P55209-2|NP1L1_HUMAN;sp|P55209|NP1L1_HUMAN	P55209-3	P55209	NP1L1	0.995014	0.845751	-0.0839973	-0.717287	1.81269	0.944559	-0.481807	-0.435066	-0.673992	-0.439129	0.960047	0.567253	27.6308	27.8963	26.5866	26.4274	25.8765	26.7459	2	2	2	8.7	8.7	8.7	37.344	0	25.021
0.603607	0.881136	0.295486			sp|Q13162|PRDX4_HUMAN	sp|Q13162|PRDX4_HUMAN	Q13162	Q13162	PRDX4	0.990301	0.77197	0.254231	0.33674	0.712031	0.495183	-0.13359	-0.225582	0.347892	0.794187	-0.170053	-0.244138	27.7559		26.9639		26.7065		5	3	3	17.7	13.3	13.3	30.54	0	29.765
1.52526	0.866039	-0.767589			sp|P08708|RS17_HUMAN	sp|P08708|RS17_HUMAN	P08708	P08708	RS17	1.64339	0.0886844	-0.354944	-1.18023	2.6312	0.419323	0.422556	-2.1151	-0.512658	-0.761629	1.80793	-0.501484	30.232	30.1258	29.5796	27.4441	29.9304	28.5767	2	2	2	23.7	23.7	23.7	15.55	0	323.31
0.823905	0.750122	-0.0973982			sp|Q9Y3F4|STRAP_HUMAN;sp|Q9Y3F4-2|STRAP_HUMAN	sp|Q9Y3F4|STRAP_HUMAN;sp|Q9Y3F4-2|STRAP_HUMAN	Q9Y3F4	Q9Y3F4	STRAP	0.955759	0.544485	-0.100917	-0.0938791	1.04964	0.598175	0.886589	0.812786	0.212383	0.264476	0.336701	0.105544	26.9337	26.4067	25.4518	25.4923	26.601		4	4	4	15.1	15.1	15.1	38.438	0	28.991
1.21915	0.748995	-0.505826			sp|Q8N983-4|RM43_HUMAN;sp|Q8N983-3|RM43_HUMAN;sp|Q8N983-2|RM43_HUMAN;sp|Q8N983|RM43_HUMAN;sp|Q8N983-6|RM43_HUMAN;sp|Q8N983-7|RM43_HUMAN	sp|Q8N983-4|RM43_HUMAN;sp|Q8N983-3|RM43_HUMAN;sp|Q8N983-2|RM43_HUMAN;sp|Q8N983|RM43_HUMAN;sp|Q8N983-6|RM43_HUMAN;sp|Q8N983-7|RM43_HUMAN	Q8N983-4	Q8N983	RM43	0.809497	0.688494	-0.0837985	-0.927853	1.66296	0.775346	0.421479	0.316262	-0.47325	-0.514388	0.8435	0.471656	26.7613		25.8163		25.7268		2	2	2	13.8	13.8	13.8	17.853	0	13.259
0.53884	0.745448	0.167319			sp|P06748-3|NPM_HUMAN;sp|P06748-2|NPM_HUMAN;sp|P06748|NPM_HUMAN	sp|P06748-3|NPM_HUMAN;sp|P06748-2|NPM_HUMAN;sp|P06748|NPM_HUMAN	P06748-3	P06748	NPM	0.653519	0.837378	0.240131	0.0945064	0.623821	0.45386	-0.726592	-0.597714	-0.120843	0.557876	-0.169925	-0.440459	29.7475	28.7177	28.5394	28.4992	28.6813	28.4864	2	2	2	10.8	10.8	10.8	28.4	0	23.215
-2.72653	0.744329	3.45441		+	sp|Q68D10-3|SPT2_HUMAN;sp|Q68D10-2|SPT2_HUMAN;sp|Q68D10|SPT2_HUMAN	sp|Q68D10-3|SPT2_HUMAN;sp|Q68D10-2|SPT2_HUMAN;sp|Q68D10|SPT2_HUMAN	Q68D10-3	Q68D10	SPT2	1.01856	0.470094	3.4121	3.49672	-2.60039	-2.85267	0.221939	-0.242857	3.63238	3.92391	-3.42506	-3.56221	25.5424	25.5768	28.1315	28.4122		25.9072	3	3	3	9.1	9.1	9.1	40.442	0	32.587
0.883107	0.720397	-0.247939			sp|P30041|PRDX6_HUMAN	sp|P30041|PRDX6_HUMAN	P30041	P30041	PRDX6	0.886745	0.554048	-0.194559	-0.301319	1.06631	0.699907	-0.147394	0.797843	-0.066926	0.141825	0.213086	0.118626	28.8741	27.9295	27.9596	27.109	27.9512	26.942	5	5	5	28.1	28.1	28.1	25.035	0	60.909
0.883023	0.703831	-0.096267			sp|P13995-2|MTDC_HUMAN;sp|P13995|MTDC_HUMAN	sp|P13995-2|MTDC_HUMAN;sp|P13995|MTDC_HUMAN	P13995-2	P13995	MTDC	0.824238	0.583423	0.134615	-0.327149	1.14771	0.618333	0.602362	0.877901	0.566669	-0.102357	0.302849	0.194465	27.0368	26.7526	25.9229	25.6958	26.2586	26.7924	3	3	3	18.1	18.1	18.1	26.849	0	31.197
0.579428	0.696658	0.0112728			sp|Q8IZL8|PELP1_HUMAN	sp|Q8IZL8|PELP1_HUMAN	Q8IZL8	Q8IZL8	PELP1	0.988412	0.404903	-0.183097	0.205643	0.637805	0.521051	1.12889	0.674551	0.17594	0.766553	-0.25544	0.0773797	24.5427	24.2692	23.6067	23.9344	23.9358	23.4316	1	1	1	1.2	1.2	1.2	119.7	0	11.203
0.73045	0.660321	-0.115323			sp|P51114-2|FXR1_HUMAN;sp|P51114|FXR1_HUMAN;sp|P51114-3|FXR1_HUMAN;sp|P51116|FXR2_HUMAN	sp|P51114-2|FXR1_HUMAN;sp|P51114|FXR1_HUMAN;sp|P51114-3|FXR1_HUMAN	P51114-2	P51114	FXR1	1.1044	0.216238	0.32987	-0.560515	1.6505	-0.189598	0.601411	0.370499	0.646992	-0.0887763	0.742193	-0.644916	27.5432	28.1296	27.3547	26.7429	27.213	27.1343	6	6	6	14.8	14.8	14.8	60.791	0	84.162
1.07566	0.603279	-0.53305			sp|P43243|MATR3_HUMAN;sp|P43243-2|MATR3_HUMAN	sp|P43243|MATR3_HUMAN;sp|P43243-2|MATR3_HUMAN	P43243	P43243	MATR3	0.830823	0.375735	-0.571279	-0.49482	1.40767	0.743644	-0.0263961	0.343578	-0.257442	-0.0328462	0.466178	0.156785	27.5624	27.885	26.4446	26.5117	27.0478	27.232	4	4	4	9.8	9.8	9.8	94.622	0	98.069
1.16581	0.584106	-0.392741			sp|P48643|TCPE_HUMAN;sp|P48643-2|TCPE_HUMAN	sp|P48643|TCPE_HUMAN;sp|P48643-2|TCPE_HUMAN	P48643	P48643	TCPE	0.198243	0.96997	-0.438835	-0.346646	0.478949	1.85268	-0.38947	0.218223	-0.697102	-0.213755	-0.407625	1.15523	28.609	27.3654	27.0141	27.1656	27.5795	27.4234	3	3	3	5.5	5.5	5.5	59.67	0	41.891
1.23608	0.579794	-0.506566			sp|Q9NYK5|RM39_HUMAN;sp|Q9NYK5-2|RM39_HUMAN	sp|Q9NYK5|RM39_HUMAN;sp|Q9NYK5-2|RM39_HUMAN	Q9NYK5	Q9NYK5	RM39	0.429536	0.730053	-0.00859519	-1.00454	1.7575	0.714663	0.31603	1.00734	0.312317	-0.645977	1.11266	0.223793	27.0117	26.3473	25.8302	24.5845	26.1	25.6731	3	3	3	10.1	10.1	10.1	38.711	0	31.533
1.59024	0.573128	-1.01599			sp|P05141|ADT2_HUMAN;sp|P12235|ADT1_HUMAN;sp|Q9H0C2|ADT4_HUMAN	sp|P05141|ADT2_HUMAN	P05141	P05141	ADT2	0.92729	0.218967	-0.581216	-1.45075	2.43745	0.743041	-1.08192	-2.56439	-1.20789	-1.11819	1.74111	-0.275297	30.7968	30.4559	29.7197	28.669	30.3578	29.545	7	7	4	24.2	24.2	13.8	32.852	0	79.614
0.616385	0.553458	-0.0522238			sp|P26599|PTBP1_HUMAN;sp|P26599-2|PTBP1_HUMAN;sp|P26599-3|PTBP1_HUMAN;sp|O95758-1|PTBP3_HUMAN;sp|O95758-6|PTBP3_HUMAN;sp|O95758-2|PTBP3_HUMAN;sp|O95758|PTBP3_HUMAN;sp|O95758-5|PTBP3_HUMAN;sp|O95758-4|PTBP3_HUMAN	sp|P26599|PTBP1_HUMAN;sp|P26599-2|PTBP1_HUMAN;sp|P26599-3|PTBP1_HUMAN;sp|O95758-1|PTBP3_HUMAN;sp|O95758-6|PTBP3_HUMAN;sp|O95758-2|PTBP3_HUMAN;sp|O95758|PTBP3_HUMAN;sp|O95758-5|PTBP3_HUMAN;sp|O95758-4|PTBP3_HUMAN	P26599	P26599	PTBP1	0.606726	0.50019	0.0104934	-0.114941	0.741686	0.491084	0.558953	0.785592	0.389567	0.169284	0.0829731	-0.239311	26.5269	25.8841	25.5174	25.6243	25.7412	25.3259	2	2	2	5.3	5.3	5.3	57.221	0	13.815
-0.207456	0.549534	0.720283			sp|P11021|BIP_HUMAN	sp|P11021|BIP_HUMAN	P11021	P11021	BIP	0.769772	0.329296	0.572987	0.86758	-0.192447	-0.222465	0.400319	0.411752	0.660929	1.17785	-0.953973	-0.622887	29.3332	29.4398	29.3456	29.8708	28.6223	28.7417	13	12	12	22.5	22.5	22.5	72.332	0	238.99
0.288274	0.548756	0.09255			sp|Q15046|SYK_HUMAN;sp|Q15046-2|SYK_HUMAN	sp|Q15046|SYK_HUMAN;sp|Q15046-2|SYK_HUMAN	Q15046	Q15046	SYK	0.68446	0.413052	0.10608	0.0790197	0.389413	0.187134	0.416299	0.578601	0.422341	0.527871	-0.525367	-0.336901	27.8971	27.4293	27.3923	27.2663	27.238	27.1246	5	5	5	8.2	8.2	8.2	68.047	0	38.995
0.712273	0.533512	-0.292766			sp|Q9BVA1|TBB2B_HUMAN;sp|Q13885|TBB2A_HUMAN;sp|A6NNZ2|TBB8L_HUMAN;sp|Q9H4B7|TBB1_HUMAN;CON__ENSEMBL:ENSBTAP00000025008	sp|Q9BVA1|TBB2B_HUMAN;sp|Q13885|TBB2A_HUMAN	Q9BVA1	Q9BVA1	TBB2B	0.797511	0.269512	-0.573596	-0.011937	0.82133	0.603217	0.344374	-0.453281	-0.244002	0.466653	-0.0350608	0.293253	27.7395	27.6019	27.1432	27.0389	27.2243	26.8154	12	3	2	36.2	7.4	4.7	49.953	0	36.245
0.58888	0.50328	-0.13183			sp|Q9BUF5|TBB6_HUMAN	sp|Q9BUF5|TBB6_HUMAN	Q9BUF5	Q9BUF5	TBB6	0.633943	0.372618	-0.21235	-0.0513095	0.76092	0.41684	-0.100855	0.100305	-0.521039	0.23634	-0.123534	0.340619	27.5795	27.6949	27.0058	26.8289	27.071	26.9403	11	4	4	31.2	12.8	12.8	49.857	0	46.202
0.697394	0.477833	-0.161874			sp|Q16531|DDB1_HUMAN;sp|Q16531-2|DDB1_HUMAN	sp|Q16531|DDB1_HUMAN	Q16531	Q16531	DDB1	0.535157	0.420509	-0.229146	-0.0946029	0.528948	0.86584	0.368042	0.69323	0.0896337	0.241962	-0.148348	0.370834	26.5253	26.5259	25.5923	25.7237	25.856	25.9369	5	5	5	4.4	4.4	4.4	126.97	0	32.057
0.557277	0.470949	-0.0352035			sp|Q14764|MVP_HUMAN	sp|Q14764|MVP_HUMAN	Q14764	Q14764	MVP	0.683921	0.257976	-0.0519674	-0.0184396	0.790434	0.324119	0.251446	0.0582472	0.260989	0.393636	-0.10916	-0.249239	28.4074	28.2264	27.7675	27.7719	27.9317	27.5676	5	5	5	9.4	9.4	9.4	99.326	0	94.804
0.3841	0.452649	-0.0034923			sp|P13639|EF2_HUMAN	sp|P13639|EF2_HUMAN	P13639	P13639	EF2	0.76086	0.144438	0.0082	-0.0151846	0.426897	0.341303	0.695103	-0.109483	0.327802	0.301236	-0.27023	-0.0227714	29.9964	28.6005	28.5985	28.9918	28.9263	28.3839	9	9	9	15.2	15.2	15.2	95.337	0	128.07
0.641336	0.443751	-0.248932			sp|Q14152-2|EIF3A_HUMAN;sp|Q14152|EIF3A_HUMAN	sp|Q14152-2|EIF3A_HUMAN;sp|Q14152|EIF3A_HUMAN	Q14152-2	Q14152	EIF3A	0.690015	0.197488	-0.047562	-0.450301	0.978861	0.30381	0.60966	0.176578	-0.0668051	-0.0580974	0.214876	-0.0897432	25.8826	26.0566	25.5642	25.2845	25.7874	25.3794	4	4	4	3.5	3.5	3.5	162.63	0	24.369
1.22686	0.433903	-0.656502			sp|Q99623-2|PHB2_HUMAN;sp|Q99623|PHB2_HUMAN	sp|Q99623-2|PHB2_HUMAN;sp|Q99623|PHB2_HUMAN	Q99623-2	Q99623	PHB2	0.479231	0.388575	-0.0980268	-1.21498	1.69423	0.759497	-0.96539	0.359071	-0.494597	-1.11154	0.866436	0.748976	28.8281	26.5401	26.0048	27.3408	25.7545	26.3711	3	3	3	15.7	15.7	15.7	29.043	0	24.858
0.673806	0.409059	-0.255497			sp|P68371|TBB4B_HUMAN;sp|Q3ZCM7|TBB8_HUMAN	sp|P68371|TBB4B_HUMAN	P68371	P68371	TBB4B	0.686792	0.131326	-0.441497	-0.0694973	0.784259	0.563353	-0.636212	-1.63949	-1.05658	0.267716	0.0162202	-0.147873	31.0297	30.0825	30.2454	29.6648	30.6264	29.389	14	5	1	45.6	19.3	2.7	49.83	0	100.96
1.63266	0.368454	-1.31745			sp|P62314|SMD1_HUMAN	sp|P62314|SMD1_HUMAN	P62314	P62314	SMD1	0.765789	-0.0288813	-1.41812	-1.21679	1.90406	1.36126	-0.394145	-2.28328	-1.55915	-0.775342	1.03153	0.345056	30.4242	30.3101	28.4653	28.4237	29.6678	29.6479	3	3	3	43.7	43.7	43.7	13.281	0	159.62
0.625527	0.353181	-0.292228			sp|Q13268|DHRS2_HUMAN;sp|Q13268-2|DHRS2_HUMAN	sp|Q13268|DHRS2_HUMAN;sp|Q13268-2|DHRS2_HUMAN	Q13268	Q13268	DHRS2	1.17581	-0.46945	-0.766259	0.181802	1.01508	0.235972	-0.0712848	-1.03647	-0.523898	0.632175	0.155454	-0.456029	27.1015	28.0437	26.475	27.4071	27.1258	26.8012	3	3	3	9.6	9.6	9.6	29.926	0	23.143
0.585593	0.347599	-0.281209			sp|P14866-2|HNRPL_HUMAN;sp|P14866|HNRPL_HUMAN	sp|P14866-2|HNRPL_HUMAN;sp|P14866|HNRPL_HUMAN	P14866-2	P14866	HNRPL	0.61946	0.075738	-0.124346	-0.438073	0.975964	0.195222	0.175045	0.350497	0.198871	0.0110662	0.0800574	-0.372748	26.4069	26.8812	25.8499	26.4386	26.0773	26.5398	3	3	3	8.8	8.8	8.8	50.56	0	45.747
	0.338274				sp|P14868-2|SYDC_HUMAN;sp|P14868|SYDC_HUMAN	sp|P14868-2|SYDC_HUMAN;sp|P14868|SYDC_HUMAN	P14868-2	P14868	SYDC	0.16954	0.507008	0.348799			0.108357	-0.248005	0.780058	0.641269			-0.287889	25.8384	25.7778	25.5997		25.7662	25.5194	4	4	4	9.2	9.2	9.2	45.771	0	27.042
0.000956073	0.336328	0.376993			sp|Q00610-2|CLH1_HUMAN;sp|Q00610|CLH1_HUMAN;sp|P53675-2|CLH2_HUMAN;sp|P53675|CLH2_HUMAN	sp|Q00610-2|CLH1_HUMAN;sp|Q00610|CLH1_HUMAN	Q00610-2	Q00610	CLH1	0.528871	0.143785	0.340391	0.413594	0.0970234	-0.0951113	-1.03973	-1.47497	0.175173	0.619929	-0.687509	-0.440087	30.4182	30.2992	30.249	30.5159	29.9239	29.8055	19	19	19	14	14	14	187.89	0	202.58
0.575512	0.333722	-0.255745			sp|P68363|TBA1B_HUMAN;sp|P68363-2|TBA1B_HUMAN;sp|P68366-2|TBA4A_HUMAN;sp|P68366|TBA4A_HUMAN	sp|P68363|TBA1B_HUMAN;sp|P68363-2|TBA1B_HUMAN;sp|P68366-2|TBA4A_HUMAN;sp|P68366|TBA4A_HUMAN	P68363	P68363	TBA1B	0.56472	0.102725	-0.481827	-0.0296617	0.56126	0.589763	-1.49115	-2.03021	-1.22112	0.312549	-0.141825	-0.192085	32.5322	32.2703	31.7582	31.9002	32.1754	31.6183	14	14	1	37.5	37.5	2.9	50.151	0	323.31
0.455981	0.331383	-0.183488			sp|P63173|RL38_HUMAN	sp|P63173|RL38_HUMAN	P63173	P63173	RL38	0.578021	0.0847447	-0.50867	0.141694	0.229568	0.682393	-0.0840432	0.253868	-0.24696	0.588996	-0.262914	-0.215613	28.8604	28.6631	27.9256	28.8049	28.3988	28.3553	4	4	4	48.6	48.6	48.6	8.2178	0	30.676
0.611552	0.313476	-0.265106			sp|P07437|TBB5_HUMAN	sp|P07437|TBB5_HUMAN	P07437	P07437	TBB5	0.537048	0.0899048	-0.391531	-0.13868	0.684666	0.538439	-1.63532	-2.10445	-1.51953	0.0489336	0.0267928	0.112233	32.7609	32.6387	31.8662	32.5494	32.3708	32.085	14	14	4	45.7	45.7	16	49.67	0	243.32
1.55422	0.303582	-1.26541			sp|P07237|PDIA1_HUMAN	sp|P07237|PDIA1_HUMAN	P07237	P07237	PDIA1	0.484293	0.122871	-1.51235	-1.01847	1.47009	1.63835	0.429107	0.409255	-1.13147	-0.711015	0.778111	0.911423	26.0209	26.0526	24.1455	24.5993	25.941	25.6191	3	3	3	5.5	5.5	5.5	57.116	0	21.593
0.650571	0.303475	-0.284332			sp|O15379|HDAC3_HUMAN;sp|O15379-2|HDAC3_HUMAN;sp|Q92769-3|HDAC2_HUMAN;sp|Q13547|HDAC1_HUMAN;sp|Q92769|HDAC2_HUMAN	sp|O15379|HDAC3_HUMAN;sp|O15379-2|HDAC3_HUMAN;sp|Q92769-3|HDAC2_HUMAN;sp|Q13547|HDAC1_HUMAN;sp|Q92769|HDAC2_HUMAN	O15379	O15379	HDAC3	0.424385	0.182565	-0.436607	-0.132056	0.815098	0.486045	-0.306877	-0.301053	-0.182229	0.278461	0.00424777	-0.143373	26.6269		25.8323		26.3021		1	1	1	1.9	1.9	1.9	48.847	0	6.6405
0.363588	0.296986	-0.026677			sp|P49321-2|NASP_HUMAN;sp|P49321|NASP_HUMAN;sp|P49321-3|NASP_HUMAN;sp|P49321-4|NASP_HUMAN	sp|P49321-2|NASP_HUMAN;sp|P49321|NASP_HUMAN;sp|P49321-3|NASP_HUMAN;sp|P49321-4|NASP_HUMAN	P49321-2	P49321	NASP	0.354452	0.23952	0.127501	-0.180855	0.578176	0.148999	-0.185491	-0.0848692	-0.270034	0.206893	-0.235237	-0.102264	25.6926		25.2535		25.2953	25.3743	2	2	2	4.2	4.2	4.2	48.804	0	11.865
0.494898	0.296364	-0.0449269			sp|Q8TA86|RP9_HUMAN	sp|Q8TA86|RP9_HUMAN	Q8TA86	Q8TA86	RP9	0.563451	0.0292761	-0.23377	0.143916	0.846402	0.143393	-0.00021642	0.303693	0.083792	0.601411	-0.0611541	-0.392686		26.9088	26.5863	26.5465		26.2386	4	4	4	17.6	17.6	17.6	26.106	0	81.466
0.890433	0.293956	-0.589839			sp|Q14498-3|RBM39_HUMAN;sp|Q14498-2|RBM39_HUMAN;sp|Q14498|RBM39_HUMAN;sp|Q86U06-3|RBM23_HUMAN;sp|Q86U06-4|RBM23_HUMAN;sp|Q86U06-5|RBM23_HUMAN;sp|Q86U06-2|RBM23_HUMAN;sp|Q86U06|RBM23_HUMAN	sp|Q14498-3|RBM39_HUMAN;sp|Q14498-2|RBM39_HUMAN;sp|Q14498|RBM39_HUMAN	Q14498-3	Q14498	RBM39	0.297015	0.290896	-0.782248	-0.397429	0.792382	0.988485	0.236707	0.55395	-0.466197	-0.0678481	-0.0451634	0.516923	26.6878	26.4058	25.1087	25.8837	26.0711	26.2048	4	4	4	9.4	9.4	9.4	57.089	0	31.856
0.473022	0.28581	-0.355499			sp|P09382|LEG1_HUMAN	sp|P09382|LEG1_HUMAN	P09382	P09382	LEG1	0.299596	0.272023	-0.533263	-0.177735	0.398988	0.547055	-0.36329	-1.49957	-0.407861	0.271426	-0.169155	-0.441086	30.2223	29.7154		29.6295	30.3868	30.3897	4	4	4	37.8	37.8	37.8	14.716	0	44.495
-0.0701438	0.281334	0.277884			sp|P26641|EF1G_HUMAN;sp|P26641-2|EF1G_HUMAN	sp|P26641|EF1G_HUMAN;sp|P26641-2|EF1G_HUMAN	P26641	P26641	EF1G	0.480782	0.081885	0.2949	0.260869	0.109483	-0.249771	0.449957	0.0432045	0.654436	0.579566	-0.653702	-1.02676	27.3579	27.4765	27.2644	27.7396	27.002	27.1965	3	3	3	7.8	7.8	7.8	50.118	0	21.409
0.0215028	0.269169	0.0533131			sp|P22234|PUR6_HUMAN;sp|P22234-2|PUR6_HUMAN	sp|P22234|PUR6_HUMAN;sp|P22234-2|PUR6_HUMAN	P22234	P22234	PUR6	0.597984	-0.0596453	0.0213375	0.0852886	0.205547	-0.162541	0.567059	0.218471	0.34153	0.428786	-0.418999	-0.778358	25.8243	25.3535	25.6968	25.2697	25.4113	24.9164	3	3	3	8.9	8.9	8.9	47.079	0	29.342
0.356254	0.260528	-0.0239599			sp|Q9BY41-4|HDAC8_HUMAN;sp|Q9BY41|HDAC8_HUMAN;sp|Q9BY41-5|HDAC8_HUMAN	sp|Q9BY41-4|HDAC8_HUMAN;sp|Q9BY41|HDAC8_HUMAN;sp|Q9BY41-5|HDAC8_HUMAN	Q9BY41-4	Q9BY41	HDAC8	0.61438	-0.0933249	0.000865329	-0.0487852	0.745237	-0.0327281	0.532267	0.0912598	0.300417	0.341189	-0.0989585	-0.655944	27.378	27.3654	27.0404	26.8446	27.267	26.9218	4	4	4	15.7	15.7	15.7	31.934	0	31.948
1.02376	0.245618	-1.22597			sp|Q969R5-2|LMBL2_HUMAN;sp|Q969R5-3|LMBL2_HUMAN;sp|Q969R5|LMBL2_HUMAN	sp|Q969R5-2|LMBL2_HUMAN;sp|Q969R5-3|LMBL2_HUMAN;sp|Q969R5|LMBL2_HUMAN	Q969R5-2	Q969R5	LMBL2	0.673285	-0.182049	-1.5126	-0.939344	0.968097	1.07943	0.618521	0.0839282	-1.1907	-0.564371	0.278374	0.509037	26.3112	25.9045	25.0428	25.1168	26.2723	25.5721	2	2	2	2.8	2.8	2.8	69.007	0	12.355
0.662167	0.239526	-0.263682			sp|P10515|ODP2_HUMAN	sp|P10515|ODP2_HUMAN	P10515	P10515	ODP2	0.540622	-0.0615712	-0.124031	-0.403332	1.19354	0.130799	0.446786	-0.113317	0.081476	-0.0769954	0.363531	-0.416635	29.0853	28.0339	27.8853	27.9125	28.0261	27.7311	8	8	8	12.8	12.8	12.8	68.996	0	60.263
0.0919714	0.213794	0.0782343			sp|Q96DG6|CMBL_HUMAN	sp|Q96DG6|CMBL_HUMAN	Q96DG6	Q96DG6	CMBL	0.489235	-0.0616465	-0.111726	0.268195	0.144664	0.0392789	-0.549409	-0.858463	-0.087672	0.660472	-0.594453	-0.807377	29.7432	29.9997	29.5385	30.2442	29.4931	29.7272	7	7	7	32.2	32.2	32.2	28.048	0	176.6
0.116383	0.201717	0.124144			sp|P05783|K1C18_HUMAN;sp|O76014|KRT37_HUMAN;CON__A2AB72;sp|O76015|KRT38_HUMAN;CON__O76015;CON__O76014	sp|P05783|K1C18_HUMAN	P05783	P05783	K1C18	0.469573	-0.0661404	0.205643	0.0426443	0.506947	-0.27418	0.407081	0.211635	0.523261	0.377735	-0.171975	-0.792982	25.4047	24.8985	25.4687	24.7537	25.1928	24.5984	3	1	1	6	1.6	1.6	48.057	0.0047619	6.2667
0.212365	0.199555	-0.199692			sp|Q92922|SMRC1_HUMAN;sp|Q8TAQ2-2|SMRC2_HUMAN;sp|Q8TAQ2-3|SMRC2_HUMAN;sp|Q8TAQ2|SMRC2_HUMAN	sp|Q92922|SMRC1_HUMAN;sp|Q8TAQ2-2|SMRC2_HUMAN;sp|Q8TAQ2-3|SMRC2_HUMAN;sp|Q8TAQ2|SMRC2_HUMAN	Q92922	Q92922	SMRC1	0.616734	-0.217625	-0.172181	-0.227202	0.609662	-0.184933	0.408277	-0.195897	-0.130413	0.185993	-0.174406	-0.550803	24.4333	24.9451	24.116	24.3856	24.2582	24.5634	2	2	2	1.5	1.5	1.5	122.87	0	11.053
0.20718	0.180883	0.00776082			sp|P49327|FAS_HUMAN	sp|P49327|FAS_HUMAN	P49327	P49327	FAS	0.405666	-0.0438987	-0.108674	0.124196	0.424029	-0.00966955	0.249021	-0.0701333	0.0754642	0.516822	-0.282143	-0.543741	28.6735	28.0551	28.0596	27.97	28.1519	27.5405	14	14	14	7.6	7.6	7.6	273.42	0	174.86
0.640858	0.165116	-0.439653			sp|O00571-2|DDX3X_HUMAN;sp|O00571|DDX3X_HUMAN;sp|O15523-2|DDX3Y_HUMAN;sp|O15523|DDX3Y_HUMAN;sp|O15523-3|DDX3Y_HUMAN	sp|O00571-2|DDX3X_HUMAN;sp|O00571|DDX3X_HUMAN;sp|O15523-2|DDX3Y_HUMAN;sp|O15523|DDX3Y_HUMAN	O00571-2	O00571	DDX3X	0.375067	-0.044836	-0.446423	-0.432883	0.765499	0.516217	0.0942361	0.072586	-0.132958	-0.100546	0.0449402	0.0304067	26.9196	26.8694	26.2904	26.4822	26.7184	26.6299	3	3	3	4.5	4.5	4.5	71.354	0	32.143
0.602171	0.159723	-0.526392			sp|Q5VTE0|EF1A3_HUMAN;sp|P68104|EF1A1_HUMAN;sp|P68104-2|EF1A1_HUMAN	sp|Q5VTE0|EF1A3_HUMAN;sp|P68104|EF1A1_HUMAN;sp|P68104-2|EF1A1_HUMAN	Q5VTE0	Q5VTE0	EF1A3	0.41684	-0.0973939	-0.55841	-0.494373	0.809499	0.394843	-1.67498	-1.66781	-1.10923	-0.0916175	0.219673	-0.387902	32.6008	32.5054	32.0984	31.8575	32.4178	32.0133	13	13	5	29.7	29.7	11.7	50.184	0	173.21
0.592448	0.140641	-0.489014			sp|Q15149-7|PLEC_HUMAN;sp|Q15149-8|PLEC_HUMAN;sp|Q15149-9|PLEC_HUMAN;sp|Q15149-5|PLEC_HUMAN;sp|Q15149-4|PLEC_HUMAN;sp|Q15149-6|PLEC_HUMAN;sp|Q15149-3|PLEC_HUMAN;sp|Q15149-2|PLEC_HUMAN;sp|Q15149|PLEC_HUMAN;sp|P58107|EPIPL_HUMAN	sp|Q15149-7|PLEC_HUMAN;sp|Q15149-8|PLEC_HUMAN;sp|Q15149-9|PLEC_HUMAN;sp|Q15149-5|PLEC_HUMAN;sp|Q15149-4|PLEC_HUMAN;sp|Q15149-6|PLEC_HUMAN;sp|Q15149-3|PLEC_HUMAN;sp|Q15149-2|PLEC_HUMAN;sp|Q15149|PLEC_HUMAN	Q15149-7	Q15149	PLEC	0.368601	-0.0873195	-0.600752	-0.377276	0.721064	0.463832	-0.291557	-0.710354	-0.747802	-0.109499	-0.101516	0.178747	30.2871	30.0986	29.5268	29.6796	30.3267	29.7713	30	30	30	9	9	9	512.6	0	323.31
0.36608	0.138754	-0.168853			sp|P50990|TCPQ_HUMAN;sp|P50990-2|TCPQ_HUMAN;sp|P50990-3|TCPQ_HUMAN	sp|P50990|TCPQ_HUMAN;sp|P50990-2|TCPQ_HUMAN;sp|P50990-3|TCPQ_HUMAN	P50990	P50990	TCPQ	0.308128	-0.0306193	-0.169891	-0.167815	0.609288	0.122871	-1.36064	-2.31883	-1.63931	0.0246034	-0.198243	-0.00268591	30.7676	28.9347	28.9376	29.6695	29.3924	28.4999	8	8	8	15.7	15.7	15.7	59.62	0	75.861
0.345949	0.105589	-0.308918			sp|P47897-2|SYQ_HUMAN;sp|P47897|SYQ_HUMAN	sp|P47897-2|SYQ_HUMAN;sp|P47897|SYQ_HUMAN	P47897-2	P47897	SYQ	0.0253123	0.185867	-0.116598	-0.501239	0.427421	0.264476	-0.0413429	0.458592	0.196859	-0.151458	-0.333309	-0.23055	25.6325	25.4415	25.4089	25.2653	25.38	25.394	3	3	3	4.6	4.6	4.6	86.578	0	20.229
0.709	0.10494	-0.605035			sp|P05023-2|AT1A1_HUMAN;sp|P05023-3|AT1A1_HUMAN;sp|P05023-4|AT1A1_HUMAN;sp|P05023|AT1A1_HUMAN;sp|P13637|AT1A3_HUMAN;sp|P50993|AT1A2_HUMAN;sp|P13637-2|AT1A3_HUMAN;sp|P13637-3|AT1A3_HUMAN;sp|Q13733|AT1A4_HUMAN;sp|P20648|ATP4A_HUMAN;sp|P54707|AT12A_HUMAN;sp|P54707-2|AT12A_HUMAN	sp|P05023-2|AT1A1_HUMAN;sp|P05023-3|AT1A1_HUMAN;sp|P05023-4|AT1A1_HUMAN;sp|P05023|AT1A1_HUMAN;sp|P13637|AT1A3_HUMAN;sp|P50993|AT1A2_HUMAN;sp|P13637-2|AT1A3_HUMAN;sp|P13637-3|AT1A3_HUMAN;sp|Q13733|AT1A4_HUMAN;sp|P20648|ATP4A_HUMAN;sp|P54707|AT12A_HUMAN;sp|P54707-2|AT12A_HUMAN	P05023-2	P05023	AT1A1	0.297015	-0.0871356	-0.649299	-0.56077	0.886033	0.531968	0.213503	0.187388	-0.330973	-0.16579	0.104946	-0.0203404	26.3505	26.0372	25.3611	25.5761	26.133	25.633	2	2	2	3.5	3.5	3.5	74.139	0	14.464
0.384358	0.099715	-0.271681			sp|P49368|TCPG_HUMAN;sp|P49368-2|TCPG_HUMAN	sp|P49368|TCPG_HUMAN;sp|P49368-2|TCPG_HUMAN	P49368	P49368	TCPG	0.13014	0.0692898	-0.332099	-0.211264	0.429692	0.339023	-0.131376	0.0576929	-0.0387619	0.0843364	-0.318924	-0.2615	30.2243	31.5196	31.3622	29.7653	28.7566	28.8063	11	11	11	22.6	22.6	22.6	60.533	0	121.62
0.469287	0.0960739	-0.322611			sp|P27708|PYR1_HUMAN	sp|P27708|PYR1_HUMAN	P27708	P27708	PYR1	0.259905	-0.0677574	-0.483844	-0.161379	0.563284	0.37529	0.301354	-1.42082	-2.03635	0.388796	-0.33754	0.592636	27.7813	27.1031	27.0153	26.8019	27.5833	25.8555	4	4	4	2	2	2	242.98	0	28.491
0.348759	0.0837426	-0.256993			sp|Q15365|PCBP1_HUMAN	sp|Q15365|PCBP1_HUMAN	Q15365	Q15365	PCBP1	0.290306	-0.122821	-0.739878	0.225892	0.157094	0.540424	-0.528136	-1.09148	-0.624377	0.659925	-0.679964	-0.234992	27.4581	27.2219	26.9691	27.2906	27.5641	26.6823	2	2	2	7.6	7.6	7.6	37.497	0	22.356
0.312845	0.0807664	-0.151074			sp|O00231|PSD11_HUMAN;sp|O00231-2|PSD11_HUMAN	sp|O00231|PSD11_HUMAN;sp|O00231-2|PSD11_HUMAN	O00231	O00231	PSD11	0.151469	0.0100636	0.0392789	-0.341427	0.213721	0.411969	-0.330411	0.289008	0.366812	0.111833	-0.683113	-0.13144		26.1041		25.805		26.0767	3	3	3	7.8	7.8	7.8	47.463	0	25.974
1.01453	0.0784589	-0.984944			sp|Q9HAZ1|CLK4_HUMAN	sp|Q9HAZ1|CLK4_HUMAN	Q9HAZ1	Q9HAZ1	CLK4	0.412619	-0.255701	-0.953551	-1.01634	1.35406	0.675003	0.354565	0.0274372	-0.578478	-0.702445	0.647919	-0.0628063	26.0159	26.0538	24.8824	25.22	25.7976	25.7414	3	3	3	8.9	8.9	8.9	57.491	0	32.235
0.358264	0.0633006	-0.265081			sp|P40227|TCPZ_HUMAN;sp|P40227-2|TCPZ_HUMAN	sp|P40227|TCPZ_HUMAN;sp|P40227-2|TCPZ_HUMAN	P40227	P40227	TCPZ	0.109962	0.016639	-0.315253	-0.21491	0.483622	0.232906	-0.231142	-0.513543	-0.0898507	0.203264	-0.433066	-0.337248	29.378	28.5652	28.9185	28.3704	28.942	28.2886	13	13	11	29.2	29.2	24.9	58.024	0	181.18
0.332284	0.0624274	-0.269038			sp|Q06830|PRDX1_HUMAN	sp|Q06830|PRDX1_HUMAN	Q06830	Q06830	PRDX1	0.273576	-0.148721	-0.37902	-0.159057	0.451563	0.213005	-1.47105	-3.06903	-1.06049	0.224905	-0.167615	-0.602613	33.256	33.0392	32.9252	32.7249	33.0716	32.5003	10	10	7	47.2	47.2	35.7	22.11	0	131.87
0.602593	0.0455428	-0.51172			sp|P19474|RO52_HUMAN;sp|P19474-2|RO52_HUMAN	sp|P19474|RO52_HUMAN;sp|P19474-2|RO52_HUMAN	P19474	P19474	RO52	0.341303	-0.250217	-0.490051	-0.533388	0.95168	0.253505	-1.57411	-1.97058	-0.485277	-0.154763	0.128503	-0.330501	28.1573	28.7113	27.2203	28.2282	28.1827	28.3504	3	3	3	7.4	7.4	7.4	54.169	0	48.875
0.548189	0.0418446	-0.484509			sp|Q14315-2|FLNC_HUMAN;sp|Q14315|FLNC_HUMAN	sp|Q14315-2|FLNC_HUMAN;sp|Q14315|FLNC_HUMAN	Q14315-2	Q14315	FLNC	0.226632	-0.142943	-0.565246	-0.403771	0.653514	0.442864	-1.09003	-1.72242	-0.61896	0.0196308	-0.0855606	-0.354243	32.7142	32.7751	31.9843	32.441	32.694	32.535	50	46	46	25.1	23.9	23.9	287.28	0	323.31
0.331544	0.04079	-0.216013			sp|P78371|TCPB_HUMAN;sp|P78371-2|TCPB_HUMAN	sp|P78371|TCPB_HUMAN;sp|P78371-2|TCPB_HUMAN	P78371	P78371	TCPB	0.1956	-0.11402	-0.242345	-0.18968	0.421979	0.241108	0.0648829	0.0846086	-0.0395921	0.141956	-0.415759	-0.475816	28.8346	28.4379	28.2806	28.1767	28.5971	28.2722	9	9	9	25	25	25	57.488	0	113.96
0.3025	0.0191518	-0.359587			sp|P61204-2|ARF3_HUMAN;sp|P84077|ARF1_HUMAN;sp|P61204|ARF3_HUMAN;sp|P84085|ARF5_HUMAN;sp|P18085|ARF4_HUMAN	sp|P61204-2|ARF3_HUMAN;sp|P84077|ARF1_HUMAN;sp|P61204|ARF3_HUMAN;sp|P84085|ARF5_HUMAN;sp|P18085|ARF4_HUMAN	P61204-2	P61204	ARF3	0.299596	-0.261293	-0.537927	-0.181248	0.434305	0.170694	0.212009	-0.932224	-0.218464	0.266397	-0.255199	-0.411311	27.0024	26.3412	26.3759	26.2925	26.9215	26.1898	2	2	2	20.1	20.1	20.1	16.145	0	17.97
0.400325	-0.000648856	-0.257655			sp|P17987|TCPA_HUMAN	sp|P17987|TCPA_HUMAN	P17987	P17987	TCPA	0.160146	-0.161444	-0.31991	-0.195401	0.562964	0.237686	-0.0803319	-0.943666	-0.187789	0.207268	-0.180403	-0.191178	28.5061	28.0278	28.0265	27.644	27.9672	28.0257	6	6	6	13.5	13.5	13.5	60.343	0	61.435
0.259171	-0.00734518	-0.329408			sp|P50991-2|TCPD_HUMAN;sp|P50991|TCPD_HUMAN	sp|P50991-2|TCPD_HUMAN;sp|P50991|TCPD_HUMAN	P50991-2	P50991	TCPD	0.131985	-0.146675	-0.332644	-0.326172	0.379789	0.138552	-0.626647	-1.54258	-0.260826	-0.118038	-0.315566	-0.379751	28.8686	28.3478	28.4107	28.3429	28.8554	28.1895	6	6	6	14.1	14.1	14.1	54.719	0	66.006
0.555694	-0.0104941	-0.617405			sp|P62987|RL40_HUMAN;sp|P62979|RS27A_HUMAN;sp|P0CG47|UBB_HUMAN;sp|P0CG48|UBC_HUMAN	sp|P62987|RL40_HUMAN;sp|P62979|RS27A_HUMAN;sp|P0CG47|UBB_HUMAN;sp|P0CG48|UBC_HUMAN	P62987	P62987	RL40	0.311619	-0.332607	-0.806342	-0.428469	0.649231	0.462157	0.213752	-0.277884	-0.489322	0.00288251	-0.200755	-0.119338	26.6346	26.5445	26.0523	25.7367	26.8357	26.212	3	3	3	26.6	26.6	26.6	14.728	0	62.765
0.56397	-0.0126796	-0.50865			sp|P09874|PARP1_HUMAN	sp|P09874|PARP1_HUMAN	P09874	P09874	PARP1	0.143785	-0.169144	0.0450235	-1.06232	1.31894	-0.190997	0.0594937	-0.904089	0.373286	-0.674038	0.507255	-0.962829	31.9094	28.6683	29.194	30.153	30.3347	29.4398	11	11	11	12.7	12.7	12.7	113.08	0	95.912
1.08013	-0.0208256	-1.1322			sp|P12268|IMDH2_HUMAN	sp|P12268|IMDH2_HUMAN	P12268	P12268	IMDH2	-0.151346	0.109695	-1.15862	-1.10578	1.12007	1.04019	-0.0883007	0.381616	-0.725255	-0.768789	0.561579	0.57918	26.9588		26.0831		26.7948		4	4	4	8.9	8.9	8.9	55.804	0	31.846
0.958719	-0.0397788	-0.997679			sp|P61978-3|HNRPK_HUMAN;sp|P61978|HNRPK_HUMAN;sp|P61978-2|HNRPK_HUMAN	sp|P61978-3|HNRPK_HUMAN;sp|P61978|HNRPK_HUMAN;sp|P61978-2|HNRPK_HUMAN	P61978-3	P61978	HNRPK	0.254231	-0.333789	-1.08097	-0.914385	1.10852	0.80892	-0.883582	-2.22438	-1.20563	-0.468611	0.327149	-0.184474	30.4693	30.039	29.6382	28.9864	30.4963	29.7163	8	8	8	25.9	25.9	25.9	48.562	0	212.84
0.278231	-0.039956	-0.327467			sp|Q9Y490|TLN1_HUMAN	sp|Q9Y490|TLN1_HUMAN	Q9Y490	Q9Y490	TLN1	0.166073	-0.245985	-0.377295	-0.277639	0.417386	0.139077	0.101919	0.152768	0.1133	0.0621217	-0.332737	-0.393615	25.8577	25.7167	25.451	25.6484	25.8206	25.8417	4	4	4	1.9	1.9	1.9	269.76	0	33.762
0.830005	-0.040452	-0.884336			sp|O00268|TAF4_HUMAN;sp|Q92750|TAF4B_HUMAN	sp|O00268|TAF4_HUMAN	O00268	O00268	TAF4	0.203765	-0.284669	-1.067	-0.70167	1.02644	0.633571	-0.130792	-0.415211	-0.952936	-0.299543	0.240657	0.0927487	26.8544	27.4181	26.1561	25.7205	27.2102		6	6	6	6.5	6.5	6.5	110.11	0	93.711
0.224106	-0.0481575	-0.17744			sp|Q9GZV4|IF5A2_HUMAN;sp|P63241|IF5A1_HUMAN;sp|P63241-2|IF5A1_HUMAN;sp|Q6IS14|IF5AL_HUMAN	sp|Q9GZV4|IF5A2_HUMAN;sp|P63241|IF5A1_HUMAN;sp|P63241-2|IF5A1_HUMAN;sp|Q6IS14|IF5AL_HUMAN	Q9GZV4	Q9GZV4	IF5A2	0.0513026	-0.147618	-0.421554	0.0666747	0.141016	0.307195	-0.0292936	0.0360461	-0.197401	0.447632	-0.620493	-0.410505	27.1656	26.0784	26.5631	26.299	26.9676	26.0782	2	2	2	13.1	13.1	13.1	16.793	0	15.953
1.10106	-0.055138	-1.17792			sp|O15397|IPO8_HUMAN;sp|O15397-2|IPO8_HUMAN	sp|O15397|IPO8_HUMAN;sp|O15397-2|IPO8_HUMAN	O15397	O15397	IPO8	0.216113	-0.326389	-1.45012	-0.90571	1.15152	1.05061	-1.13413	-0.717786	-1.2126	-0.642347	0.440126	0.409147	30.2898	30.5005	28.8935	29.7502	30.378	30.5663	15	15	15	17.6	17.6	17.6	119.94	0	259.35
0.214153	-0.0794986	-0.300507			sp|P62937|PPIA_HUMAN;sp|P62937-2|PPIA_HUMAN;sp|Q9Y536|PAL4A_HUMAN;sp|P0DN26|PAL4F_HUMAN;sp|F5H284|PAL4D_HUMAN;sp|A0A0B4J2A2|PAL4C_HUMAN;sp|A0A075B767|PAL4H_HUMAN;sp|A0A075B759|PAL4E_HUMAN	sp|P62937|PPIA_HUMAN	P62937	P62937	PPIA	0.0790197	-0.238017	-0.547341	-0.0536734	0.328	0.100305	-0.20543	0.0564448	-0.377482	0.237319	-0.563451	-0.358935	28.7232	29.4812	28.4048	29.188	28.9917	28.6611	4	4	4	34.5	34.5	34.5	18.012	0	47.473
0.735987	-0.0877318	-0.796784			sp|Q9Y4E8-2|UBP15_HUMAN;sp|Q9Y4E8-3|UBP15_HUMAN;sp|Q9Y4E8|UBP15_HUMAN;sp|Q9Y4E8-4|UBP15_HUMAN;sp|Q13107-2|UBP4_HUMAN;sp|Q13107|UBP4_HUMAN;sp|P51784|UBP11_HUMAN	sp|Q9Y4E8-2|UBP15_HUMAN;sp|Q9Y4E8-3|UBP15_HUMAN;sp|Q9Y4E8|UBP15_HUMAN	Q9Y4E8-2	Q9Y4E8	UBP15	0.245009	-0.420472	-1.01561	-0.577961	0.966489	0.505484	0.0923428	-1.28072	-1.5779	-0.268139	0.229484	0.521553	28.7372	28.6766	27.7761	28.3342	28.7605	28.7718	10	10	10	11	11	11	109.3	0	94.968
0.990523	-0.0968285	-1.10164			sp|Q8WWY3|PRP31_HUMAN;sp|Q8WWY3-4|PRP31_HUMAN;sp|Q8WWY3-2|PRP31_HUMAN;sp|Q8WWY3-3|PRP31_HUMAN	sp|Q8WWY3|PRP31_HUMAN;sp|Q8WWY3-4|PRP31_HUMAN;sp|Q8WWY3-2|PRP31_HUMAN;sp|Q8WWY3-3|PRP31_HUMAN	Q8WWY3	Q8WWY3	PRP31	0.113434	-0.307091	-1.08709	-1.11619	1.18636	0.794686	-2.02767	-2.55894	-2.6753	-0.743038	0.505595	0.551295	32.0667	32.0775	31.0136	31.027	31.8759	31.954	12	12	12	36.7	36.7	36.7	55.455	0	304.74
0.359271	-0.102673	-0.527878			sp|Q8IXB1|DJC10_HUMAN;sp|Q8IXB1-2|DJC10_HUMAN	sp|Q8IXB1|DJC10_HUMAN;sp|Q8IXB1-2|DJC10_HUMAN	Q8IXB1	Q8IXB1	DJC10	-0.0431107	-0.162234	-0.831692	-0.224065	0.0987063	0.619836	-0.119009	0.116631	-0.505103	0.152119	-0.645886	0.078883	25.7861	25.4409	25.2225	25.5914	25.9321	25.3228	2	2	2	2.8	2.8	2.8	91.079	0	11.931
0.737898	-0.10329	-0.97007			sp|Q14008-2|CKAP5_HUMAN;sp|Q14008|CKAP5_HUMAN;sp|Q14008-3|CKAP5_HUMAN	sp|Q14008-2|CKAP5_HUMAN;sp|Q14008|CKAP5_HUMAN;sp|Q14008-3|CKAP5_HUMAN	Q14008-2	Q14008	CKAP5	0.125519	-0.332099	-1.0683	-0.871839	0.730344	0.745452	-0.067954	-0.19024	-0.726854	-0.53076	-0.0422241	0.233275	28.3634	28.1659	27.2929	27.6645	28.4821	28.3897	9	9	9	6.3	6.3	6.3	218.52	0	75.403
0.395797	-0.10934	-0.481206			sp|P11586|C1TC_HUMAN	sp|P11586|C1TC_HUMAN	P11586	P11586	C1TC	0.0617071	-0.280387	-0.206495	-0.755917	0.934952	-0.143357	-0.0124899	-0.00219456	0.115832	-0.38178	0.199222	-0.673808	25.5212	25.6355	25.457	24.9266	25.6022	25.4924	2	2	2	2.8	2.8	2.8	101.56	0	21.149
0.575528	-0.132341	-0.671362			sp|P07355|ANXA2_HUMAN;sp|P07355-2|ANXA2_HUMAN;sp|A6NMY6|AXA2L_HUMAN	sp|P07355|ANXA2_HUMAN;sp|P07355-2|ANXA2_HUMAN;sp|A6NMY6|AXA2L_HUMAN	P07355	P07355	ANXA2	0.232783	-0.497466	-0.800098	-0.542626	0.787717	0.363339	-1.34806	-1.99453	-1.69357	-0.161169	-0.0133551	0.219958	30.1755	30.3079	29.5657	29.6902	30.0678	30.067	7	7	7	22.1	22.1	22.1	38.604	0	105.02
-0.0408486	-0.132626	-0.0285957			sp|P62081|RS7_HUMAN	sp|P62081|RS7_HUMAN	P62081	P62081	RS7	-0.262711	-0.00254139	1.05638	-1.11357	1.02204	-1.10374	-0.341519	0.272501	1.3769	-0.734251	0.263023	-1.63129	25.0814		26.1187		25.0542		3	3	3	25.3	25.3	25.3	22.127	0	41.555
1.09977	-0.138773	-1.27878			sp|P55795|HNRH2_HUMAN	sp|P55795|HNRH2_HUMAN	P55795	P55795	HNRH2	0.194844	-0.472389	-1.2135	-1.34406	1.48189	0.717649	-1.24848	-1.66278	-2.52774	-1.21588	0.646564	0.85989	26.1345	26.7878	25.3193	25.5737	26.6795	26.6846	4	1	1	13.4	3.8	3.8	49.263	0	78.636
0.294094	-0.142773	-0.4235			sp|P37802|TAGL2_HUMAN;sp|P37802-2|TAGL2_HUMAN	sp|P37802|TAGL2_HUMAN;sp|P37802-2|TAGL2_HUMAN	P37802	P37802	TAGL2	0.00230651	-0.287853	-0.693201	-0.1538	0.124566	0.463622	-0.0873195	-0.0346036	-0.373664	0.259182	-0.684998	-0.11182	25.7674		24.9183		25.5383		1	1	1	4.5	4.5	4.5	22.391	0	8.5698
0.336872	-0.151092	-0.276008			sp|Q99832-3|TCPH_HUMAN;sp|Q99832|TCPH_HUMAN;sp|Q99832-4|TCPH_HUMAN;sp|Q99832-2|TCPH_HUMAN	sp|Q99832-3|TCPH_HUMAN;sp|Q99832|TCPH_HUMAN;sp|Q99832-4|TCPH_HUMAN;sp|Q99832-2|TCPH_HUMAN	Q99832-3	Q99832	TCPH	-0.0413577	-0.260826	-0.215061	-0.336956	0.443909	0.229834	-0.167539	-0.210029	-0.0750792	0.0606008	-0.468948	-0.241407	27.9578	27.8511	27.6328	27.5944	27.9892	28.024	9	9	9	17.6	17.6	17.6	54.804	0	68.074
0.416499	-0.156367	-0.781877			sp|O94915|FRYL_HUMAN;sp|O94915-2|FRYL_HUMAN	sp|O94915|FRYL_HUMAN	O94915	O94915	FRYL	0.1149	-0.427634	-0.946277	-0.617477	0.666668	0.16633	0.0367495	-0.153174	-0.627449	-0.240401	-0.0867838	-0.333989	26.1727	25.7586	25.3169	25.3827	26.4042	25.8663	3	3	3	1.4	1.4	1.4	339.59	0	33.084
0.791631	-0.163997	-0.761739			sp|P25705-2|ATPA_HUMAN;sp|P25705|ATPA_HUMAN;sp|P25705-3|ATPA_HUMAN	sp|P25705-2|ATPA_HUMAN;sp|P25705|ATPA_HUMAN;sp|P25705-3|ATPA_HUMAN	P25705-2	P25705	ATPA	0.0437644	-0.371758	-0.584133	-0.939344	1.03967	0.543595	-0.252931	-0.105535	-0.270904	-0.478326	0.275454	0.0681893	26.7699	26.6516	26.1158	26.0525	26.5962	26.3219	4	4	4	10.3	10.3	10.3	54.493	0	29.354
0.283414	-0.180464	-0.246594			sp|Q14203-5|DCTN1_HUMAN;sp|Q14203-2|DCTN1_HUMAN;sp|Q14203-3|DCTN1_HUMAN;sp|Q14203-4|DCTN1_HUMAN;sp|Q14203-6|DCTN1_HUMAN;sp|Q14203|DCTN1_HUMAN	sp|Q14203-5|DCTN1_HUMAN;sp|Q14203-2|DCTN1_HUMAN;sp|Q14203-3|DCTN1_HUMAN;sp|Q14203-4|DCTN1_HUMAN;sp|Q14203-6|DCTN1_HUMAN;sp|Q14203|DCTN1_HUMAN	Q14203-5	Q14203	DCTN1	0.0781998	-0.439129	-0.0623091	-0.430878	0.562218	0.00460933	-0.111243	-0.285917	0.128821	0.0106366	-0.257976	-0.435924	24.875	25.314	24.9443	25.099	25.1082	24.8325	2	2	2	2.6	2.6	2.6	126.73	0	20.166
0.10303	-0.187096	-0.203507			sp|P23528|COF1_HUMAN;sp|Q9Y281-3|COF2_HUMAN;sp|Q9Y281|COF2_HUMAN	sp|P23528|COF1_HUMAN;sp|Q9Y281-3|COF2_HUMAN;sp|Q9Y281|COF2_HUMAN	P23528	P23528	COF1	0.012068	-0.386261	-0.428352	0.0213375	0.0224783	0.183582	-0.123057	-0.119307	-0.264894	0.407733	-0.664028	-0.382796	30.5331	28.6918	28.1034	30.6598	28.2488	28.4297	5	5	4	46.4	46.4	42.2	18.502	0	46.173
1.57074	-0.19544	-1.83669			sp|Q8NEY8-9|PPHLN_HUMAN;sp|Q8NEY8-8|PPHLN_HUMAN;sp|Q8NEY8-2|PPHLN_HUMAN;sp|Q8NEY8|PPHLN_HUMAN	sp|Q8NEY8-9|PPHLN_HUMAN;sp|Q8NEY8-8|PPHLN_HUMAN;sp|Q8NEY8-2|PPHLN_HUMAN;sp|Q8NEY8|PPHLN_HUMAN	Q8NEY8-9	Q8NEY8	PPHLN	0.124063	-0.514944	-1.69241	-1.98097	1.94803	1.19346	-0.636414	-1.15483	-1.67766	-1.49859	1.01961	0.675093	26.6497	26.7748	25.1767	25.4096	26.9575	26.7332	2	2	2	4.3	4.3	4.3	40.319	0	11.762
1.40242	-0.218125	-1.60535			sp|Q16875-3|F263_HUMAN;sp|Q16875-2|F263_HUMAN;sp|Q16875|F263_HUMAN;sp|Q16875-4|F263_HUMAN;sp|P16118-2|F261_HUMAN;sp|Q16877-2|F264_HUMAN;sp|Q16877-3|F264_HUMAN;sp|Q16877|F264_HUMAN;sp|P16118|F261_HUMAN	sp|Q16875-3|F263_HUMAN;sp|Q16875-2|F263_HUMAN;sp|Q16875|F263_HUMAN;sp|Q16875-4|F263_HUMAN	Q16875-3	Q16875	F263	0.0304067	-0.466656	-1.34725	-1.86344	1.83686	0.96798	-0.489585	-1.26489	-1.80521	-1.42461	0.986016	0.352646	29.5713	29.6311	28.2149	27.7688	29.7345	29.705	8	8	6	15.6	15.6	12.2	57.287	0	96.616
0.205483	-0.224773	-0.502559			sp|Q9UJV9|DDX41_HUMAN	sp|Q9UJV9|DDX41_HUMAN	Q9UJV9	Q9UJV9	DDX41	-0.165176	-0.28437	-0.791932	-0.213186	-0.090447	0.501414	-0.671187	-1.02862	-0.480961	0.227864	-0.894139	-0.196194	29.1163	28.2704	28.3056	28.7762	29.012	28.6255	9	9	9	15	15	15	69.837	0	62.919
0.0641106	-0.23464	-0.303556			sp|Q15208|STK38_HUMAN	sp|Q15208|STK38_HUMAN	Q15208	Q15208	STK38	-0.0690735	-0.400206	-0.414038	-0.193074	0.113723	0.0144981	-0.926015	-1.22891	-0.332898	0.163628	-0.51541	-0.773319	32.1996	32.4889	31.9981	32.6402	32.3764	32.5623	23	23	19	50.3	50.3	44.5	54.19	0	323.31
1.11783	-0.237472	-1.77434			sp|Q9H7D7-2|WDR26_HUMAN;sp|Q9H7D7|WDR26_HUMAN	sp|Q9H7D7-2|WDR26_HUMAN;sp|Q9H7D7|WDR26_HUMAN	Q9H7D7-2	Q9H7D7	WDR26	-0.437975	-0.0369699	-1.5848	-1.96387	1.5255	0.710173	-1.30479	0.240498	-1.53864	-1.50271	0.610764	5.13541	30.5989	26.7568	25.7452	30.575	27.369	27.1292	3	3	3	6.5	6.5	6.5	70.459	0	29.035
1.16418	-0.240194	-1.59917			sp|P31943|HNRH1_HUMAN	sp|P31943|HNRH1_HUMAN	P31943	P31943	HNRH1	0.0859685	-0.566357	-1.47831	-1.72004	1.52928	0.799087	-1.32804	-2.00173	-2.78418	-1.26122	0.636975	0.736648	27.9426	28.0877	27.3935	26.2845	28.5582	27.8681	6	4	2	20.3	14.3	6.9	49.229	0	119.89
0.933911	-0.259301	-1.26873			sp|Q9P270|SLAI2_HUMAN	sp|Q9P270|SLAI2_HUMAN	Q9P270	Q9P270	SLAI2	0.0578315	-0.576433	-1.03106	-1.50639	1.3859	0.481919	-0.0197114	-0.29862	-0.713332	-1.12863	0.632025	-0.0371327	25.4748	26.0847	24.1295	25.4153	25.8862	26.3961	3	3	3	6.4	6.4	6.4	62.543	0	19.201
0.244054	-0.261879	-0.498349			sp|P42025|ACTY_HUMAN;sp|P61163|ACTZ_HUMAN	sp|P42025|ACTY_HUMAN;sp|P61163|ACTZ_HUMAN	P42025	P42025	ACTY	-0.215613	-0.308144	-0.708774	-0.287924	0.0822246	0.405884	-0.29396	-0.0315332	-0.38862	0.0920721	-0.675274	-0.127841		25.6083		25.488		25.7004	3	3	3	8.8	8.8	8.8	42.293	0	18.643
0.978675	-0.264795	-1.19835			sp|P46821|MAP1B_HUMAN;sp|P78559|MAP1A_HUMAN;sp|P78559-2|MAP1A_HUMAN	sp|P46821|MAP1B_HUMAN	P46821	P46821	MAP1B	-0.101645	-0.427945	-1.448	-0.948697	0.921937	1.03541	-0.951038	-2.68186	-1.58407	-0.536064	0.160927	0.350158	30.327	29.9341	28.974	29.161	30.5937	29.9905	18	18	18	8.7	8.7	8.7	270.63	0	251.89
0.70116	-0.270091	-0.781324			sp|P06576|ATPB_HUMAN	sp|P06576|ATPB_HUMAN	P06576	P06576	ATPB	-0.160298	-0.379883	-0.996484	-0.566165	0.68397	0.718351	-0.735908	-0.104728	-0.674498	-0.134556	-0.143002	0.158854	26.3646	26.1173	25.9604	25.7185	26.9356	26.5254	5	5	5	13.4	13.4	13.4	56.559	0	59.639
0.823097	-0.279085	-1.20948			sp|Q15750|TAB1_HUMAN;sp|Q15750-2|TAB1_HUMAN	sp|Q15750|TAB1_HUMAN;sp|Q15750-2|TAB1_HUMAN	Q15750	Q15750	TAB1	-0.0803472	-0.477824	-1.59179	-0.82718	0.732932	0.913263	-1.23525	-0.84757	-1.26351	-0.630975	-0.0575542	0.221073	28.8202	28.8316	27.2663	28.5244	28.2923	28.5095	9	9	9	24.4	24.4	24.4	54.643	0	103.2
0.265493	-0.286259	-0.554626			sp|P23526|SAHH_HUMAN;sp|P23526-2|SAHH_HUMAN	sp|P23526|SAHH_HUMAN;sp|P23526-2|SAHH_HUMAN	P23526	P23526	SAHH	-0.0723007	-0.500218	-0.791483	-0.317768	0.396897	0.134089	-0.815047	-1.62238	-1.62812	0.0777899	-0.518434	0.0604625	27.7428	27.5301	27.2946	27.1503	28.4158	27.4917	6	6	6	15.5	15.5	15.5	47.716	0	40.654
0.697913	-0.290658	-1.00612			sp|Q9Y2H1|ST38L_HUMAN;sp|Q9Y2H1-2|ST38L_HUMAN	sp|Q9Y2H1|ST38L_HUMAN;sp|Q9Y2H1-2|ST38L_HUMAN	Q9Y2H1	Q9Y2H1	ST38L	-0.0647213	-0.516594	-1.18715	-0.825082	0.772801	0.623024	-1.56785	-1.78757	-1.25137	-0.537927	0.00895804	-0.0565062	30.5234	30.7582	29.7794	30.1504	30.7105	30.7615	17	13	13	38.1	32.3	32.3	54.002	0	270.04
0.888027	-0.299145	-1.31932			sp|Q13813-3|SPTN1_HUMAN;sp|Q13813|SPTN1_HUMAN;sp|Q13813-2|SPTN1_HUMAN	sp|Q13813-3|SPTN1_HUMAN;sp|Q13813|SPTN1_HUMAN;sp|Q13813-2|SPTN1_HUMAN	Q13813-3	Q13813	SPTN1	0.00561564	-0.603906	-1.453	-1.18564	1.05158	0.724476	-0.178698	-0.820438	-1.17404	-0.878083	0.414845	0.135141	29.5428	29.6089	28.5524	28.6151	29.7986	29.5793	20	20	20	10.4	10.4	10.4	282.28	0	232.59
0.325316	-0.29935	-0.613482			sp|P08238|HS90B_HUMAN	sp|P08238|HS90B_HUMAN	P08238	P08238	HS90B	-0.0201795	-0.578521	-0.511218	-0.715746	0.655444	-0.00481218	-1.26316	-1.91757	-0.379207	-0.352124	-0.251689	-0.698951	27.1104	26.8693	26.6845	26.6764	27.2649	27.0356	4	2	2	6.2	2.8	2.8	83.263	0	13.44
0.967456	-0.304053	-1.53755			sp|Q9UL63-2|MKLN1_HUMAN;sp|Q9UL63|MKLN1_HUMAN	sp|Q9UL63-2|MKLN1_HUMAN;sp|Q9UL63|MKLN1_HUMAN	Q9UL63-2	Q9UL63	MKLN1	-0.0900042	-0.518102	-1.50869	-1.5664	0.889958	1.04495	-0.156772	-0.240708	-1.18925	-1.21608	0.187937	0.523562	25.5154		24.2133		25.9775		2	2	2	5.7	5.7	5.7	60.739	0	17.15
0.257565	-0.312236	-0.612958			sp|P35813|PPM1A_HUMAN;sp|P35813-3|PPM1A_HUMAN;sp|P35813-2|PPM1A_HUMAN	sp|P35813|PPM1A_HUMAN;sp|P35813-3|PPM1A_HUMAN;sp|P35813-2|PPM1A_HUMAN	P35813	P35813	PPM1A	-0.0775738	-0.546899	-0.604828	-0.621089	0.41039	0.104739	-1.47979	-1.01409	-1.32009	-0.499789	-0.333996	0.877037	27.548	27.7191	27.061	27.5555	27.925	27.6492	4	3	3	12	9.4	9.4	42.447	0	25.133
1.0011	-0.315343	-1.28892			sp|Q01082|SPTB2_HUMAN;sp|Q01082-3|SPTB2_HUMAN;sp|Q01082-2|SPTB2_HUMAN;sp|O15020-2|SPTN2_HUMAN;sp|O15020|SPTN2_HUMAN	sp|Q01082|SPTB2_HUMAN;sp|Q01082-3|SPTB2_HUMAN;sp|Q01082-2|SPTB2_HUMAN	Q01082	Q01082	SPTB2	0.0311129	-0.661798	-1.30872	-1.26913	1.20005	0.802152	-0.629568	-0.788041	-1.09148	-0.822222	0.377407	0.203514	29.4066	29.5347	28.6504	28.5376	29.8905	29.4424	20	20	20	10.1	10.1	10.1	274.61	0	209
0.219126	-0.317285	-0.59565			sp|Q15942-2|ZYX_HUMAN;sp|Q15942|ZYX_HUMAN	sp|Q15942-2|ZYX_HUMAN;sp|Q15942|ZYX_HUMAN	Q15942-2	Q15942	ZYX	-0.237881	-0.396688	-0.795409	-0.395891	0.165273	0.272979	-0.878189	-0.655421	-0.500157	-0.00637636	-0.616452	-0.310218	26.4761	26.124	25.5638	26.3866	26.4414	26.5475	2	2	2	4.6	4.6	4.6	45.075	0	11.342
0.45287	-0.320116	-0.8401			sp|O75369-2|FLNB_HUMAN;sp|O75369-9|FLNB_HUMAN;sp|O75369|FLNB_HUMAN;sp|O75369-8|FLNB_HUMAN;sp|O75369-5|FLNB_HUMAN;sp|O75369-4|FLNB_HUMAN;sp|O75369-6|FLNB_HUMAN;sp|O75369-3|FLNB_HUMAN;sp|O75369-7|FLNB_HUMAN	sp|O75369-2|FLNB_HUMAN;sp|O75369-9|FLNB_HUMAN;sp|O75369|FLNB_HUMAN;sp|O75369-8|FLNB_HUMAN;sp|O75369-5|FLNB_HUMAN;sp|O75369-4|FLNB_HUMAN;sp|O75369-6|FLNB_HUMAN;sp|O75369-3|FLNB_HUMAN;sp|O75369-7|FLNB_HUMAN	O75369-2	O75369	FLNB	-0.0520272	-0.588205	-0.90471	-0.77549	0.599244	0.306496	-0.466437	-0.652924	-0.661159	-0.346867	-0.275007	-0.281001	27.9963	27.9555	27.5163	27.5103	28.1573	28.1569	14	9	9	6.1	4.2	4.2	275.66	0	89.638
1.46618	-0.324758	-1.75809			sp|Q9NYF8-3|BCLF1_HUMAN;sp|Q9NYF8-2|BCLF1_HUMAN;sp|Q9NYF8|BCLF1_HUMAN;sp|Q9NYF8-4|BCLF1_HUMAN	sp|Q9NYF8-3|BCLF1_HUMAN;sp|Q9NYF8-2|BCLF1_HUMAN;sp|Q9NYF8|BCLF1_HUMAN;sp|Q9NYF8-4|BCLF1_HUMAN	Q9NYF8-3	Q9NYF8	BCLF1	0.163628	-0.813144	-2.06492	-1.45127	1.79721	1.13514	-2.61776	-3.65421	-2.58693	-1.03771	1.2122	0.0556122	30.2543	31.4065	29.0184	29.9625	31.0117	31.0977	5	5	5	6.3	6.3	6.3	100.23	0	51.207
0.773573	-0.325738	-1.10088			sp|P35579|MYH9_HUMAN;sp|P35579-2|MYH9_HUMAN	sp|P35579|MYH9_HUMAN;sp|P35579-2|MYH9_HUMAN	P35579	P35579	MYH9	0.0585243	-0.71	-1.42666	-0.775095	0.817181	0.729966	-1.17518	-1.06733	-1.49313	-0.496346	0.050876	-0.0465038	31.9225	31.8221	30.7821	31.4752	32.1902	31.8092	33	33	27	20.5	20.5	16.5	226.53	0	323.31
0.436926	-0.330665	-0.965563			sp|P12814-2|ACTN1_HUMAN;sp|P12814|ACTN1_HUMAN;sp|P12814-3|ACTN1_HUMAN;sp|P12814-4|ACTN1_HUMAN;sp|O43707|ACTN4_HUMAN;sp|O43707-2|ACTN4_HUMAN;sp|O43707-3|ACTN4_HUMAN;sp|P35609-2|ACTN2_HUMAN;sp|P35609|ACTN2_HUMAN;sp|Q08043|ACTN3_HUMAN	sp|P12814-2|ACTN1_HUMAN;sp|P12814|ACTN1_HUMAN;sp|P12814-3|ACTN1_HUMAN;sp|P12814-4|ACTN1_HUMAN;sp|O43707|ACTN4_HUMAN	P12814-2	P12814	ACTN1	0.223052	-0.884381	-0.88486	-1.04627	1.01987	-0.14602	0.130931	-1.92265	-1.71307	-0.533681	0.118445	-0.503527	27.3961	26.921	26.5799	25.6518	28.1639	26.5222	5	5	5	7.1	7.1	7.1	102.71	0	45.868
0.878507	-0.338444	-1.23471			sp|Q96AV8-2|E2F7_HUMAN;sp|Q96AV8-3|E2F7_HUMAN;sp|Q96AV8|E2F7_HUMAN	sp|Q96AV8-2|E2F7_HUMAN;sp|Q96AV8-3|E2F7_HUMAN;sp|Q96AV8|E2F7_HUMAN	Q96AV8-2	Q96AV8	E2F7	0.0330882	-0.709977	-1.27056	-1.19886	1.11964	0.637378	-0.498301	-1.72471	-2.50112	-0.890599	0.328417	0.619836	27.4195	27.5961	26.5786	26.7732	27.9043	27.6001	3	3	3	5.8	5.8	5.8	80.865	0	51.855
1.33112	-0.346382	-1.63165			sp|P62316|SMD2_HUMAN;sp|P62316-2|SMD2_HUMAN	sp|P62316|SMD2_HUMAN;sp|P62316-2|SMD2_HUMAN	P62316	P62316	SMD2	-0.17555	-0.517214	-1.72285	-1.54044	1.46482	1.19743	-1.60178	-0.722467	-1.8962	-1.22008	0.840422	0.222063	29.7381	29.3825	28.1691		30.0957		3	3	3	19.5	19.5	19.5	13.527	0	17.065
0.680306	-0.360582	-1.06204			sp|P60660-2|MYL6_HUMAN;sp|P60660|MYL6_HUMAN	sp|P60660-2|MYL6_HUMAN;sp|P60660|MYL6_HUMAN	P60660-2	P60660	MYL6	0.00647761	-0.727642	-1.38975	-0.734323	0.721658	0.638954	-2.68789	-3.86758	-2.20689	-0.330447	0	-0.623465	30.6873	30.462	29.908	30.097	31.2215	30.4434	3	3	2	25.2	25.2	16.6	16.961	0	78.868
0.289499	-0.372169	-0.679652			sp|Q03393|PTPS_HUMAN	sp|Q03393|PTPS_HUMAN	Q03393	Q03393	PTPS	-0.25159	-0.492748	-0.782075	-0.577229	0.342781	0.236217	-0.307412	-0.328471	-0.509081	-0.150737	-0.35242	-0.373159	28.165	27.8627	27.3691	27.6746	28.1715	28.2542	5	5	5	50.3	50.3	50.3	16.386	0	69.426
0.0146731	-0.379219	-0.657152			sp|Q9Y6Y0|NS1BP_HUMAN	sp|Q9Y6Y0|NS1BP_HUMAN	Q9Y6Y0	Q9Y6Y0	NS1BP	-0.14527	-0.613167	-1.43956	0.125254	-0.344942	0.374288	-0.821126	-1.72047	-1.41435	0.525868	-1.14783	-0.432805	27.4265	26.16	26.4917	26.7951	28.2077	26.7497	2	2	2	5.5	5.5	5.5	71.729	0	22.781
1.18084	-0.387611	-1.72085			sp|Q9Y2W1|TR150_HUMAN	sp|Q9Y2W1|TR150_HUMAN	Q9Y2W1	Q9Y2W1	TR150	0.248899	-1.02412	-1.78812	-1.65358	1.81827	0.543397	-0.378251	-2.25037	-1.51461	-1.35277	1.18781	0.233397	26.8083	29.6565	25.6794	28.2548	27.9981	29.2712	9	9	9	10.2	10.2	10.2	108.66	0	80.799
[truncated: 44 more rows]

## Sheet: H3.1 siDNAJC9
Soluble H3.1 pulldowns siDNAJC9 vs siControl. Filtered for 5/5 LFQ intensities in either condition, median normalised and imputed.
[truncated: 1,347 more rows]

## Sheet: H4 siDNAJC9
Soluble H4 pulldowns siDNAJC9 vs siControl. Filtered for 4/4 LFQ intensities in either condition, median normalised and imputed.
[truncated: 2,981 more rows]

[truncated: 12 more sheets: H3.1 siHSP7C, H4 siHSP7C, H3.1 siBAG2, H4 siBAG2, H3.1 vs ED105AA, H3.1 vs H3.1T, H3.1 vs H3.1T peptides, DNAJC9 WTJ4AC Soluble, DNAJC9 WTJ4AC Chromatin, DNAJC9 WTJ4AC Soluble Imputed, DNAJC9 WTJ4AC Chromatin Imputed, DNAJC9 WTJ4AC Soluble Heatmap]
