# Supplementary material for: DNAJC9 integrates heat shock molecular chaperones into the histone chaperone network
Source: Mol Cell. 2021 Jun 17;81(12):2533–2548.e9. doi: 10.1016/j.molcel.2021.03.041 (PMC8221569; doi:10.1016/j.molcel.2021.03.041)
Supplement: Table S2. Source data for additional plots, related to Figures S3J, S4A–S4G, S5C, S5F, S6C, S6F, 4, 5, and 6 [file mmc3.xlsx]

## Sheet: Hammond et al index
Hammond CM et al 2021 Table S2 - Index of data analysis details and statistical testing
Figure(s)	Experiment	Biological replicates / n	Experiment type
Figure S3J	H3 variant peptide percentages in H3.1 pulldowns upon siRNA depletion	5	Label-free mass spectrometry
Figures S4A-B	DNAJC9-MYC-Flag - Mean Nuclear Flag Intensities and Flag+ percentages	3	Immunofluorescence
Figures S4C	DNAJC9-MYC-Flag Nuclear Flag Intenisty in Flag+/- cells vs DAPI	3	Immunofluorescence
Figure S4D	Cell cycle gating and analysis of cell cycle specificty of DNAJC9 J mutant trapping of chromatin	3	Immunofluorescence
Figure S4E	DNAJC9-MYC-Flag J mutant pre-extracted - Mean Nuclear Flag Intensity in Flag+ Cells	3	Immunofluorescence
Figures S4F-G	EdU incorporation and cell cycle analysis of cells with or without DNAJC9-MYC-Flag expression (+/-Tet).	3	Immunofluorescence
Figures S5C & S6C	LFQ intensities for DNAJC9 before and after bait normalisation	6 / 6	Label-free mass spectrometry
Figure S5F	Soluble fraction DNAJC9 WT / J / 4A Go analysis and Venn diagram	6	Label-free mass spectrometry
Figure S6F	Chromatin fraction DNAJC9 WT / J / 4A Go analysis and Venn diagram	6	Label-free mass spectrometry

## Sheet: Figure S3J
H3 variant peptide percentages in H3.1 pulldowns upon siRNA depletion
Protein	Sequence	Mass
H3.1	FQSSAVMALQEACEAYLVGLFEDTNLCAIHAK	3585.69
H3.2	FQSSAVMALQEASEAYLVGLFEDTNLCAIHAK	3512.7
H3.3	FQSAAIGALQEASEAYLVGLFEDTNLCAIHAK	3436.7
Protein	LFQ intensity siCTRL_01	LFQ intensity siCTRL_02	LFQ intensity siCTRL_03	LFQ intensity siCTRL_04	LFQ intensity siCTRL_05	LFQ intensity siBAG2_01	LFQ intensity siBAG2_02	LFQ intensity siBAG2_03	LFQ intensity siBAG2_04	LFQ intensity siBAG2_05	LFQ intensity siDNAJC9_01	LFQ intensity siDNAJC9_02	LFQ intensity siDNAJC9_03	LFQ intensity siDNAJC9_04	LFQ intensity siDNAJC9_05	LFQ intensity siHSC70_01	LFQ intensity siHSC70_02	LFQ intensity siHSC70_03	LFQ intensity siHSC70_04	LFQ intensity siHSC70_05
H3.1	2205500000	470450000	1050100000	1576700000	1456900000	2617500000	1810200000	308760000	1548000000	989210000	3193000000	2939300000	2080300000	4009400000	1002900000	2246600000	2724300000	1539400000	465090000	1197800000
H3.2	35626000	9604700	12124000	30183000	11202000	7998900	0	0	43938000	3068700	90604000	72857000	49032000	133680000	21031000	45994000	34364000	0	8716200	12460000
H3.3	0	0	0	0	0	0	0	0	0	0	14569000	11792000	0	0	0	0	0	0	0	0
H3.1	0.984104	0.979992	0.988586	0.981216	0.99237	0.996953	1	1	0.9724	0.996907	0.968112	0.972007	0.976973	0.967734	0.979461	0.979938	0.987543	1	0.981604	0.989705
H3.2	0.0158965	0.0200075	0.0114138	0.0187836	0.00763026	0.00304662	0	0	0.0276003	0.00309258	0.027471	0.0240933	0.0230269	0.0322659	0.0205395	0.020062	0.0124568	0	0.0183961	0.0102953
H3.3	0	0	0	0	0	0	0	0	0	0	0.00441729	0.00389954	0	0	0	0	0	0	0	0

## Sheet: Figures S4A-B
DNAJC9-MYC-Flag - Mean Nuclear Flag Intensities and Flag+ percentages
			Mean Nuclear Intensity Flag / a.u.			% Flag+			% Flag-
DNAJC9	Induced (Tet)	Fixation	R1	R2	R3	R1	R2	R3	R1	R2	R3
WT	+	Direct	484.432	332.565	351.251	96.6	87.4	90.1	3.4	12.6	9.9
J	+	Direct	629.868	476.498	599.223	92.7	88	93.3	7.3	12	6.7
4A	+	Direct	466.092	332.967	356.527	92.1	78.8	87.2	7.9	21.2	12.8
4AJ	+	Direct	353.996	279.044	290.898	81.4	72.5	76.7	18.6	27.5	23.3
WT	-	Direct	69.331	43.159	50.692	16.2	3.1	5	83.8	96.9	95
J	-	Direct	57.275	37.875	42.837	7.1	3.3	3.4	92.9	96.7	96.6
4A	-	Direct	57.697	46.929	53.635	5.6	3.9	5.1	94.4	96.1	94.9
4AJ	-	Direct	50.152	41.259	48.134	5.3	3	4.6	94.7	97	95.4
WT	+	Pre-X	43.058	26.703	28.572	6.9	1.6	1.7	93.1	98.4	98.3
J	+	Pre-X	526.179	386.144	410.159	75.9	62.7	66.4	24.1	37.3	33.6
4A	+	Pre-X	33.958	22.288	28.43	3.5	0.9	1.7	96.5	99.1	98.3
4AJ	+	Pre-X	98.159	71.591	76.492	26.7	17.4	18.2	73.3	82.6	81.8
WT	-	Pre-X	35.456	24.924	28.316	3.8	1.2	1.5	96.2	98.8	98.5
J	-	Pre-X	45.809	32.28	29.669	7.9	3	2.4	92.1	97	97.6
4A	-	Pre-X	33.876	24.461	29.288	3.4	1.2	1.8	96.6	98.8	98.2
4AJ	-	Pre-X	42.052	34.669	35.457	6.1	3.6	4.4	93.9	96.4	95.6
			Figure S4A			Figure S4B

## Sheet: Figures S4C
DNAJC9-MYC-Flag Nuclear Flag Intenisty in Flag+/- Cells vs DAPI
WT + Tet Direct Fixed			WT + Tet Pre-extracted			J + Tet Direct Fixed			J + Tet Direct Pre-extracted			4AJ + Tet Direct Fixed			4AJ + Tet Direct Pre-extracted
	Mean Nuclear Intensity Flag / a.u.			Mean Nuclear Intensity Flag / a.u.			Mean Nuclear Intensity Flag / a.u.			Mean Nuclear Intensity Flag / a.u.			Mean Nuclear Intensity Flag / a.u.			Mean Nuclear Intensity Flag / a.u.
Total DAPI intensity / a.u.	Flag+	Flag-		Flag+	Flag-	Total DAPI intensity / a.u.	Flag+	Flag-	Total DAPI intensity / a.u.	Flag+	Flag-	Total DAPI intensity / a.u.	Flag+	Flag-	Total DAPI intensity / a.u.	Flag+	Flag-
1218426	755.106		2.75194e+06	99.796		996229	97.7832		1104707	608.056		1938693	206.739		1707855	112.348
1345994	127.061		1840412	137.615		1040080	109.641		1075666	477.043		1109345	348.205		2380507	120.466
1064138	138.192		1275429	125.547		2099374	618.579		2433103	418.693		1044894	250.917		2432901	100.327
1149063	156.806		2503930	330.124		1967537	1231.33		1085867	539.73		1126107	193.378		1986659	291.104
2250630	97.8389		1919168	191.6		867624	404.702		1460563	617.894		1217936	130.618		1725249	133.75
1063224	113.582		2607546	109.058		979152	780.374		1189154	568.783		2132246	228.719		1547540	118.505
1148296	452.096		1442656	110.536		1705706	307.392		1188620	1066.57		987698	194.647		1569174	550.441
908579	194.266		2562955	166.231		1892220	678.915		2220528	460.076		1797381	142.057		2868126	122.349
1109169	407.056		2600236	121.462		1.9843e+06	776.11		1138884	769.83		872114	157.015		2652469	182.771
1272418	215.249		2405013	93.1662		1727304	590.765		1128461	693.67		2.02212e+06	874.889		1583277	105.988
1150888	439.834		1750066	114.184		840079	828.446		1250927	327.941		2.43232e+06	159.82		1437516	232.949
1117308	467.17		2536080	104.809		1819804	113.819		2.44144e+06	934.582		1157230	132.246		1533810	181.044
1153041	1530.48		1577806	119.868		1127297	1233		1397988	195.867		1833733	113.735		1877228	180.468
1151928	656.435		1294106	103.928		1159487	126.223		1430315	247.992		1096232	105.213		1371290	239.332
1182248	209.587		1460897	106.41		1255702	1007.41		2609191	881.328		2017494	215.196		2176893	117.785
1183089	221.581		1350860	93.8588		1140574	424.283		2514433	1545		2506585	157.972		2534935	143.498
1151629	254.654		2401320	94.128		1636620	2005.64		1357837	161.448		1397105	211.384		2206611	94.4343
1.76156e+06	556.663		1.75439e+06	107.663		1239349	1310.44		2427441	120.273		2390583	609.378		2827490	110.847
2488871	152.747		2655709	136.951		1294113	1086.74		1300070	217.592		1312359	184.726		2790918	104.916
1479872	192.776		2442762	371.66		1137764	329.09		2554042	1259.46		1110924	98.9948		2664912	120.486
2467183	658.408		2489522	156.031		1157390	119.186		1.57355e+06	252.574		1180774	333.081		2025305	107.528
1179298	266.466		1526416	121.673		1293173	837.131		1279475	111.708		1.46365e+06	121.037		2147820	96.0493
1227078	218.114		1391606	535.035		1149278	1616.76		2343277	199.624		2455018	436.354		1446039	161.462
2488366	171.165		2555733	108.966		1199462	1388.3		1353476	117.068		1156889	249.205		1382845	124.941
1189714	286.932		1154329	96.2879		2288823	582.881		1467915	415.875		1188198	268.097		2800128	98.5436
2134868	147.717		1181949	107.889		2601521	242.621		1236535	254.201		2231744	151.204		1286453	181.552
1237019	1357.13		2433070	315.832		1135671	398.192		1146897	98.6277		1164335	129.791		2727256	255.353
2192252	146.734		2356562	287.625		1187151	537.135		1386919	191.35		2563595	318.286		1434671	110.519
1231267	290.353		2638931	114.439		1131169	483.404		2662093	168.154		2333135	94.3782		2673879	98.5459
2434632	124.709		2559279	103.406		1152925	525.557		2705064	1996.15		2596309	327.522		2633550	170.717
1262056	1965.28		1293693	120.642		1299836	366.792		2493005	138.868		1316585	835.395		1386153	101.483
1.31819e+06	485.063		2.94386e+06	106.702		1127127	438.975		1359011	2029.97		1191920	312.581		1334300	98.92
1207855	398.891		2360069	135.601		1242486	414.249		1.3576e+06	201.786		1399429	160.32		1913187	341.33
1229879	610.893		1660022	131.011		1238087	1036.34		1378848	1924.13		1424378	293.241		1308516	112.331
1212397	346.573		1166849	96.8772		1237106	420.767		2456733	172.665		1537730	276.334		1284710	120.19
1359532	500.694		1390568	103.819		1228129	889.769		1904765	1062.53		2488909	284.021		1220086	113.618
2549053	142.041		2.61934e+06	123.329		1230593	108.051		2725938	163.891		1507176	108.396		1260750	96.1319
2413172	192.386		1417905	101.924		1245425	1625.59		2.671e+06	204.639		1.50828e+06	562.667		2477847	124.32
2617652	125.927		1353127	570.06		1286352	974.9		2674314	113.458		2472916	212.305		2555350	248.916
2.0179e+06	307.868		1637586	379.117		1295124	1833.9		2023054	1247.67		1319512	227.97		2457437	99.45
2278831	433.177		2708539	149.754		1237716	1115.8		1339878	119.618		1.29079e+06	451.307		1451905	103.596
1442334	267.216		1372283	396.404		1255789	175.332		2065812	391.734		1220333	194.611		1448539	163.877
1335360	118.873		2933420	124.556		2550647	434.521		2611271	3081.12		1456036	774.957		2740098	134.718
1351155	165.659		2023006	106.225		2457174	370.77		1248865	179.152		2548282	228.695		1680939	161.627
1404172	291.142		854015	289.167		1304801	196.007		2675708	347.071		2602988	249.624		2693522	191.909
1312308	190.461		1342762	232.784		1293574	229.483		2597531	155.46		1.59328e+06	420.627		1851611	95.597
1556932	102.35		2.85055e+06	144.108		2356291	568.755		1311738	1454.34		1356186	376.242		2352272	145.741
1223107	385.771		881713	159.608		1108856	308.9		1251864	279.536		1417491	1260.25		2180994	179.643
1214387	209.654		2446098	127.118		1293468	253.654		1333709	795.715		1510887	617.387		1358538	179.858
1305350	163.271		1356825	173.962		2393873	824.811		1319915	579.492		1237340	173.887		1562143	437.194
1245557	135.35		948951	114.706		1339104	723.748		1308997	704.739		1473719	1010.76		2473167	159.571
2554562	519.861		1318856	94.5819		1525370	996.596		1266099	106.423		2635545	120.059		1335777	140.002
2594180	428.261		1329070	159.546		2537088	208.259		1270377	93.8412		2226183	155.801		1383553	135.319
1329267	150.909		1847084	121.064		1297043	206.534		2582830	860.802		2674823	334.464		2401331	175.25
2603859	280.609		1298678	147.968		2530285	725.518		1236259	202.323		2652725	248.488		1939779	186.37
1302228	204.965		2062549	107.595		2752285	1320.02		1339049	1080.25		1963748	508.752		1371857	101.839
2644079	159.129		1499964	136.79		2219156	892.113		2319054	129.804		1484744	442.066		1261487	98.3609
1113392	465.671		1890275	154.116		1280190	228.357		1662837	479.726		1407390	263.413		1821788	268.9
1302135	153.892		2859391	101.063		1276714	210.407		2471985	1362.92		1434847	408.041		2544121	495.394
2179791	747.16		1429002	106.243		1962015	110.326		1484457	216.473		1321138	440.993		2556550	861.541
2021985	661.049		2654927	101.762		2609554	383.814		1335377	185.057		1622588	1171.49		1553894	94.8506
2672528	331.044		1393079	838.472		2581452	577.952		1291669	109.833		1328562	497.348		1956389	102.24
1274009	1200.88		1310326	125.929		1255249	901.849		1793022	283.654		1291645	279.423		2131147	118.113
1830210	114.915		2741266	132.129		2033661	178.561		1469175	108.451		2251537	241.764		2458131	150.364
1319260	133.447		2766799	112.048		1251763	1198.25		2621441	259.031		1285917	344.061		2570458	280.398
1278131	903.395		2870414	97.3389		2486788	907.077		1391485	116.793		1682818	1269.34		1322886	94.4802
1.86814e+06	155.855		1500100	150.156		2492614	134.875		2353128	208.159		1349725	241.842		1380273	103.143
1813313	106.645		2633751	196.729		1316699	691.881		2650837	118.355		1399025	221.356		1340926	93.6167
1727270	135.073		1681706	123.823		1227981	94.8778		1297731	1702		1431876	114.702		1403424	97.196
1765619	98.0722		2477165	132.168		1282652	520.094		1290435	1543.03		1394945	126.488		1.92787e+06	131.825
1318453	166.459		2378203	129.45		2370069	218.979		1363955	196.021		1359928	270.996		2866607	918.566
1452542	153.403		2.52935e+06	145.304		1294723	827.405		1603433	635.879		1867928	1323.72		2061138	275.411
2643291	131.527		1.66406e+06	105.166		2657370	285.814		1244664	130.57		1314265	920.438		1819844	176.738
2666455	98.6924		1456396	183.397		1385049	272.494		2478354	212.93		2589994	93.2333		2824230	1131.14
1242945	163.218		1591048	147.779		1.99461e+06	1559.47		1472791	617.53		1336743	438.627		2222426	427.236
2671014	117.827		1544496	116.945		2424455	282.178		1243936	103.262		1347187	360.043		1263633	114.883
1182467	122.945		2841387	117.302		1310819	771.177		2487414	118.423		1307241	1244.79		2713189	372.115
1404757	136.963		1454961	395.786		1313071	511.716		1112435	98.9025		2676135	294.269		1902792	186.222
1.34997e+06	351.591		1394243	105.311		2131236	1384.97		2567113	196.663		2641305	189.572		1463996	149.758
1.25662e+06	1293.86		2556342	103.156		1556158	509.773		995072	128.042		1.91264e+06	189.596		1415097	176.284
2568324	793.327		1334370	259.064		1315489	555.743		1079417	367.223		1381996	249.136		2643556	192.022
2782127	279.554		1143784	215.354		1766841	134.957		1000115	116.758		1343261	322.733		1436181	114.967
1325708	197.959		2388391	367.701		1344729	708.73		1201867	478.901		1608441	214.459		1419556	132.524
1247550	1239.72		2505786	730.686		1753909	623.989		1872195	99.1607		2809703	228.192		1819226	102.016
2603988	209.2		2008032	665.176		1458293	557.396		1.17144e+06	220.105		2737964	304.423		1882851	104.01
2636596	127.765		974534	402.61		1376814	750.426		1412673	176.966		2644438	187.139		2700523	171.262
2091987	265.271		1871095	357.004		1804590	742.333		1687926	117.253		1847313	275.286		2655368	95.4746
1234956	205.999		1966046	327.018		2606221	2063.19		1833220	94.6694		1230780	197.612		2300512	145.949
1872776	151.5		1.6833e+06	142.934		1246722	618.876		2.35845e+06	153.191		2918121	184.255		2128309	190.438
1281923	178.549		2831926	225.824		1536739	302.495		1355923	135.984		1244357	162.448		1922163	109.382
1986687	278.634		1809508	96.6805		2437214	126.049		2622599	1841.86		1273234	213.629		1.86507e+06	120.09
2411410	192.676		2474715	112.268		1751662	554.984		1314225	1160.78		1331012	93.7121		2692489	99.6723
2253110	259.144		1389190	117.945		1342088	944.689		2487135	2418.16		2738041	2514.94		2661432	244.634
1360003	195.147		1174470	118.054		2454632	127.36		2542429	2042.27		1.93767e+06	100.959		2716912	113.888
2341498	157.468		993551	247.144		2474473	113.202		1.51121e+06	339.125		2268001	297.495		2218528	179.93
2090997	144.189		2028826	102.126		1841155	196.969		1328892	235.636		1298065	95.9258		1336606	113.541
2064642	1092.45		1.92682e+06	134.718		1460437	932.817		1337385	293.062		2152065	104.764		1426893	183.379
1476380	415.166		1859192	95.963		1442982	1233.09		2178365	2215.72		2544567	398.619		1332532	106.619
1446608	425.03		1101787	106.598		1.96542e+06	208.477		2292972	2423.53		2640930	128.329		2.0229e+06	319.755
1421276	127.987		1552227	104.636		1618511	263.391		1438306	642.828		2558358	198.943		2153511	391.109
1382787	257.449		2733572	164.791		1466897	1375.01		1408042	988.374		1166509	604.079		1495934	174.339
1119258	811.575		1350536	104.933		1236152	440.935		1329291	1287.92		1372137	899.993		1414556	106.172
1354273	257.252		1674209	155.73		1258210	121.986		1223461	93.7959		2548502	109.793		1303860	229.502
2574190	230.212		2753661	151.346		1243012	389.567		2553694	114.392		1312298	787.805		1319741	95.9413
2592285	366.721		1335433	265.894		1261351	144.932		2742867	2640.9		1042606	545.298		1412100	126.615
1356215	135.633		1246395	106.188		2475119	444.025		2502799	648.6		1539613	333.754		1509178	152.241
1361726	159.389		1245091	179.309		2158528	449.759		2693455	581.681		2193752	294.637		2631474	126.308
1349846	411.943		1306743	190.543		2.51331e+06	777.978		2653565	467.346		1183417	311.422		2426206	111.437
1349341	316.686		1245592	102.623		2393681	263.146		2657160	421.199		1171815	146.409		2667783	109.113
1356593	237.517		1310690	108.104		1282190	195.121		1338957	229.293		1.57098e+06	295.911		1336471	101.549
1351273	363.652		2774074	143.173		1256149	372.84		2716693	981.522		1144973	124.57		1395371	123.136
1173282	336.382		1263914	159.243		2316512	123.322		1313870	373.167		2241645	160.124		1358343	291.971
1196898	316.223		1423730	140.826		1266829	306.484		1345829	205.606		851686	137.279		1382436	196.11
1197222	109.206		2.47803e+06	232.917		2242525	916.301		1393986	155.102		901731	205.709		1418533	243.869
1316409	197.508		1237362	298.677		2445958	296.638		1340590	457.528		890328	162.272		1863710	108.051
2401324	135.284		1102132	136.912		2167826	312.104		1287022	114.92		2175194	417.724		2819998	123.356
1535225	244.295		1098713	207.593		1.91562e+06	358.874		1338414	99.2644		963963	143.806		1832710	109.637
1327308	230.626		1385304	324.559		1119514	152.616		2597053	1490.34		1031486	166.125		2244769	117.136
1187924	93.5138		1482805	168.511		1361058	151.947		2507338	522.739		2303576	530.784		1934269	98.127
1.51085e+06	245.463		1740526	106.136		2155579	397.357		1279657	124.133		1190300	112.284		1386495	156.752
967836	257.542		1408713	100.581		1450422	335.769		2894542	754.838		1242776	152.16		1413949	151.368
1542599	454.677		2529297	124.98		766590	219.031		2568730	98.0221		2836867	289.059		1381846	164.398
2194315	271.324		1471181	101.093		2072381	98.9039		2613019	984.461		2751091	384.036		2104290	135.484
2176182	174.747		1148551	121.535		1.99184e+06	178.157		1345372	360.961		2589635	1054.73		2693319	215.65
1257869	395.156		1533023	254.826		1102650	165.567		1350587	95.5134		2215549	355.676		2733427	99.0038
1277739	464.49		1302791	114.481		1176420	180.741		1291607	94.5387		1710339	365.791		2665027	167.835
929418	325.222		2173661	192.453		900379	163.901		1610866	161.626		1700443	206.148		1.43668e+06	213.565
2058197	1039.31		2116021	114.964		1091568	102.591		1304814	238.668		1640013	319.324		1.98555e+06	122.023
1285461	418.296		2384888	111.372		1605817	850.313		1144314	434.26		1720389	268.288		2118460	117.711
1.94618e+06	241.182		2597204	119.338		1205319	196.199		1247538	244.934		1213694	442.139		2426460	210.173
2532002	555.04		2423106	158.361		1059719	1156.06		1290495	303.146		2118650	189.385		2390869	212.534
1259410	857.123		1351885	102.404		1504269	1548.44		1492002	160.94		1236328	548.325		2.02312e+06	292.744
2483905	1321.57		1424003		9.24466	2011701	324.308		1260059	174.788		1974968	230.831		2598238	126.247
1241148	786.412		1160539		9.31175	2193211	206.149		2602814	287.113		1533974	255.407		2605884	122.543
1239825	884.606		1868751		13.0241	2633436	1310.03		2448946	605.094		1234467	776.842		2387990	272.445
2559396	216.367		1247269		12.4615	1146182	278.203		2499671	154.238		2667204	140.751		2711436	251.585
1919201	132.921		2034267		12.7975	1269852	239.501		2370588	170.913		1645658	208.13		1763218	182.718
1292245	685.339		2154012		17.022	1281435	325.431		2491575	136.172		1279828	1320.36		2080357	178.645
2600469	317.771		1049873		5.77982	2409493	180.648		2591481	1049.92		1386359	335.033		1329443	282.472
1232140	257.45		1104463		13.7192	1380684	233.903		1292203	129.93		1293334	256.554		1314753	315.774
2609353	500.752		849443		5.97053	2430309	1407.75		2484561	221.136		1640773	194.596		2710658	97.9576
1247847	125.901		1.74878e+06		12.1564	1265039	394.869		2611920	486.305		1705932	189.362		1362708	142.345
1869630	130.088		1144501		13.239	1349276	180.539		1325879	125.946		1759782	188.129		1363696	132.173
2551066	264.271		1.72599e+06		70.6918	1227996	278.948		1.33181e+06	95.1985		2550608	125.965		1380520	118.083
1320752	171.495		1052442		10.3524	1406555	215.995		1340517	117.271		1375201	664.693		2697776	492.377
1364787	205.572		900667		5.77517	2061221	140.714		1334700	120.185		1897294	1328.47		2825489	110.956
1633468	245.357		2306047		15.5541	2.04318e+06	94.8078		2479668	347.756		2601373	113.886		2635169	594.824
2518062	273.259		852428		5.64563	2583781	830.001		2557473	253.551		1280621	188.376		1359830	291.427
2520210	289.056		1.76674e+06		13.122	1611468	553.345		1353450	348.193		1281132	1123.01		1991318	207.603
2194243	700.071		2143067		12.2598	1246463	171.364		2599015	262.211		1302127	344.119		1.90378e+06	118.472
1229268	788.385		2140875		15.5986	2587882	468.353		1760832	115.409		2766763	192.464		1928968	210.86
2404688	104.245		1156823		15.9133	1164818	195.4		1368747	400.413		1399519	633.526		2001971	212.93
2690091	118.955		944189		11.2812	1315921	866.286		2706512	1005.74		1679208	298.205		1319876	110.667
1300126	754.857		1835040		15.2697	1485004	384.326		1.39143e+06	2642.31		1264585	258.906		2597921	104.739
1330839	621.652		2354489		23.4997	1781931	374.284		1.6279e+06	315.426		1295472	1182.31		1.80215e+06	427.431
2288520	153.506		1191200		15.7652	2259139	170.62		1451100	2241.53		2794067	1108.85		1.73841e+06	316.54
1.82475e+06	124.992		1093270		9.19632	2515596	241.718		1426031	588.87		1407260	113.349		2302548	217.88
2650301	144.653		1107057		11.104	2269397	284.654		1433523	98.4883		2.76609e+06	192.009		1624186	156.348
1290844	258.011		1273637		8.00863	2493998	220.72		1365256	223.57		2456085	191.718		1397491	182.37
1332091	259.214		1811433		38.8181	1324552	1064.87		1595952	994.517		1367301	1162.62		1461048	143.501
2227571	978.272		1129662		14.5726	1339533	1002.86		1371341	155.63		1371876	1086.04		1371426	191.52
2514476	889.392		1660393		9.63815	2084325	205.65		1493436	1120.61		1338221	207.386		1496078	177.779
1278954	327.824		1891129		29.7738	1292081	381.119		1518848	1626.06		1422744	100.993		2085863	129.323
1202572	100.635		1095228		7.62194	1304068	401.499		1466037	1992.39		2666019	153.176		2749421	151.178
1226363	330.515		1563859		23.2205	1359723	223.504		2.43043e+06	320.531		1353291	98.9139		1331849	125.164
1360760	244.27		1146499		10.8838	2578353	174.652		1262221	108.534		1553223	431.24		2155043	93.2692
2323880	138.78		1005024		5.84227	1232550	207.707		1441411	113.983		2788208	742.45		2096584	111.311
1736313	399.351		2464140		26.9969	1316398	602.757		1391958	103.972		1460688	337.576		2203733	120.831
2327799	123.413		1157399		13.4057	2653853	153.272		2154792	150.095		2.83064e+06	140.386		2079038	147.764
2406652	181.722		1263543		9.51591	1596616	140.829		2201041	1656.54		2929581	560.777		1204490	430.657
1314906	598.218		1670645		9.79119	2602562	859.114		2103708	199.454		2612913	184.097		2421305	116.579
2488950	846.669		1421525		6.15392	1184481	166.763		1176135	202.939		1366848	437.107		2.06871e+06	104.349
1922671	231.612		2402751		18.4313	1298829	122.436		1316639	195.512		2326014	473.224		1.20698e+06	175.137
1603264	148.51		1254933		9.41457	1248452	282.31		1654599	168.776		1387104	169.513		1725877	122.56
1555537	101.637		1191174		12.5534	1198953	228.868		2443912	2179.08		1553771	139.147		2606595	94.6119
1086366	415.889		1080058		11.6002	2520670	700.449		2671843	111.362		2583771	158.151		2612931	95.3919
1329566	249.914		1168905		15.3973	2580153	750.059		1220589	221.313		2399022	1291.19		1796779	221.692
1156295	248.575		1260334		25.6457	1225897	294.106		1796660	370.105		1300498	578.196		1692291	364.901
1285668	96.1136		1257500		10.108	2434857	192.115		2652830	579.243		1.54961e+06	112.405		1817553	109.526
1228337	178.175		1173156		15.9624	1529595	107.955		1980783	100.76		1688043	827.488		1194440	101.483
1217808	253.337		1266182		10.3539	1482277	122.195		2405418	135.238		1.48482e+06	125.842		2627955	651.198
1241410	1310.57		1290167		23.2268	1261897	271.983		1344721	301.159		2362633	289.407		2724321	110.029
2377727	168.933		1177503		18.5829	1.40185e+06	175.982		1341935	259.897		2300909	273.591		1819328	328.106
1205601	365.785		1684354		14.0349	1303559	618.76		1738271	125.683		1280550	132.015		1796337	457.409
1737412	399.563		1158208		12.1175	1319181	739.445		2538178	2546.57		2704508	120.308		1473250	119.82
1665545	383.967		1298630		6.86392	2160307	754.707		2452766	710.125		2698072	101.999		1313992	129.527
1298485	197.675		2364956		14.5086	2098689	718.146		1207976	94.6971		2603596	137.375		1797364	326.892
1.31453e+06	165.724		1158320		10.8379	1228276	295.686		2348582	1345.2		2616345	98.2678		1342753	106.118
2564071	400.755		1221124		18.7566	1434905	312.038		1313500	874.277		2539709	119.282		1842191	227.705
2543529	221.693		2654470		32.7314	1172387	524.613		2295851	131.682		1.7912e+06	240.681		1363659	98.6411
1388738	191.207		1162761		7.34609	1037431	403.692		1271512	117.14		1015786	303.501		2494968	164.246
2492046	122.596		1369231		10.2384	2223375	274.492		2298348	111.944		882175	499.623		2187180	104.247
2571275	323.193		1099051		15.246	913589	121.013		2029626	1562.09		954082	299.147		2669092	143.343
1799907	309.036		2260201		19.1898	1027052	148.912		2603977	537.188		1050382	455.581		2129196	176.467
2602783	467.409		1161601		10.2991	959119	1314.9		1316299	812.673		1156122	1360.46		1239484	114.102
2495624	280.023		2363283		13.0585	981539	1224.57		2585376	187.24		2450002	251.959		1.94361e+06	93.2077
2656006	756.695		1378625		10.8934	1176674	227.211		2595580	271.508		1222681	139.403		1242575	100.595
2468861	128.259		1194139		18.96	1.677e+06	885.095		2617971	291.259		1272776	369.799		1624046	96.35
2422321	283.97		2323970		15.6998	2412189	148.248		1334312	850.211		1685204	443.091		1432345	154.662
1277260	593.295		1178485		9.48832	2458355	149.572		1267581	1440.71		2611942	370.686		1528233	214.729
1539304	405.876		1179710		11.2927	1252454	408.557		1371170	610.878		2603811	112.996		2905186	105.631
2098488	267.267		1214345		14.0427	2617528	125.893		1632636	264.092		1249916	646.31		2479461	178.996
1324284	502.957		1208915		13.9732	1206230	732.735		1257754	316.524		2583733	361.988		2530949	161.145
2099058	396.323		2565458		18.987	2578603	151.285		2597322	95.8115		2576758	372.8		2669419	116.941
2338516	494.577		1160344		13.2439	1215375	101.087		1274340	3226.5		1321586	188.046		1372430	241.933
2755262	429.588		1138737		12.1147	2544162	95.0885		2591639	148.322		1268881	116.874		1395455	188.842
2586504	374.375		1548782		11.9333	1729584	123.857		1254440	3327.72		1354467	169.225		2813800	235.571
2719027	561.335		1508688		11.511	2291401	96.5517		1342799	3293.35		2233710	374.852		1285084	197.621
1343094	241.616		1348478		18.7343	1259698	769.399		1757512	120.583		2189278	351.047		1288746	165.156
1348397	260.346		1236204		11.3511	1234649	849.236		1299980	1684.43		1168245	3679.49		1594967	94.6989
1.43143e+06	328.684		2324419		12.9818	2691353	155.43		1329955	3304.13		1816025	195.903		2541237	100.607
1400460	233.602		1453778		17.5033	2106338	417.368		1.86275e+06	92.9811		2786986	223.886		2.09485e+06	100.366
1301032	155.262		1290044		20.4	1511433	229.507		923469	284.024		1.52876e+06	131.254		2774990	211.258
1861006	159.235		1307086		31.1563	1756109	469.179		929786	265.986		1413663	113.486		1634525	126.045
1327276	682.033		1165929		18.7837	1393851	408.632		979448	148.546		2768680	409.563		2496087	308.638
1855963	335.595		1223078		14.443	2621478	288.829		1254264	203.598		1344267	102.132		2828674	102.072
1325389	717.69		1.59077e+06		21.6538	1276556	410.476		1092591	129.202		2498999	137.797		2661804	102.919
2641667	619.786		1123973		8.56652	1519076	277.825		1.76555e+06	99.5429		1357516	378.554		1384647	105.784
1316743	105.721		1225587		18.3299	1326803	325.332		1104196	174.902		1.26836e+06	791.25		1393228	143.184
1175175	364.466		2495158		20.1557	1317797	330.975		1657735	686.846		1965174	495.306		2603465	118.623
1201991	228.232		2481496		22.872	1329145	344.235		1100896	107.135		2021681	465.657		2200169	130.849
2279456	1159.18		1223505		7.94863	1.44797e+06	304.915		1941769	112.093		2775042	188.125		1438382	113.758
2531313	1416.94		2504148		17.1119	2681507	219.847		1316859	911.697		2375226	145.608		2414574	436.822
1.58349e+06	869.037		1221519		13.6067	1295631	249.536		1457506	181.551		1661775	358.499		2745873	134.709
1214912	488.464		1249895		9.33333	1380168	850.048		1510943	225.472		2265360	239.618		1403321	161.59
2118246	1177.33		1249463		15.0735	1466639	806.389		1815646	159.867		1298205	245.837		1369925	121.376
1302582	465.458		1336088		15.2378	1319696	842.857		1154246	279.339		2560181	152.718		1330824	109.693
1345283	401.131		1261418		8.28443	1341440	291.907		1231414	261.913		1.32922e+06	279.673		1297938	110.518
2660686	421.041		1317986		19.615	1317264	355.387		2490121	151.135		2738485	129.299		1392270	120.2
2491126	224.796		1065660		23.4151	1305217	451.171		2415166	337.517		1610213	513.456		1372191	119.844
1.43345e+06	112.179		1092506		30.7517	2390173	492.442		2385870	606.92		2347647	1738.8		2082624	119.809
2480760	167.989		2151546		18.1653	1293944	564.482		2460001	770.426		1364978	439.837		1530081	190.624
1240051	231.1		2.73291e+06		16.4205	1299560	465.719		1823834	232.833		2692702	105.326		2015549	154.009
2455712	247.576		1403370		23.7968	1843421	423.783		2587195	651.68		2107634	1252.25		1716883	115.545
1331972	261.196		1515275		25.6413	2173534	275.813		1314664	101.66		2063516	116.974		2485089	544.129
2382867	153.186		1307700		17.0918	2199596	241.388		2620359	3663.16		2564215	188.958		1309038	450.624
1260504	511.706		1390288		23.1206	1135525	2036.21		2576210	654.557		2510766	137.477		1447377	126.749
2413363	296.31		1498095		17.7233	1150723	1085.29		2601639	2492.44		2658132	364.709		2714323	1295.33
2306265	383.361		1504219		21.5008	754612	95.0401		2201763	98.2593		2365032	167.303		2631801	96.498
1265793	358.285		2120040		30.2299	1155134	1334.82		2770181	1649		1282189	107.029		2275115	108.59
1282474	261.647		2367554		27.2398	781187	1265.28		2483955	250.247		1436005	490.463		2.53281e+06	95.1786
1264280	222.685		1751719		31.6872	2323795	192.952		1161215	831.601		1326744	188.58		1313108	113.702
1.92266e+06	250.898		2602134		25.6837	1191169	877.728		2768504	181.375		1294063	148.207		2308110	108.116
1326470	229.901		1333191		19.1043	840246	184.214		1.26506e+06	108.494		2591028	759.842		2056418	111.385
1606714	182.257		2593470		20.2203	2361929	329.582		2229261	2529.51		1510564	280.769		1574717	105.047
1271378	98.8935		1143907		11.5713	867723	1243.8		1785212	2549.36		2018943	143.904		2477767	122.192
1.37756e+06	122.487		1595558		11.4882	2422740	599.681		1308184	101.199		2644402	611.686		2824833	163.627
2585935	163.847		1252714		13.4103	2.0255e+06	908.582		2565865	149.779		1300635	190.689		1336049	157.534
1205434	135.418		2486192		20.3073	2294496	128.988		2746147	131.873		1927610	807.107		2597664	112.507
1230466	156.068		2631996		24.3733	2.95847e+06	588.599		1311565	120.791		1269745	124.915		1614239	281.525
1205740	148.428		1241580		15.0558	2562295	1040.08		2542308	408.965		1658925	151.452		1565855	327.437
1324874	226.52		1204972		12.72	2283942	153.386		2034919	189.23		1283972	138.316		1321525	93.4906
1300723	117.319		1296200		12.7749	1326704	193.568		2577940	541.574		1298056	1272.61		2608056	97.8796
1280359	247.462		1255086		15.3984	1436969	652.453		1.30776e+06	633.284		1312727	1408.66		1561157	141.814
2774374	246.185		1111988		13.3432	1311549	144.371		1299120	459.973		1325544	150.95		2755221	157.205
2367276	231.839		2485661		18.653	2571584	1696.77		1908589	1055.61		1293328	108.673		1380532	166.985
1265321	106.56		2387262		24.6838	2668252	1269.01		2347053	1391.67		2373563	171.477		2610023	112.59
1231925	98.9873		1201792		13.8566	2233534	428.828		2561385	150.7		2.56756e+06	131.405		2626789	144.275
1235890	165.329		1217184		17.7568	2102023	489.199		1.9308e+06	1346.65		1297083	106.959		2625716	107.806
1197160	164.978		1296933		22.4616	1316002	291.994		1332556	462.886		1171389	1655.65		1317752	103.139
1240453	101.545		1120233		10.2034	2.03397e+06	597.49		2597266	97.7769		1289459	189.914		2024226	93.4869
1239565	166.734		2582171		17.0314	1323985	470.047		2269854	1899.41		1202259	1772.27		1581685	138.08
1671138	319.763		1554769		13.6079	2502209	326.106		1289026	451.296		1260660	230.151		2136286	178.447
1235862	134.706		1363219		36.0584	2593163	777.42		2582558	202.008		2525841	140.663		2114996	103.129
1851958	195.932		1162258		8.83813	1458361	113.087		2271920	705.604		2534296	235.646		2616235	181.214
1306544	167.272		1254109		22.8082	1346349	296.174		2566504	264.563		1240750	223.042		2302633	116.545
1272143	479.663		1230492		12.3042	1479244	232.605		1340879	1962.61		1090720	384.564		1348554	411.692
1465804	216.57		1549836		14.4948	1251765	276.786		1007363	413.483		1029433	112.824		1475062	107.587
1220626	102.111		2654499		64.1261	1243554	499.716		1.72964e+06	110.376		1077650	204.588		1326423	203.941
1262236	94.67		1.23067e+06		19.1198	1261707	194.293		1853305	98.441		1279804	194.727		2602499	113.637
1235180	275.714		1273796		14.0539	1253013	238.016		1277284	1586.56		1.04485e+06	170.668		2357689	518.421
1091553	532.014		2365781		34.5081	1222114	563.677		811301	398.549		1318868	514.327		1318053	218.876
1128670	577.666		1975935		23.3356	1265809	305.309		1376681	1234.59		2177336	213.694		1335338	320.42
1263389	218.608		1287837		15.0361	1252726	251.951		2322182	152.902		1840679	96.7324		2.54973e+06	115.371
905551	136.261		1353591		20.731	1234999	388.359		1901611	138.896		1085356	221.386		2281539	535.429
1588360	120.413		1332095		15.1775	1324106	302.653		2532121	571.54		2221572	756.771		2731695	128.265
1962599	113.977		1190749		11.5241	1428901	454.551		1247368	514.556		993039	179.194		1425134	97.8261
1083428	107.241		1143698		16.0233	1237832	355.919		2388158	953.158		1.01959e+06	148.162		1567039	97.5924
1.79203e+06	177.525		1258556		20.166	1481500	168.652		1525767	1263.13		1918810	612.469		2598974	551.555
1224384	138.221		2572144		23.126	1490255	353.896		1226381	485.507		2247878	478.367		2719059	112.37
1147894	105.593		2499277		14.052	2644101	102.975		1781698	98.0832		2262836	688.067		2706868	105.043
1357551	111.768		2475008		33.0846	1.64163e+06	117.931		1306451	852.748		2544203	386.44		2522076	471.941
2314262	255.864		2640786		20.647	2569930	94.8218		2095471	258.92		2246644	159.904		2911147	426.887
1112250	129.123		885209		10.4346	1.78504e+06	896.192		2546345	102.719		2440864	1201.87		1876604	327.875
1615567	173.214		1195701		7.46626	2707151	1618.44		1.86065e+06	151.725		1434999	144.266		2092965	388.118
1114832	149.669		2523521		20.4011	1338441	357.819		1246414	126.501		2468934	725.342		1271915	98.439
2230706	162.876		2042198		14.5192	1.7092e+06	1129.7		2012433	113.357		1504607	201.276		2416947	164.595
1318432	99.3087		2305138		20.963	2407619	105.559		1285871	755.343		2.39506e+06	426.784		2276507	106.422
1152718	173.726		1186780		14.2624	1320976	113.51		1300877	758.411		1.5123e+06	232.009		2586693	104.635
2318757	203.621		1231025		14.3095	2554801	1060.13		1279287	127.791		1255017	98.9844		2573500	115.59
2325956	238.336		1.0196e+06		12.7219	2515370	216.926		1231169	623.576		1282793	371.068		2690246	101.143
1318915	99.6115		1205804		12.0009	2492830	208.876		2278004	100.94		1266460	142.975		1960279	100.13
1281732	97.2516		1280140		18.8489	1322172	93.9761		1128561	681.153		1251664	343.601		2236966	103.19
1233857	165.761		1427092		14.0599	1262093	138.393		1344996	130.199		1573625	173.539		2699224	112.747
1145356	149.455		2491030		18.6611	1289642	301.959		1307193	864.078		2558099	106.001		2191519	602.63
1105497	163.875		1190021		25.6598	1383302	770.394		2633355	1209.86		1243819	431.74		2245489	104.042
1159804	392.901		1204237		7.29417	1445746	1555.25		1799255	617.238		2631231	230.084		1950014	211.718
1222351	379.612		1846889		12.7163	1690570	1500.5		1192899	1116.11		1257463	231.992		2717675	94.9414
1242296	304.218		2.0674e+06		22.0159	1261916	1055.39		2548821	100.239		1340045	196.301		1.79093e+06	305.588
1403050	493.524		1193716		55.1027	1924343	322.136		1270431	101.356		2435742	612.212		2143043	591.264
1240775	946.567		1234825		21.1618	1392707	702.73		1240705	180.601		1254062	217.24		2609908	100.603
1331975	409.198		1.228e+06		21.3757	1732826	1485.48		1274061	994.011		1283894	175.446		2519770	201.105
2564996	1027.67		1231133		14.0926	1983813	312.085		2520793	245.457		2078459	820.423		1492231	236.413
2399125	924.698		1282296		27.4088	2608976	194.282		924973	698.839		2654813	312.955		1642128	171.688
2491526	681.608		1449074		16.9015	2613021	128.767		1079679	834.314		1267300	344.11		2793708	102.071
1786361	495.569		1248974		17.4134	951110	380.412		967164	144.342		2652137	161.644		1702485	1073.55
2480699	255.423		833694		10.9877	1402457	307.419		1166391	117.013		1626605	180.64		1880869	693.154
1200055	1905.53		1.55674e+06		24.251	1413558	363.997		1284766	140.891		1444230	136.897		2.07866e+06	104.048
1.82444e+06	356.546		1051123		19.7913	1983021	121.515		2072102	310.177		1254057	745.303		2444359	2372.1
1437253	527.274		1613449		16.5833	1546751	278.706		1208447	123.757		1342817	601.998		1300364	140.091
1270830	1145.63		1173173		10.1275	1.85279e+06	107.278		1147902	485.089		2612565	126.868		2687644	138.469
1.88929e+06	271.985		1023289		15.1152	2391339	583.85		1618949	109.506		2299777	390.593		1382911	384.409
1325244	188.387		2395235		27.1911	1.37412e+06	188.883		1197618	126.787		1292771	172.897		1430048	520.559
1230943	287.343		1633976		70.7005	1307158	760.525		956325	118.51		2736798	367.149		1342472	129.172
1440159	523.685		2461579		50.7958	2630088	141.328		1275337	310.998		1188335	243.284		1330442	131.9
2435061	255.985		1085342		21.699	1699576	227.076		1254845	107.131		2319449	326.051		1805215	95.0208
1385209	235.507		1294995		15.1836	1257405	104.41		2202568	123.245		2624916	357.415		1588191	102.465
1154747	172.367		1157014		16.219	1256851	109.171		2337414	518.795		1191840	244.981		2358614	170.387
1818016	181.69		1279881		20.3785	1375573	550.646		2331562	470.873		1772596	405.398		1523669	163.459
1313824	166.769		2493319		23.1707	1264906	249.775		2458372	506.743		2189448	137.006		2646594	141.751
2166032	290.614		1062103		23.5583	1.43741e+06	296.166		2487517	112.922		1714142	536.077		2599159	126.663
1716651	1659.26		1.26894e+06		17.213	1.94901e+06	362.197		2432722	547.912		2612152	256.059		2633589	181.509
2247145	222.19		1219324		15.2712	1351379	701.209		1132477	145.581		1273746	253.971		2819251	134.396
1181186	181.33		1550986		25.4865	1302392	153.903		956741	153.217		1332870	653.11		1.98672e+06	157.6
1322470	1152.28		1185764		51.4682	1218017	119.894		2263559	111.074		2487244	147.871		2126692	190.5
2671078	609.414		1267305		15.9658	1519736	370.078		959733	124.675		2178694	391.207		1363508	114.747
2677751	693.441		1130886		13.6722	1369782	302.597		1219000	269.514		1262811	206.568		1341175	136.243
2710741	107.225		1293445		34.6929	1273615	280.086		1204809	110.622		2386401	170.898		1433969	195.252
2200537	240.014		1301072		20.2328	2206049	198.242		1.83682e+06	97.6896		1.70637e+06	359.64		2718899	295.009
2507665	95.7568		2121312		15.6043	2319097	262.816		1391175	2180.06		1352395	691.349		1378750	186.762
1103878	136.417		1260898		26.1188	1311661	587.009		1339213	2502.92		1348913	938.809		1.49982e+06	157.181
2400831	339.895		1163771		25.1706	2200835	279.84		1242389	212.293		1.28473e+06	438.302		1353412	328.464
1808208	573.668		2058580		11.1196	2678793	127.757		2393552	564.016		1350636	463.314		2768427	100.378
2175155	189.536		1054939		11.6474	1259321	235.77		1.61657e+06	948.386		1568979	229.611		1344034	145.897
1789643	505.226		1124856		11.4025	1297155	455.454		2545934	96.9903		2686950	121.306		1819046	269.293
1313671	180.034		2308106		18.4596	1745973	270.36		2090262	770.567		1336920	921.374		1612266	244.835
1151748	213.688		1188318		13.3458	2260254	301.685		2289645	476.416		1327191	919.268		2708985	116.165
1193249	690.081		1177929		8.56127	2396684	130.612		2570699	430.486		1302275	502.967		1363727	109.912
1212981	586.652		1251673		14.813	1255753	396.621		1668545	313.077		2160613	155.682		1670268	236.423
1238200	95.7636		1255127		72.4519	1272003	231.629		1265349	100.305		2712381	129.002		1711584	95.6172
1388659	1002.03		1173166		15.0834	1216959	268.108		2275321	929.406		1596559	126.652		1674703	107.665
1.25141e+06	394.84		2827580		19.8254	1276420	1496.85		2306825	109.88		2753626	172.414		1633330	598.803
1493776	311.274		1180371		10.5352	1486582	212.569		1324202	1299.74		2391966	139.84		1434811	603.085
2566302	504.82		1261149		15.4275	1401873	145.735		1289000	1397.91		2379746	239.498		2697490	110.58
2167168	130.632		2280857		18.7033	1231036	1344.92		2374630	1020.34		2724585	530.48		1411525	100.404
1263943	121.847		2536709		12.3437	886612	896.41		1970290	102.339		2079318	242.675		1369960	160.822
1640599	302.964		1258616		7.11523	2220650	305.012		2054476	118.262		2653382	311.305		1367839	155.203
1236666	94.2073		1094905		5.29875	923594	508.997		1217975	483.179		2276065	792.489		1423816	127.622
1188051	490.976		1.8305e+06		18.2088	2097374	152.758		2681209	489.638		2636934	286.5		1413382	202.476
2710133	169.029		2.45419e+06		22.1975	1895501	729.876		2.03301e+06	1385.82		2.05651e+06	315.59		1374084	205.292
1267368	100.625		1.01941e+06		8.58451	1660059	813.62		1783795	149.209		1568371	187.249		1363663	249.598
1346771	1675.71		1240699		11.665	1107006	168.547		1235974	139.416		1208416	281.394		1366408	399.186
2292230	323.551		2594343		18.2761	1141412	190.037		1291354	134.804		1306081	96.205		1264755	146.014
1249337	166.873		2506849		11.6697	2345764	147.262		2554394	672.353		1379811	469.077		1370700	100.273
1338665	775.327		1050302		11.3494	1831181	376.222		1200049	2198.32		1.67077e+06	121.631		1815778	93.7255
1.89026e+06	279.79		2502182		14.2957	1180852	146.978		2596050	532.907		1370203	438.369		1713462	191.815
1.71526e+06	115.231		1816807		21.489	1454804	164.993		1198992	2767.95		1481649	206.949		2212821	205.873
1328985	1756.66		1636576		14.0645	1327839	222.741		2322617	447.788		1504697	158.324		2146833	175.326
1652934	248.868		1.42339e+06		92.0156	2381677	180.088		1372716	297.739		1336795	106.867		2356580	126.652
1179488	241.709		1187750		39.3642	1.31355e+06	355.427		1364400	333.667		2.03735e+06	236.609		2187812	131.383
1294261	393.778		1169698		34.4041	2418284	620.098		1348817	646.467		1987064	137.564		1592030	208.918
1684596	261.673		1166011		41.3398	1470214	836.616		1909456	819.204		1305275	96.5922		2567294	98.4724
1201228	267.965		1.83767e+06		42.521	2495791	254.226		1348092	368.881		1354946	123.475		2337223	139.461
1735181	506.423		1548287		52.901	2335093	101.969		1434249	452.791		1300569	122.149		2.02612e+06	143.913
2209562	464.984		1192317		70.7059	952985	190.048		1.3769e+06	255.112		1281911	179.582		2726757	299.063
1238929	166.241		1892712		31.4202	1142085	284.965		1867132	120.673		1299604	126.801		2536033	212.649
2478504	324.004		1688446		26.7577	2477988	263.448		1296243	159.857		1316623	271.039		2458627	238.324
2.02015e+06	291.495		2445139		32.7757	1290876	110.567		1281763	116.624		1348393	139.281		2699912	128.109
1308255	419.291		2428020		25.7131	1763874	104.916		1270557	149.408		1509962	117.018		2662618	214.044
1225580	109.638		2365127		20.2043	1236820	93.2346		2617544	2273.91		1346806	113.347		1212234	107.396
2002427	317.272		1228587		31.0045	1164987	130.243		1292862	106.37		1341595	2406.6		2422148	533.228
1243301	150.606		1201974		30.9758	1042816	393.366		1359426	235.391		1399087	127.874		1654808	122.148
2598898	253.218		2301757		21.4791	1843986	196.305		1333770	423.962		1325097	216.062		1693726	323.365
1591850	670.34		2336428		22.9134	2040377	703.26		1391563	134.754		1492057	138.687		1893686	431.492
2493484	721.623		2025162		23.0272	1209526	316.244		2506262	124.16		1370511	99.7404		2149469	123.136
2151971	710.871		1824744		25.7057	1187868	226.942		1302567	171.573		1371974	125.222		2.03911e+06	201.452
2326147	767.764		1201664		13.0866	1233579	476.462		1500958	106.82		1344311	1055.12		1266672	147.818
1243791	127.035		1503162		17.7785	1.14607e+06	380.922		918416	289.144		1346178	1012.24		1379203	117.629
1.6121e+06	135.426		2.09033e+06		26.912	1123336	214.575		2493376	210.886		1342308	861.011		2.58817e+06	133.523
1.91025e+06	234.235		2677533		33.9748	2445619	97.2402		1469610	268.323		1334882	499.767		2391948	94.0312
1625281	1110.57		2438135		31.2183	1269201	591.649		1.90558e+06	282.589		1355813	476.072		1275014	1025.07
1875221	783.453		1240709		8.6367	1266841	1497.65		1305918	159.752		1327582	337.9		1514105	107.29
2397459	232.244		1187717		36.2628	2235431	654.037		1233722	1618.2		1329321	629.834		2592370	276.839
2442204	339.133		1272519		21.7238	1790309	184.564		1361624	97.3088		1418650	124.315		1558837	115.216
1818984	115.68		1197316		37.7352	1997962	1016.07		2556930	175.078		1305521	316.779		1479682	102.378
1125104	152.505		1853062		32.6392	1556574	1044.98		1517475	2364.28		1.34445e+06	351.631		1331855	135.618
1628273	104.202		2421443		23.421	1653184	1268.47		2602182	137.834		1326887	304.212		1327672	163.701
1.60771e+06	325.272		2546093		56.721	1267991	190.133		1396554	114.681		1342729	715.411		1704453	106.124
2443007	452.413		2655860		31.7471	1805115	756.804		1386550	225.003		1337587	697.845		2683828	114.426
1104805	137.82		2455363		26.2077	2561779	615.65		1286103	236.191		1309318	197.48		2274632	98.5129
1631653	296.21		2491415		21.6895	1294376	175.808		2567816	229.001		1302987	133.05		2035471	473.306
2039553	123.896		2406650		18.898	1337330	208.858		1313222	97.5711		2579615	235.377		2087337	96.194
1429624	490.002		1191327		22.0522	1.99475e+06	519.141		1298777	110.61		1238411	387.009		1.91106e+06	223.37
1062045	148.676		2517156		23.5459	1836086	197.616		1358577	209.959		2185850	287.69		1732664	2077.6
2212878	123.091		1232052		17.8502	2540724	829.545		1971025	1519.8		2595341	131.862		1320808	2230.81
1348318	413.223		1784512		30.5856	1326538	262.197		1281426	103.803		1258924	341.084		2776843	172.356
2470632	197.872		1613484		20.8152	2464669	1426.13		2249361	1419.02		2410150	100.922		2762332	233.497
1290308	96.14		1420738		8.64462	1.73151e+06	135.039		1.81772e+06	527.642		2586844	345.249		1331471	140.149
2474827	281.532		1.25314e+06		15.7425	1807499	122.757		1263840	588.635		1230040	135.101		2246984	185.628
1312086	415.101		1662758		23.9863	2559823	97.7139		1244713	754.358		2623297	94.5289		1581901	178.08
1249164	285.525		1274744		23.2556	2484598	855.507		1800710	152.428		1196653	234.475		2730899	138.27
1223457	115.093		1224618		18.7105	2596801	919.309		2516371	102.092		1243009	145.145		2079103	168.582
1478926	441.23		1386741		9.74923	2417733	100.285		1264099	1049.31		1301852	130.062		1738101	119.227
2154137	234.153		1638811		21.4595	2027582	258.653		1995126	325.793		2520747	139.374		2498402	190.364
1.61383e+06	297.429		2428024		21.0337	2.08796e+06	254.669		1227737	241.401		1293619	150.557		1826959	107.408
1992583	163.795		1459923		18.0404	1268547	745.722		1251297	1063.12		1391245	1380.63		1813582	107.262
2182769	243.715		1545646		13.4229	2620859	114.057		1268209	99.5706		1195360	275.773		1282845	104.841
1195257	272.564		2927987		33.0058	2177260	133.406		1.25599e+06	412.64		1604596	221.064		1243851	111.578
2243962	892.769		1146307		13.946	2282999	557.075		1249615	463.947		1413856	892.084		954535	114.083
1088891	373.532		1253006		12.5708	1307553	474.581		2466018	455.291		1.97819e+06	120.866		1152839	117.56
1.03047e+06	329.531		1158312		8.60767	1281524	773.805		1153304	483.931		1895016	150.209		1318854	99.1443
1056270	490.955		1159276		11.0234	1327198	231.327		2542820	145.261		1186069	155.335		1310890	122.18
2119804	327.945		2407509		11.7185	2912175	305.287		2547382	162.979		2519182	423.515		1310987	93.142
2166751	289.227		1587170		20.3875	1972936	281.887		2423116	522.691		1700919	166.31		2412134	101.528
1115505	482.924		1353918		17.7553	2602779	110.045		1248073	96.7118		1138665	193.827		2818473	176.803
1477091	356.702		1539837		12.5177	2.52128e+06	896.923		1123874	367.903		2134597	118.034		1356144	115.447
1914292	192.784		1370321		18.6859	1279677	99.2104		1151278	198.621		1522661	169.83		1911554	105.717
2232848	1088.17		1261933		16.7492	2108000	232.333		2483199	123.833		1233111	237.907		2597057	111.712
1234004	1544.24		1697645		31.3805	1310677	246.415		2546614	116.852		2371369	108.596		1782940	119.668
2374607	1431.11		2434733		11.343	1410331	190.414		1103501	205.991		2305118	163.376		2745701	96.4042
2384664	271.585		1442691		13.6348	1653199	1198.49		2181046	1501.4		1241623	102.022		1285178	256.112
1528934	958.538		2510106		13.2684	2515910	482.845		2370182	2363.81		2334921	239.862		1379057	156.697
1156250	1437.91		1399295		9.01286	1370836	417.609		845929	146.677		1221287	406.999		2776307	475.063
1119467	625.064		1192518		11.856	2255468	915.986		1059353	814.354		1.03042e+06	399.499		2657743	97.5015
1182523	1335.57		2245923		13.8835	1254936	241.4		2325267	1897.28		1131342	116.093		2634208	120.201
2449699	572.801		2503103		25.0332	2.03208e+06	624.09		1067417	439.618		1808999	130.077		2429457	116.414
2167967	110.916		1230941		8.40317	2568718	113.056		1118805	832.184		2372335	323.317		1342714	94.6978
1106602	767.275		2417788		16.3658	2465341	165.614		1157888	203.317		2329694	298.825		2294367	688.289
2054920	115.164		2431237		14.5747	1543677	853.753		2385586	1014.42		1600543	216.065		2140185	314.904
1.6487e+06	150.087		1271406		8.03191	1498246	356.903		1370980	364.951		1281723	179.446		1308119	94.0551
1421406	255.98		1125308		8.45062	2371079	1086.41		2461539	735.511		1305325	184.278		2204295	270.9
1262027	132.399		1.04392e+06		17.4301	2402613	103.826		1367487	259.49		2487185	397.54		2840447	607.232
2.43259e+06	528.687		2425892		11.0387	1349054	141.791		1.00561e+06	363.947		1.94068e+06	189.488		2686127	98.0085
1665979	154.31		2360121		17.0928	2099178	503.656		1189516	94.1005		1.87483e+06	150.454		1558533	243.066
2106284	147.362		1996778		11.6636	2557321	383.085		1208604	121.561		1312393	391.941		1631232	198.375
1236784	478.294		1233732		12.6241	1343151	136.441		1214849	112.001		2577835	157.004		2667434	96.2732
2200908	197.173		2125448		12.826	1.67256e+06	214.268		2007577	127.457		2463989	359.134		1287232	272.436
1587708	221.004		1107264		11.1844	1206897	474.521		1184214	98.3651		2610822	294.449		2260196	98.7829
2387813	212.924		1968972		13.5543	1738556	159.774		2260302	123.883		1888705	136.007		1287067	128.182
1417584	164.433		1129061		18.4109	1197561	430.329		1980733	150.047		2139692	807.358		1.97626e+06	173.849
1222527	438.594		1221022		8.99176	2568674	881.25		1362035	2930.41		2453061	461.938		2800003	259.946
1303561	109.074		1192610		7.47434	2285921	498.746		1193843	109.311		1208946	463.004		1305483	114.101
1227101	444.29		1243858		10.5829	1269820	262.185		1173381	120.573		2521354	484.817		1761973	181.076
2042991	136.992		1219498		8.74905	2582756	218.203		2552713	785.468		1192584	499.242		1650444	176.216
1245891	521.83		1541400		14.0361	1379285	234.289		2096937	114.235		1229231	391.308		1210888	100.066
2298136	171.409		2.07961e+06		7.07387	1268777	277.45		1095450	192.606		2233923	178.787		1342609	117.78
1253321	709.564		2038302		16.4543	1.39691e+06	1058.61		1975720	144.07		2407443	151.391		2626378	118.838
1129822	153.271		2100025		11.7178	1390957	268.892		1837114	1353.06		1516368	135.42		1.95132e+06	180.222
1285321	678.782		1220222		8.34451	2535197	1268.81		1351434	2459.02		2569244	223.202		1930935	175.449
1292623	303.734		1792522		9.69066	2378066	208.843		1803526	1185.88		2883918	347.467		2105783	125.223
1268189	522.655		1188178		6.9391	1846767	1279.94		1704997	1276.92		1449310	177.151		1336225	140.922
2493817	734.11		2261034		11.3364	1.41343e+06	304.204		1214764	192.581		1423440	409.948		1366297	101.916
1219875	485.026		2355742		12.9706	1.80303e+06	100.774		2450538	990.389		2901237	405.931		1688346	301.338
1349620	324.555		2560557		25.9806	1310302	1269.88		1813154	522.556		1454437	406.537		1.62004e+06	221.975
1271197	542.295		2090808		7.15692	1281615	720.851		1774131	620.46		1422947	202.171		2664256	117.59
1322334	904.104		2198010		23.5333	2261101	97.2039		1115588	293.438		1734658	203.922		875369	105.231
1367657	758.151		2066117		9.63542	1899499	125.733		1215162	213.497		2044812	478.164		2455311	114.229
1252900	316.286		1458567		14.8262	1292961	247.015		2583846	122.722		2671989	571.543		2556476	98.826
1813516	218.099		2278973		13.7871	1319962	297.713		1476221	1549.32		2.81007e+06	1195.94		2578749	170.107
1364631	440.647		2076330		42.8722	1280622	676.664		2590267	1029.63		1940728	431.914		1885833	122.612
1473136	259.388		1925353		12.8888	2564955	386.862		1276706	1182.33		2681877	628.221		2455319	272.087
2597903	254.813		2455888		9.85366	2551322	1301.11		1123438	120.705		1976879	145.377		1.82144e+06	98.2498
1280845	139.442		923299		12.4627	1308990	1453.78		1316081	1289.9		1382415	1649.4		1853546	125.168
1.21082e+06	524.142		1563123		8.42349	1.31713e+06	827.131		2246306	423.708		1.99316e+06	122.833		1884979	101.012
1548125	482.439		2211435		12.7244	1276319	477.783		1515501	1835.44		2125378	188.946		2372612	294.15
1244418	147.502		1797658		18.7266	1295294	853.555		2524435	268.91		2669907	864.837		1737708	142.446
1270244	225.286		2364676		15.8109	1967113	107.959		1560555	145.398		1950985	189.799		2765986	284.652
2408302	233.162		1479905		11.4295	2625573	1718.52		2630570	137.967		1351951	951.308		2850033	175.013
1313961	153.547		1284562		6.5	2307883	811.184		2467043	93.1527		2074941	94.0013		1593426	102.251
1251792	231.392		2286594		16.8485	2323886	162.136		1189687	108.867		1267443	225.069		1657001	152.464
2662918	207.63		1421018		6.35867	1.66449e+06	1878.66		2514840	93.1722		1382711	1816.57		1461322	111.508
1240131	364.827		2325172		16.0792	2520333	1606.33		2389519	673.872		1388942	255.48		1.99449e+06	153.796
2583140	1910.26		2376525		14.6532	2572208	300.137		2257469	406.368		2538845	142.817		2760255	255.644
1268991	174.623		1531528		8.46807	1284691	226.938		1923067	469.914		1296467	776.175		2407204	161.643
1325884	130.756		1561895		14.2494	1265882	1299.11		1938280	529.542		1499475	307.887		2278952	121.926
2657944	1594.22		1662140		14.7824	1234132	380.184		2166894	1190.51		2652199	138.743		2303189	179.598
1252027	93.0127		2389890		10.0893	1314120	199.087		1239764	102.289		1344709	949.532		1360802	107.762
1277885	1282.72		2343992		10.4895	1193445	374.43		2251632	990.559		1197920	379.44		2630942	395.584
1331849	372.379		2300579		9.91153	1258150	149.192		1172564	221.778		1348450	525.398		2485576	114.614
2579505	183.711		1.99695e+06		14.9495	1209014	410.072		2577889	140.844		1352033	761.761		2250488	93.9461
1396214	319.42		1078600		7.37915	1332374	263.107		1306242	104.946		1335357	925.292		2510015	119.945
2604832	123.971		1106656		7.48796	1224357	266.806		1210252	194.858		1339458	764.451		1.69979e+06	178.981
1306485	376.898		1633186		9.30054	1374341	467.84		1371563	356.139		1590614	344.24		1206006	141.05
1274856	1206.14		2385312		18.0444	1173680	216.387		2043896	470.449		2751546	558.264		2170407	178.097
1871971	110.403		1388660		12.6959	1.91116e+06	180.694		2272435	388.883		2714760	130.184		2526386	406.361
2585492	143.632		1335449		8.78962	1551546	469.553		2315906	225.061		1.53583e+06	113.138		1586251	113.05
1584421	168.929		1218673		8.5726	1223925	531.829		2163021	795.02		2727451	190.113		2484352	154.334
1369340	254.77		2375485		13.7651	1713821	220.414		1382795	190.351		1329567	143.815		2512626	110.133
1682790	690.432		1698655		31.9575	1305236	588.471		1333788	165.558		1345067	113.84		1157222	277.574
1317302	128.435		1119244		6.92709	2266462	150.799		1579986	540.117		2678631	239.172		1135989	282.141
1402322	192.898		1380714		16.1907	1.99443e+06	254.47		1145900	2028.88		2076589	376.113		1652840	619.353
1.38413e+06	326.721		2468191		7.83583	1604482	217.108		1311713	154.915		1221734	237.704		2693885	822.566
2640911	163.282		2530154		15.0763	2261223	160.332		2686934	170.007		1547580	210.358		1402609	243.3
1811437	195.375		1227438		13.2843	1221564	194.575		1301585	220.622		1.82672e+06	268.821		1428671	142.742
1414185	416.685		1109346		7.57178	1243718	225.417		2520030	1284.31		1265392	254.87		1405190	141.227
1888257	334.727		1152195		7.15219	1209335	170.963		1294979	148.216		1263063	147.694		1515599	179.669
1452574	279.379		1159798		13.9109	2320473	95.0428		1293713	178.783		1427752	207.385		1486703	136.417
1304442	105.794		1146969		7.97172	1.20036e+06	183.223		2400322	564.841		2445383	162.345		1377025	165.346
2579621	303.915		1122209		23.8736	1179055	970.909		2493869	124.942		1.32489e+06	152.557		2679815	98.8092
1735836	139.304		1128470		6.68687	1886919	144.384		2511537	1644.98		2172400	299.353		1361358	174.731
1306124	110.181		1194726		10.8948	1854116	185.017		2566900	240.964		1.3183e+06	122.207		1986164	256.072
1261914	145.408		1146066		14.5881	2191256	668.642		2629601	1760.19		2223412	256.171		2631922	135.651
1277615	116.519		1137205		7.64545	754621	103.28		2570395	626.533		2424750	273.202		2409601	98.2889
1272264	232.881		1254172		6.96767	1.04343e+06	780.497		1197145	96.6547		2381825	132.654		1849145	117.366
1517480	144.178		1.72654e+06		8.74138	1860406	1554.32		1297941	160.979		2528406	99.687		2.02826e+06	119.412
2544135	180.823		1196948		8.98309	2221214	689.938		1.81551e+06	251.902		1.41317e+06	108.601		2769597	252.392
2468775	271.907		1155544		5.80789	1090408	105.515		1256348	150.581		1346856	169.446		1812454	108.328
1307609	303.062		2105439		9.23647	1153695	147.938		1483667	223.544		1298291	156.814		2566908	368.868
1.31891e+06	258.219		1604507		20.3508	1089962	1031.27		1274741	157.552		1.58216e+06	106.169		1245674	167.385
1305997	273.716		1110386		5.65596	2329101	186.243		1281975	140.559		1472457	96.7138		2238935	176.134
1717807	279.034		2197580		18.2653	1019538	102.128		2510208	598.152		1354507	829.3		1390570	137.187
1201756	313.586		2494526		10.914	972239	180.408		1420728	113.546		1256762	164.59		2719374	92.9126
1159333	237.975		2063468		9.82806	2316503	613.002		2587192	528.625		2683324	407.189		2792264	123.62
1208684	196.833		1153452		28.2472	1177142	250.565		1286876	167.199		2514479	168.329		1396123	105.223
2508269	269.635		1128755		5.05157	1226454	183.372		1301424	180.873		1254988	210.543		2526466	108.007
1215551	456.676		1242791		14.104	1162578	247.87		2511845	1563.99		1.77056e+06	133.942		1283357	126.307
1191880	522.964		1160166		10.5368	2359870	632.455		1284889	231.668		1293041	459.322		2840551	115.206
2491374	525.854		1120548		10.8779	2013755	1729.94		1267298	222.569		1248515	260.612		2109224	768.545
2516365	323.957		1220157		7.36346	2330767	722.051		2549942	93.7216		2487552	398.378		2011028	99.8392
1323436	146.457		2144108		6.02572	1120738	925.092		2048248	121.038		2532226	290.011		1966161	507.174
1234179	112.324		1106209		12.6194	2163147	111.388		1513145	229.522		1.32386e+06	153.323		1433353	132.676
1299572	194.402		1079335		20.4028	1801218	497.589		1250263	171.457		1734981	118.639		1432682	125.034
1058896	332.895		1078376		18.5	1362163	189.394		2136589	130.967		1264900	269.014		1384149	184.11
2187058	237.647		1283597		23.0171	2281890	977.995		1356685	358.616		1856326	157.063		1.78792e+06	192.264
2119880	292.969		1129532		9.7781	1260237	806.881		1282422	258.532		2516606	734.011		1402272	242.942
1041962	191.022		1678203		11.3609	1203587	1134.47		1262967	378.95		2630766	323.85		1.44595e+06	227.387
1084547	284.011		1254352		10.7265	1.59411e+06	1413.51		1489767	776.9		2604078	115.703		2022181	128.093
1026909	762.55		2123747		10.5424	1137369	295.313		1222238	284.54		2432123	595.8		1984494	135.652
1068213	205.797		2474122		14.9907	1541992	175.601		2896357	1745.17		1174423	132.891		1173795	362.258
1147993	138.606		1109340		27.3191	1112103	488.086		1227350	753.47		1197033	96.9829		1287927	158.79
1110707	694.992		1183197		10.0046	1388923	117.149		1432627	252.794		2582668	350.973		2115167	279.406
1091956	285.075		1247070		9.36975	1394488	310.261		2597270	295.136		2473466	672.421		2321000	113.298
1109118	320.95		2083812		8.31382	1391402	145.38		1660519	113.689		2232265	134.298		1582290	168.952
2.07617e+06	407.869		2562481		11.8662	1070083	299.877		2280894	299.825		2547500	606.442		1.69708e+06	192.226
1122960	327.415		1525051		14.6852	1197046	278.167		1520890	145.772		1.00844e+06	215.068		1815258	125.928
1157006	112.484		1203729		4.89759	1401724	364.038		1550441	172.627		2502824	209.657		2338729	112.168
2018922	259.886		1093612		5.55466	1511792	655.501		2583647	976.327		996910	271.906		2115241	105.129
1099290	273.409		1270816		12	1710700	157.451		2406279	145.522		2270188	1885.9		1607250	118.787
2080867	235.885		2205017		20.5633	1599205	915.952		1139045	249.175		2379756	1528.93		1450771	247.021
2109059	122.693		2446622		8.41092	1282881	113.919		1982660	165.608		2521647	105.213		1563078	234.095
1045853	195.743		1920813		9.6756	1496593	200.773		1456940	119.907		1258731	382.795		2740616	96.1967
2046832	250.992		2110016		11.6591	1112170	130.416		1692830	169.804		1243708	259.018		2758454	125.68
1754918	806.646		1101635		4.73088	1.64641e+06	788.795		2506754	1932.95		1243417	373.415		1374274	277.039
2248258	233.505		1120380		6.61738	1.86606e+06	339.094		2568041	133.952		1600515	346.293		1385981	229.731
1371730	104.246		1179639		8.99512	1388506	107.686		2449819	1748.49		2125517	214.714		2787880	94.8574
1468158	122.471		1127961		6.85029	1037779	230.975		1583640	116.544		1087634	177.478		1353317	132.145
1203444	132.543		1120938		12.4683	2444855	442.648		2608083	162.154		1163924	321.768		1379024	202.384
1575636	171.131		1271152		14.3936	2203393	607.83		2296464	94.8512		1242350	237.028		2320633	95.0405
2213125	191.064		1286848		7.16026	1273934	368.001		2553759	1396.64		1245579	305.929		2749857	134.997
1316466	246.279		1352488		6.9367	1277666	479.813		2547482	2185.73		2623904	192.711		2737286	207.447
1620167	161.416		2467268		13.1871	1264803	502.669		2560212	214.734		1223646	986.963		1422963	176.089
1842445	346.634		2510477		8.83929	2100793	1368.95		2515010	110.32		1207941	124.648		2.07087e+06	177.878
1415706	142.749		1278549		13.9135	2162191	1117.82		2513931	1277.36		1448078	364.564		1924808	219.243
2520642	204.933		1089578		19.7084	1261167	249.549		1558208	139.192		2250454	128.132		2267125	198.82
2465531	166.067		1162443		5.4166	2520151	1967.64		2582193	100.173		2189809	418.601		1436459	96.6981
1313899	139.7		1356195		8.40631	2404748	659.573		1299013	2011.98		1161276	190.75		2573538	575.56
1314963	131.06		1181096		10.5151	2570848	110.798		1364894	1653.26		1204841	460.984		2458236	145.84
1.65204e+06	282.035		1671600		13.0366	1464097	118.23		2169865	188.171		1249608	1084.89		1243231	134.239
1507551	262.765		2037134		11.7529	1231093	545.715		2013218	145.234		1451572	129.163		1265645	182.051
1299678	255.299		2587554		17.5437	1208325	897.206		2162656	1151.33		1695011	140.003		1066985	124.099
1264713	320.19		1162527		7.71094	1510373	265.109		1185553	178.384		1283361	252.499		1.02781e+06	281.21
1252070	238.568		1195629		9.91319	1577836	338.822		2347826	1427.73		1.70485e+06	289.353		2466957	148.591
1260712	131.469		1158573		6.48666	1730311	202.045		1299054	102.037		2602401	303.173		1316924	147.82
1244727	259.449		2.61809e+06		13.8576	1267615	587.158		2476149	203.208		1276125	1463.98		2765948	101.592
1259967	127.386		1397195		17.7493	1190533	855.145		1110647	112.47		1268974	170.862		2695000	125.089
1157479	246.626		1292216		18.9844	2511372	224.278		1103348	145.403		1271850	261.902		1451103	154.415
1.48289e+06	307.809		1101766		8.96485	2443618	506.894		1257999	157.768		1258721	160.931		1317757	152.931
1413559	188.985		1574552		11.5903	2469136	292.361		1991364	671.177		1280298	1522.32		2083175	214.622
2141373	158.922		2371556		10.383	2672725	2111.3		1250651	145.205		2629311	107.714		1723023	101.569
1329179	171.228		1652835		9.73677	1.88121e+06	842.53		2378371	153.886		1256080	204.502		1400073	116.411
2300620	148.019		2542085		12.4264	1206762	578.221		1294523	289.844		2416618	235.424		2764796	115.541
1416854	124.062		2572763		8.31295	1221630	691.128		1286031	224.694		2698758	236.394		2523226	522.552
1366099	1078.54		1216987		6.49421	1328033	1164.33		2480745	1049.25		1233597	2233.05		2726314	93.7611
1336156	120.224		1104595		10.537	1238835	975.161		1108341	227.682		1244500	152.76		2682966	386.241
1316815	309.266		1713563		11.8509	1617933	318.519		1.0148e+06	165.58		1399446	133.051		1303150	116.764
1972231	108.917		2392174		10.4211	1245779	552.375		2583233	556.721		2616504	127.973		1443666	105.388
1350929	334.261		1556401		11.0616	2525429	143.559		1066241	327.288		1315590	105.208		2385507	106.498
1366426	474.458		1376110		11.5024	1332082	1271.34		1986362	530.527		1249433	1735.59		2532311	120.448
2604189	107.296		2.07553e+06		13.0678	1968381	163.967		1302995	199.947		1243924	188.938		1290011	120.335
1315776	404.282		1204186		12.2486	1240666	99.9946		1079859	123.159		2207987	252.023		1270577	190.531
1323056	264.476		2203597		10.8751	1250884	122.589		1.31767e+06	284.96		1306327	108.456		2701616	198.12
1.38647e+06	1247.01		2529972		12.2403	2470946	142.684		2353615	314.654		2586642	276.219		1293841	153.703
2735152	121.221		1169707		6.27415	1241798	438.416		2599789	96.164		1245307	2027.59		1.47954e+06	181.981
2593979	101.967		1454127		9.88808	1216390	548.545		1171313	165.871		2590523	122.312		2571845	110.834
1301382	456.27		1154999		7.94209	1985562	181.162		1252600	119.27		1310813	169.161		2625289	247.974
1322040	311.486		1193446		6.94698	1202814	1377.1		1311420	368.682		1386524	112.126		1575248	510.585
1787842	510.867		2030951		13.867	1247948	120.584		1921619	95.5162		1693547	120.385		753250	295.73
1438859	298.046		2681593		12.2671	1265387	316.824		1382636	217.587		1308195	151.482		2080873	109.841
2406295	921.515		1861127		11.8733	2277508	200.314		1.97929e+06	134.58		1337705	98.1009		2710069	117.884
1441386	1101.65		2654384		13.3673	2285497	281.544		1262177	94.2529		2579779	103.123		1852312	154.72
1285060	377.654		2103428		14.2055	1245377	1004.92		2592348	677.499		1604656	112.391		1.87201e+06	115.864
2717087	1086.18		1.11677e+06		7.56034	1158654	259.226		1425572	121.781		1284772	110.036		1.32283e+06	95.7411
2543830	354.028		1223885		6.04341	2458161	140.592		1613865	233.392		1347293	125.027		2751342	156.866
1541028	115.804		1281270		7.66972	1255849	321.892		1570215	128.215		1800050	246.898		2245115	169.491
1287546	174.256		2409905		9.15381	1193011	270.892		1209176	95.5913		1358465	115.456		1365776	768.355
2313309	459.104		1092577		12.5667	2516395	165.904		1239692	828.504		2698390	168.921		2300108	106.107
2419277	1076.15		1367129		19.6396	2571992	320.786		1211375	96.9387		1802064	826.38		1316925	99.0144
1213475	183.078		1253550		8.85498	1268962	134.947		1260426	945.641		1.7765e+06	224.227		1451958	842.384
1277271	183.093		2444678		8.84396	1937540	759.482		2053917	232.957		1363339	1372.76		2397568	215.797
1.30981e+06	1170.82		1533193		11.7589	1290887	974.6		1299653	863.122		1308194	1357.52		1332236	127.714
1563523	101.504		2329911		7.8686	2434648	438.623		2045163	116.235		2836741	426.176		1172934	119.111
1301696	543.392		1276248		4.72047	1244717	186.908		2652458	913.996		1560242	257.126		1277664	370.495
2455626	268.464		1.92055e+06		21.3718	1230457	560.733		1.29062e+06	855.289		1.79557e+06	264.22		1240297	101.299
1168383	1151.35		1185832		14.0162	1254034	301.059		2644484	161.001		2830549	293.296		1287448	373.962
1307461	729.257		1230356		10.3051	1836342	2179.1		1295703	1044.89		1.86934e+06	290.737		1194439	303.222
2597113	167.243		1245045		12.1542	1294442	1519.27		1302237	919.735		1566351	409.6		1209645	100.817
1849938	1219.98		2371851		6.05373	1.35615e+06	94.252		1299688	3415.56		1382438	309.538		1225481	159.968
2558448	102.631		1772921		18.179	1273830	350.712		1669254	249.776		1311847	102.713		2708887	453.984
1319615	97.334		1127073		10.7575	1262043	316.093		1396439	3665.61		1249617	95.2149		1224886	215.072
1253385	98.9092		1597624		12.541	1150657	1205.42		1271027	101.898		1262374	113.627		1248080	141.817
1225738	133.648		1154665		16.3435	1325310	120.105		1326558	139.866		1349529	316.964		1361172	110.744
2705398	830.559		1253840		6.67426	1241741	303.541		1359192	93.5814		1413055	344.301		1359234	107.791
2617403	235.654		1279401		14.1847	2485379	141.512		1393616	113.105		2685291	273.458		2578406	139.808
1477350	149.143		1173076		7.23996	1840712	152.927		2746901	97.0194		2686883	240.795		2813040	835.156
2240510	553.505		1893449		5.51452	1263633	148.201		1504920	395.068		2620521	2094.26		1357095	386.809
1284688	287.728		1186231		12.2482	2720307	255.916		1738083	618.218		1282940	225.319		1369347	526.721
1263488	248.465		1285395		12.1833	1204193	312.451		1287973	127.4		2842054	340.141		2841901	450.884
2820575	926.568		1111071		7.25284	2.62109e+06	314.966		2594144	989.676		1355173	386.733		1357733	402.159
2173853	247.573		1357268		16.2459	1237492	331.966		2635348	97.963		2507941	307.511		1354991	247.767
1750174	257.9		1164345		7.47212	1267259	149.125		1230250	97.0914		1349433	396.078		1302764	97.0893
2580586	224.897		1.71258e+06		6.99237	2383395	1118.13		1656974	445.709		2.61953e+06	109.821		2740969	166.744
2334301	142.254		1198841		5.08041	1712820	1054.21		1502407	1075.74		2422640	130.992		2775769	102.689
1263490	321.169		1164781		4.8632	1271126	943.665		1494540	377.988		2513327	388.266		2793461	119.008
1231204	214.673		1824308		10.7391	1206212	297.32		2584191	154.672		2570820	294.448		1395746	132.466
1266002	329.498		1794514		11.5381	1639039	157.55		1298514	568.206		1.79925e+06	224.394		1.3653e+06	192.834
2045584	220.574		1221191		7.17642	2291755	335.52		2459857	592.439		2574178	146.542		1.66596e+06	200.938
1638596	249.536		2723620		17.1471	1240682	305.042		1223165	521.375		1279585	313.384		2714430	106.607
1310387	184.251		1309040		15.0843	1330712	178.767		1506032	1257.52		1525530	119.241		2012253	155.124
1633779	213.44		1368581		13.5267	1623844	162.112		1237954	745.58		2567212	456.69		1330657	113.037
1444843	280.235		1197018		7.99471	1279972	897.628		1404053	201.593		1747530	242.755		1.85496e+06	153.232
1253433	316.933		1185943		15.101	1760852	529.365		2575069	155.306		1259722	1799.98		2020575	189.733
1256631	146.479		1166808		11.7649	1282919	345.448		1471460	118.498		1268035	404.087		1839416	184.807
1282009	306.186		1239122		14.8676	1217045	114.939		1455729	101.287		1236252	273.036		1321039	126.787
1661330	259.166		1.20231e+06		11.5786	1221723	524.7		2539411	402.503		1.82824e+06	166.248		1342559	355.33
1332213	219.897		1228212		12.4218	1.67293e+06	927.944		2493798	193.224		1527547	135.08		1349116	405.968
2670447	190.134		2.55315e+06		8.20482	1369483	144.085		2330682	159.6		1.62779e+06	409.922		2703601	141.418
1413785	213.844		1648511		11.6544	1222525	177.619		2537759	1977.24		2239640	148.466		2467949	116.098
1250342	220.778		1169704		11.7749	1371020	221.323		1130606	517.908		1213967	1469.41		1.54044e+06	150.001
1604387	236.969		1302961		7.47589	1250640	199.238		2256613	420.088		1676115	136.715		1663488	99.3497
2575129	580.734		2099445		13.5786	2597078	416.114		1060220	572.76		2555311	245.825		1357020	267.081
1188522	224.351		1654428		13.3417	1275281	239.591		996265	124.686		1450074	986.853		1350458	216.24
1177644	194.779		2474340		11.6683	1360862	240.078		1384644	654.251		1334596	125.766		1565314	144.579
2504241	339.676		1387502		19.0539	1154002	228.705		1529376	590.769		1577653	1431.47		2750910	274.554
1006728	214.62		1336402		17.4286	1.75105e+06	560.25		1578866	262.497		1260667	1299.7		1662357	107.101
1005082	97.6983		2462418		7.66235	1297168	228.68		1182644	100.901		1725302	127.278		1401622	97.5394
1023620	102.698		2495097		9.65934	2556644	1290.54		1181398	497.966		1249826	1115.64		1246130	248.918
1038515	96.9076		1241126		7.58887	1.36337e+06	279.462		1186700	616.717		1176311	93.9034		1274817	181.935
1857471	172.562		1330165		6.99313	1169489	281.925		1243216	193.53		1891733	1123.17		1455301	103.514
2221636	295.124		1321604		9.15824	1248598	180.353		1194648	111.733		1285101	1459.08		2.76801e+06	145.899
2357246	186.989		1194128		8.6187	1280028	1172.26		1181980	568.615		1234542	1485.33		900963	93.56
1159104	213.907		1278319		17.6264	1266880	1033.51		2217959	939.09		783588	389.095		1203583	115.067
1248104	280.895		2460577		14.0161	2529489	1283.3		1229777	256.645		837158	383.515		1318157	116.814
2318701	123.391		1299903		14.308	2542702	361.804		1950031	344.609		1023987	186.143		1325841	103.992
1194269	220.503		1382756		22.5081	1919997	1112.55		1173339	167.842		1145311	199.095		1288720	104.696
2266072	434.266		1314580		17.5146	2575562	204.942		2.3087e+06	734.812		1931587	153.011		2689706	105.817
2355107	433.036		1146119		13.9005	2534075	757.595		1329581	147.926		1118386	565.121		2425752	188.778
2383740	401.74		2497324		12.3609	2553511	324.69		2401515	156.802		2490735	736.506		1281918	159.208
2346404	310.673		1116641		5.87242	1343756	176.176		1272898	591.593		1153544	178.077		1.78971e+06	937.437
1183321	228.701		2288970		8.77593	1203406	709.057		1940834	513.248		1964845	359.489		2408029	170.802
1207512	199.396		1331159		20.0091	1193111	693.912		2469654	98.7154		1139649	162.458		2105118	465.381
2400894	110.47		1129294		12.1658	2529345	93.6211		2218960	609.725		2.08002e+06	362.01		2173451	762.744
2480816	141.865		1.65595e+06		11.224	1310356	779.208		1434006	482.705		2256351	136.014		1663449	691.369
1258030	252.588		1.82087e+06		21.2374	1802171	113.273		1422241	693.052		2115512	138.281		1413035	260.979
2367484	396.207		2273779		10.5895	1410690	991.279		1443760	1277.09		2201219	113.372		1168857	267.838
1293320	294.753		1.48885e+06		23.0238	2330215	2067.84		2524267	114.808		1142839	245.855		1955231	232.271
2375802	452.627		1688285		20.2091	1.16214e+06	1365.67		2353781	120.945		1160889	757.245		1402832	173.812
1259844	216.697		1583201		15.6534	1278609	408.917		2575999	2188.86		2438267	774.173		2313858	118.2
1211223	248.919		1621379		9.63008	1290252	733.994		1993913	147.309		1022930	270.95		2149271	130.262
1272981	191.211		1340098		9.87393	1195506	446.052		1396664	974.443		1205351	432.141		2862097	125.273
1267647	155.625		1654247		10.3135	1247904	1799.94		1.83278e+06	128.404		1060541	237.995		1988851	265.286
1261898	282.051		1.2384e+06		9.48435	1571738	136.158		2582554	2658.59		1248963	157.112		1455306	258.749
2287189	119.779		1271148		12.8187	1709858	97.977		1392880	124.524		2193830	251.272		1710669	163.037
1240350	287.162		1272540		18.9001	1845831	293.133		1642446	142.446		1.51969e+06	587.753		2855531	390.12
1240626	271.602		2251942		16.2455	1442636	830.561		1425927	125.256		1110091	390.629		1420789	107.863
1267154	483.991		1453610		14.9111	1368096	248.385		1537072	113.508		2348851	128.001		2707067	156.058
1250900	444.789		1430246		16.1954	1170872	116.27		1347127	141.065		2333541	2391.82		2762647	173.144
2581825	117.524		2046568		21.5957	2636348	166		2584218	107.589		1370285	116.029		1662775	217.328
1131228	228.732		1532737		10.1065	1249673	225.019		1.36658e+06	320.251		1357918	173.212		2108778	235.025
1261952	319.506		1215777		7.91578	1469803	954.29		2.67799e+06	194.832		1246067	937.289		2634093	112.969
1264628	680.324		1178393		8.05532	1230339	427.609		1725439	3233.69		1202568	864.261		1808384	137.035
1083665	179.974		1370709		10.3806	1249469	293.979		1.39455e+06	455.743		2115154	203.785		2640337	229.223
1253324	1009.22		2653266		17.8409	2378101	1433.88		2641456	241.931		1341282	233.328		2686390	355.814
1256858	643.957		1557301		20.3507	1809850	253.832		1293706	3661.21		2961202	176.699		1388243	259.254
1369172	720.689		1249509		20.8916	1220086	212.649		2217038	97.9836		2580551	150.286		2671700	339.682
1.24588e+06	226.022		1209977		14.0703	1240010	296.821		2588043	1287.45		1229437	200.361		1381853	109.404
1256774	171.128		1.81727e+06		19.8607	1184412	360.204		2707283	272.701		2095898	296.091		1401623	163.888
1236134	216.47		1385313		11.109	1241275	399.3		1802368	504.042		1278445	230.27		1644926	118.453
1253442	256.47		1557516		12.1779	1526643	566.985		1.50303e+06	122.69		1336753	193.291		2915253	119.727
2526049	146.439		1445416		12.0472	1175826	303.294		1521047	609.104		1236307	242.719		1472203	297.607
1330280	590.215		1342217		13.407	1099363	122.867		1651834	501.753		1278279	135.387		1360212	130.525
1313333	146.733		1159824		6.50279	1194384	289.468		1572890	2931.65		1207693	152.839		1.33081e+06	94.4187
1205771	301.472		1382739		11.336	2457516	354.583		2455757	167.9		2526414	1529.93		1349154	126.001
2499516	247.694		1423362		9.69168	2511158	1050.23		2252337	161.704		1244352	139.265		2423915	1186.46
2032720	280.811		1244483		16.1273	975170	199.649		1886424	107.224		2606376	233.522		2067440	162.461
1418776	1086.46		1.581e+06		17.4791	1126413	118.554		1506030	436.592		2012231	549.938		2491494	1322.9
1274333	132.334		2521813		19.7002	2.4477e+06	647.186		1487802	766.367		2019200	505.068		1.60771e+06	111.289
2010361	276.263		1444806		19.4185	1303619	1763.79		2666647	1185.9		2446343	410.002		1785222	155.666
2589488	229.479		1698654		11.3252	1611811	1769.52		2663445	2145.02		1358738	230.943		2732033	1359.58
1362866	323.834		2178697		12.3692	1279840	106.804		1125431	2454.23		1.75079e+06	191.279		783980	516.088
1228729	306.959		2483401		26.0903	1197316	99.5004		1842132	572.019		1.31698e+06	416.48		1448785	129.595
1318922	384.694		2456907		26.6681	1261021	1900.66		1302161	1664.97		1367914	224.454		1672932	142.099
2307677	612.54		2293771		21.3194	1690155	1785.68		1722664	624.277		1329880	221.348		2553949	139.607
1179945	103.274		1457849		8.86808	1441838	139.524		1221709	360.716		1326543	369.228		1928676	190.197
1348002	334.669		2489377		10.0965	1194260	370.864		2694604	114.142		1386586	229.267		2169064	185.998
1315586	224.304		1713984		8.02497	757301	396.113		1307789	546.13		1570235	287.848		2032107	203.746
1379884	378.578		1177909		11.0168	911357	556.253		1771976	295.534		1339315	121.931		2746442	168.31
1322908	209.779		1459632		10.1153	1323929	451.284		1303729	133.554		1952670	307.418		2724889	129.469
2603059	462.657		1243753		11.5814	2612815	333.294		2015623	132.584		1262391	279.535		1966415	210.932
1891936	181.45		1999001		14.9489	903131	379.328		2099814	271.236		1732610	249.073		2717728	164.244
1294346	93.5829		1519767		12.7612	1728041	566.555		2.04643e+06	804.154		1261134	246.906		2452008	172.091
1.79713e+06	370.401		1537923		7.36342	1.36965e+06	735.64		1964107	139.65		1.6677e+06	152.605		2830912	483.515
2565816	455.142		1221636		13.6516	948303	508.464		2338899	606.636		1602218	754.946		2614465	96.3376
1756821	293.327		1384272		7.33429	1516031	320.308		1288698	521.791		1360843	121.873		1373841	103.629
1277762	94.6513		1343246		15.3319	1.72334e+06	257.329		1289120	581.427		1356525	1471.86		2820140	292.798
1.28172e+06	357.2		2536365		16.4253	1773101	209.578		1.64586e+06	183.333		2488505	215.966		2898254	1132.63
2565636	706.45		1273676		11.885	2267616	186.388		1731722	158.233		2.56476e+06	225.716		1.36907e+06	262.272
2577058	536.143		1229427		9.84267	1558388	161.847		1367327	443.761		2651040	663.173		1548126	164.953
1251500	287.636		2463236		15.7917	2341463	133.547		1199121	97.4706		1.33381e+06	121.459		1262584	117.236
1460587	110.025		1254090		11.489	1916250	943.854		1434171	939.153		1337169	321.979		2053619	159.444
1222680	271.028		2507987		12.5351	1250338	168.337		1227377	173.867		2617230	521.265		2052679	97.91
1964632	103.081		2376976		16.7156	1204755	208.61		1220967	140.342		1313501	480.499		1977273	183.968
1189353	236.847		1322117		12.625	1399677	183.878		1107302	156.544		2450647	320.377		2439854	104.37
1305839	315.8		1214258		9.02769	1.76442e+06	1512.35		1437391	144.813		2497639	220.642		1373416	101.051
2059638	143.403		1310801		11.7006	1189491	187.226		1.86872e+06	100.831		1333652	285.333		2.91426e+06	105.166
1305079	294.276		1260441		16.2083	2427911	908.901		1159240	124.704		1279732	411.77		2524138	1336.65
2257598	127.882		2529922		12.4605	2.07765e+06	123.009		1.6052e+06	97.3331		1336753	130.174		1271727	198.499
1588781	324.361		1671398		14.8683	2299577	136.201		2702938	222.33		1.57125e+06	648.385		1314976	207.016
1502357	471.361		1204322		9.56542	1.20578e+06	150.748		1.97554e+06	757.615		1333253	303.97		2776531	183.588
1205509	466.658		2218647		17.9802	1209204	320.385		1.50677e+06	928.14		1431810	783.547		1.88122e+06	132.261
1596357	487.412		1885750		27.029	2234248	932.242		1300886	173.173		1322844	327.853		1324243	143.041
1225322	474.877		2.00797e+06		14.8509	1195412	102.472		1241464	231.45		1556362	155.867		2887750	465.605
1292975	173.899		2.0599e+06		8.75459	1962299	111.822		1776469	1019.45		2070760	130.555		2598543	97.4537
1291135	528.166		2295148		15.9868	1120133	217.256		1.52897e+06	722.671		1332485	274.247		1.60779e+06	176.331
1270953	167.372		1.89121e+06		14.145	2489642	117.765		1324881	269.669		1349220	116.357		2033325	159.302
1285988	1625.31		1955598		21.975	2313082	130.566		1521992	903.234		1318843	1015.96		2640830	192.959
1310287	1633.89		1245595		16.9813	1225598	168.054		2682457	1215.2		2700155	117.387		1683652	452.98
2360873	2100.54		2481591		16.7088	1152878	247.074		1993204	152.878		1289812	103.529		1413772	297.556
1691843	2078.77		1.43166e+06		17.4241	1099841	169.216		1709631	1303.56		1318165	722.392		1438071	333.863
2111188	500.854		1232993		9.37149	1125649	230.033		1311054	234.283		2754692	153.531		1390789	122.074
840632	364.02		2.39874e+06		14.1726	2258590	1592.05		2403762	197.038		1317102	1005.3		2051924	167.104
948500	402.088		2166187		13.6185	1217057	305.554		1758797	1844.22		1406239	1055.81		2683902	130.118
1036184	275.211		1253394		12.878	2194447	141.195		1305950	325.119		2685257	182.835		2656269	97.2686
987788	292.348		1219141		16.809	2448932	672.215		1303648	156.98		2504289	101.225		1115893	97.4747
1.8274e+06	170.267		1180244		9.34715	1043821	102.897		1709164	1612.23		1485448	116.895		1966885	135.049
2170103	442.74		2391608		11.1837	1140649	241.66		1322300	225.686		2520271	157.202		1561108	118.334
1127922	432.533		1186936		10.546	1.49862e+06	304.679		1.59441e+06	141.516		2555450	305.327		1969104	99.8928
1.48941e+06	173.753		1331046		13.1153	1201157	1453.55		2650056	261.684		1129245	109.663		2675669	127.215
1410083	218.529		2504077		12.5127	1061754	122.182		1287632	533.296		1201169	287.088		2669935	156.141
1155186	352.419		1617783		15.3473	2024191	812.739		1416374	195.986		1278318	103.967		1.34615e+06	127.46
1145606	177.646		1188289		15.1689	1163654	1067.56		2382683	191.291		1710063	293.282		1371643	93.2805
1151800	697.604		1073531		5.46651	1129023	433.399		2627196	457.038		1933181	280.856		1664253	93.1389
1127855	225.046		1055439		8.43119	1.09147e+06	440.384		1640064	204.306		1265654	1246.48		2733330	132.884
1180633	504.737		1049126		17.658	1125786	343.606		2594025	236.031		1.8206e+06	361.015		1644294	123.908
2422781	638.709		1889289		17.5472	1235529	341.48		1566354	562.689		1.26272e+06	1159.02		2791471	132.782
1062116	223.549		1589901		13.7119	1450743	722.862		1336906	430.361		2483586	544.448		2844156	812.99
1.72052e+06	197.455		1388726		19.9752	1478410	1329.62		1.6633e+06	378.545		2458991	431.385		2848026	860.523
1131467	200.314		1225362		7.8423	1248297	924.038		1737594	383.052		2349047	254.835		1.48206e+06	115.209
2467383	486.595		1184876		6.16789	1289279	1234.61		1391556	410.084		2126934	1529.61		1420939	96.9034
1166893	115.173		1210758		11.3592	1282544	120.134		2584788	99.6201		1949565	862.946		2766652	156.791
2299729	178.299		1070772		6.67197	1367975	915.941		2560303	516.608		1.45261e+06	110.32		1390227	136.063
2236593	264.602		1116467		14.1193	2547797	1127.99		1453889	100.786		1577370	130.323		1533694	96.1588
1312067	932.786		1112925		11.589	1267226	439.043		1694657	149.459		1261020	375.777		2741897	182.91
1234496	113.334		2290466		10.9226	2029649	1681.82		1282962	97.3963		1226989	374.944		1399980	114.246
1177389	119.622		2321403		18.363	1285736	351.755		2468621	708.168		1360411	258.967		1367160	562.23
2368513	540.779		1516637		25.8362	1236582	415.697		1472302	1380.74		1242398	449.727		1410319	295.697
1216025	958.266		1114396		12.9342	1993248	977.279		1668911	170.911		1171147	129.266		1135859	908.207
1287354	117.801		965011		10.5714	1268436	323.227		2645157	627.164		1276755	266.377		1241287	112.626
2398686	603.52		1415325		12.519	1.49377e+06	450.903		2595602	962.73		1186357	200.443		1863042	103.609
1257081	111.524		1020464		9.11061	2571735	1088.45		2391663	122.124		1293516	303.657		2.85542e+06	93.5119
1201760	301.383		1709893		10.5134	1191093	648.575		2485987	589.613		1971726	475.126		1270950	97.2287
1215477	97.5133		1144557		17.7048	1277433	288.927		2735889	214.211		1228085	244.794		2664399	192.575
2520183	212.943		2405295		18.3169	1345376	501.558		1678754	105.006		1201013	127.712		1400341	315.222
2304902	207.932		1345999		16.0926	1300399	358.732		1304170	1291.37		1158327	164.444		1421780	456.071
1233950	370.451		2069370		20.5263	2433109	316.617		2443222	310.534		2612026	150.729		1412740	146.681
2493844	156.758		1484424		45.2318	1295585	341.956		1176579	124.792		1251324	207.511		1380764	154.158
2475821	480.165		1085015		14.1128	1678644	1476.3		1622977	401.314		1230065	161.85		1588064	121.205
1195559	343.275		1131345		10.404	1249489	329.406		872702	461.451		1247592	122.221		1496114	130.324
2175693	218.862		1251864		12.3272	1406150	307.518		1445802	108.521		2181985	279.271		1373511	152.005
1246227	410.984		1661440		30.8034	1195423	573.999		2097006	1669.9		2261401	268.547		1647078	161.447
1817291	108.534		1093361		10.6373	1518373	1603.83		2516530	156.914		2.72533e+06	222.548		2836659	209.78
1998468	219.981		1118180		17.0121	1302579	427.74		907311	252.42		1322425	125.283		2778159	133.154
2559155	273.126		1054798		11.0137	1336797	372.912		1322437	187.867		2818907	103.03		2854455	263.748
2662623	112.072		1720736		11.8412	1402100	183.133		2767164	1639.8		1404973	279.204		2461486	137.307
1243781	137.109		2499090		10.8751	2241977	454.815		1316915	122.144		1389881	611.819		2527803	132.451
1249321	125.938		2495202		11.2204	2381105	266.309		1449013	103.581		1412408	135.605		1792738	94.5064
2670063	132.338		2084171		13.4185	2568445	748.315		2522018	713.341		1379050	169.899		2285844	708.132
2365738	1958.27		1236810		14.5667	2617142	594.437		1236286	274.3		1387409	152.442		2480046	99.1527
2580489	768.297		1221233		11.911	2710230	1746.48		1639100	128.036		1502462	437.364		1333038	251.988
1487917	153.772		1196616		8.42096	1187219	186.488		1209737	203.317		1254598	653.225		2755992	111.06
1484836	138.857		2466446		27.2953	1198432	152.729		2218087	238.39		1.43738e+06	115.844		1344281	309.714
2727384	2720.6		1088699		8.76466	2585907	595.005		2668746	217.961		1.68726e+06	158.106		2.07723e+06	101.101
1307810	337.292		1911554		18.8993	1205726	874.06		1280279	94.0957		1328964	260.362		2107548	146.78
1990572	565.421		2533235		13.9526	2645963	298.289		2638363	102.039		1314844	183.59		1775550	382.524
2461271	457.212		1140687		12.4579	2492590	207.263		2717147	124.35		1527181	140.337		2137537	123.27
1345453	125.117		1155524		13.6745	1245922	237.79		1995391	1675.76		1.54225e+06	143.706		2483897	170.479
1314897	115.614		2325446		21.8489	1276650	1115.51		1498055	228.431		2.78474e+06	356.375		1384190	119.093
1283157	310.43		2078431		20.8956	1200424	109.259		1657006	127.143		1.63557e+06	155.111		1516111	134.993
1.90365e+06	480.762		1073839		7.59111	1196803	108.786		2866437	110.592		1535706	171.57		2715497	256.904
1314584	102.103		1122109		14.6409	1.85792e+06	399.835		1.77966e+06	131.998		1325184	235.291		2644086	131.273
1796832	576.237		2466168		11.7606	1867323	397.708		2048753	108.87		2509493	189.034		1331471	319.618
2402469	149.293		2280026		9.79883	1241933	299.777		2643807	271.45		1337314	304.596		2745264	275.245
2392308	276.336		1182288		11.1304	1.19417e+06	288.58		1630455	107.491		2607502	199.308		1.35828e+06	127.339
2569444	503.345		1176030		14.6084	2630713	376.797		1629629	244.157		2668715	115.549		1327210	180.548
2577976	424.493		2359576		19.8536	1510669	429.392		2623410	128.89		2642203	234.36		2781704	117.496
2485275	125.399		1490244		17.2871	1279381	1087.69		2579814	102.164		2555718	97.6423		1266928	110.083
2118308	272.249		1444966		18.4488	1303457	2041.06		1.86158e+06	100.473		2498969	131.491		2452385	353.303
2114886	276.459		2115766		16.1455	2248322	710.848		1.47858e+06	563.859		2407608	168.088		1.61115e+06	346.366
1198391	348.725		2488295		10.5152	1336036	2024.65		1809592	145.761		1147952	231.442		1935212	440.022
1513626	414.612		2481492		17.877	1214488	828.314		1466686	280.155		1327222	241.98		2735666	103.661
2484166	220.848		1710050		18.4913	2544839	1273.57		1323578	166.527		2623574	705.773		1393314	223.812
1243167	139.072		2434499		18.9583	2455883	1387.38		1766927	203.647		1204163	304.792		1447834	159.302
1.27546e+06	489.765		1142479		11.5524	2500966	669.942		1430897	223.233		1286586	241.942		1362275	401.002
1256823	123.805		1192093		11.4348	1221267	661.875		2216261	2106.81		1280827	178.806		1337969	539.059
1270391	442.273		1240269		9.32622	2240621	93.2183		2604907	250.735		1225245	253.829		2509737	194.432
1346910	185.258		2.03752e+06		23.4365	2494015	410.683		2639380	500.074		1298156	202.363		2440670	129.647
1385950	200.271		2175298		11.6889	1228541	252.594		2268097	157.443		1470484	525.87		2983110	153.361
2651815	808.09		2.02386e+06		19.8091	1.9514e+06	981.032		2596963	327.304		1695353	202.506		2934571	162.387
2020040	406.132		1175357		13.8388	2259583	550.612		1.45729e+06	105.241		1961709	165.886		2223594	108.616
2291984	106.921		2530079		17.1313	1300580	1019.06		2402157	140.505		1239654	201.042		2856822	97.6303
1223459	196.656		2569450		12.6432	1229527	1729.27		1951430	717.975		1454673	367.985		2407246	109.056
2198306	132.532		1176098		8.57111	1283264	391.5		1532849	113.592		1973431	120.857		2432889	106.785
1389913	459.025		1264501		11.0461	1245579	166.14		1330548	103.186		1265012	100.002		1271324	141.734
2258080	126.835		1871769		19.432	1257396	267.299		2682013	2314.34		1214045	189.503		1.01535e+06	270.607
1583630	418.308		1130693		6.69099	1264239	441.343		1.38936e+06	128.686		1467538	253.834		1420833	243.462
1710441	245.688		2341574		10.9116	1171062	742.948		2666058	221.225		1375865	132.241		2777948	93.4323
1190040	531.169		1396225		14.8559	1167914	398.823		1392374	115.567		2367804	190.319		1400994	199.119
2065101	351.333		1372874		13.1731	2242677	1280.49		1298532	182.526		1061943	94.0127		2496166	96.8469
2529988	181.521		1302749		15.0842	1595074	138.205		2636062	1464.66		1586981	129.663		2506249	158.454
1481030	335.713		1953083		14.3035	1.58466e+06	833.158		1485013	1302.53		1263035	1085.12		1371851	147.65
1235959	577.064		2606185		13.6604	1296784	591.367		1199489	104.08		1944258	118.25		1316964	130.307
1.74162e+06	102.246		1.27748e+06		8.20321	1235150	130.879		1295309	167.812		1043241	210.622		1515248	92.9806
1953189	126.153		1376706		11.6362	1299775	271.408		1200270	280.744		2514229	450.952		1311181	125.332
2567362	738.341		1233738		17.0513	2342865	446.106		1935502	2195.55		1057540	108.108		1324686	122.829
1223466	457.259		1254854		13.9168	1290771	905.761		1974152	2193.18		1336652	1256.59		2780591	211.294
2507289	726.366		1288765		10.9241	2489830	493.631		1.50415e+06	1748.23		1823772	922.118		1359971	114.097
2405178	468.383		1453056		20.7472	2400111	761.393		1932104	649.472		1.94913e+06	904.944		2546829	137.839
1252439	308.841		2625315		17.3067	1204591	1553.48		1710572	2666.76		1229551	1669.9		1355944	142.695
2098499	1081.71		1845892		16.5725	2.51829e+06	337.774		1522744	2893.11		1277117	1138.36		1497955	132.443
1195606	845.853		1953423		11.5352	1356274	731.698		1606778	318.132		1288281	466.775		1958961	116.879
1297559	95.394		1393202		13.2523	1227712	150.338		1316138	1145.96		1310015	239.905		2795296	492.272
1214642	750.296		1274700		13.9466	1243223	107.045		1330284	105.236		1627208	206.731		1603053	142.093
2399890	232.196		1274042		19.4504	1271770	114.356		1427681	215.606		2109303	160.964		2411896	99.183
1274786	101.15		1310695		8.36193	1277040	236.231		1301419	825.187		1224508	206.646		1749588	121.44
1191494	1552.04		2557109		20.2255	1283258	233.643		2605808	157.123		2559071	926.553		1236877	114.93
1205825	766.318		1276692		12.0041	1242833	1367.37		1287296	399.075		1166862	103.855		1.32936e+06	229.274
2232354	498.069		1336367		13.9554	1177505	572.309		2.06508e+06	192.479		1171248	161.534		1321095	203.49
1680876	171.388		2657090		16.5257	2524686	975.652		1294776	267.808		1257366	105.696		1316670	173.438
2222348	261.164		1354997		34.7479	1214919	1147.05		2616499	186.479		1287425	609.232		1361681	95.2294
1275764	167.113		2240748		21.4526	1159298	430.766		1310969	1229.29		1537219	127.772		1756611	96.0737
2389160	254.977		1344948		25.7275	1175625	760.904		2630701	180.378		1388783	136.234		2412738	141.716
1243799	136.056		1724667		18.5559	2546937	1638.37		1428859	325.969		1396378	155.816		1.6029e+06	94.2714
2378689	161.272		2631328		15.665	2346610	194.264		1332188	1154.67		1299082	114.436		2731759	289.708
2605508	260.382		2457497		19.1395	2394699	453.668		1297251	1552.69		1377445	267.615		1.48089e+06	241.477
1199947	295.128		2605318		17.8414	1264807	235.62		1366232	326.656		1334688	136.084		1332387	113.52
2360598	126.541		2073725		14.7747	2408512	203.286		2005622	144.005		1301660	272.364		1341930	161.353
1232341	161.566		1555050		16.2136	1434719	313.414		2185621	132.644		1600615	309.966		1377739	193.408
1324635	134.72		1458244		23.6771	2460251	475.569		1359773	342.87		1292148	109.463		1380117	199.026
1234188	244.369		1.98025e+06		19.3727	2278217	125.755		1282766	1613.84		1293003	261.588		1275724	334.499
1235636	368.799		2404794		20.4374	2450090	373.333		2155954	107.032		1.93121e+06	271.333		1297797	338.995
1300747	508.876		2386725		20.0276	1731354	826.963		2527665	279.011		2827124	1283		1.47846e+06	182.536
2399987	154.129		1301411		11.3838	1817592	108.38		1245396	201.936		1353764	601.6		2020852	154.424
2559519	146.237		1372877		20.1619	1369048	144.862		1232961	168.815		1323685	510.051		1530707	148.864
2295339	439.346		2089954		23.7877	1349807	113.439		2.49326e+06	208.418		1368873	285.707		1954007	149.493
1411019	855.006		1278334		17.0171	1871925	424.991		2883148	93.2197		1.80149e+06	169.548		2589619	178.902
1537357	557.089		1368321		35.073	1587678	268.174		1208601	124.263		1339147	929.701		2651981	196.784
1514075	929.292		2546252		21.8522	1.67464e+06	303.252		1085638	104.316		2207802	163.043		1336860	693.039
1909815	348.685		1322399		35.404	1304451	164.201		1223125	885.821		1342363	104.083		1640970	815.538
1707678	307.079		1333654		12.8453	1977589	193.296		1521483	822.896		2176024	93.5538		1386183	234.676
1764126	567.849		1859450		20.4076	1137663	549.973		1614652	131.433		2009126	200.421		1705680	492.313
1337323	1064.46		1439402		12.8637	1.97474e+06	121.141		1080649	307.365		2.06133e+06	263.868		2772346	208.294
2574982	452.908		1245234		23.1653	1800455	159.925		1713677	1391.84		1.87943e+06	393.281		1724003	511.135
1344886	825.014		2407396		36.7927	2457782	1392.92		1982067	931.296		2732362	224.238		1.9953e+06	108.451
1357946	1121.95		1308228		25.2757	2415384	1342.94		2213422	110.975		1396767	348.825		2771808	216.499
2339267	474.86		1243955		20.7027	2369442	254.45		2320041	648.399		1321140	103.288		2288075	111.576
1350821	1088.86		1236043		12.6617	1172294	1126.75		2306084	141.919		1402467	320.259		2732047	113.993
2421892	293.979		2560245		14.3759	1987004	310.189		2318826	185.28		1303291	3363.06		2759948	160.303
2410019	302.698		1286663		17.0439	1173559	973.445		1092224	326.314		1335847	125.479		2391921	115.326
1545718	225.639		1263135		24.0882	1243881	911.023		1273504	3215.92		2040690	96.169		2269879	127.19
1381643	468.556		2492323		34.9209	1099239	769.426		1.61692e+06	1769.45		1277397	107.161		2853900	113.148
1411468	420.993		1385966		26.3246	1174531	258.556		1133462	334.343		2643418	176.762		2855440	128.594
1674667	396.047		1667958		21.397	2132431	577.96		1155092	114.287		2612582	121.263		2649319	251.73
1462499	104.604		1488063		23.737	1229072	711.217		1123795	286.489		1453916	313.173		2723579	163.744
1298145	145.494		1246656		13.0059	1235854	620.647		1276685	289.158		1329178	194.415		1441748	120.165
1294973	96.0934		1221885		15.7893	1236011	784.499		2121973	1090.18		1491957	160.931		2556956	459.562
2493234	420.808		1.94496e+06		20.1781	2520983	234.98		1.75784e+06	117.65		1327138	700.412		2448785	198.155
2693646	1214.01		1707421		28.763	2389946	121.021		2403434	2047.71		1528968	231.19		2801108	449.913
1305015	163.401		1269360		18.0484	2375680	214.659		1645144	463.526		2528952	155.28		1.94837e+06	257.319
1287467	103.228		1254416		14.0122	1243562	189.838		1360460	425.985		1306507	492.436		1370251	120.216
1288168	247.652		1234228		19.4408	2438447	362.367		1218563	97.5783		1352984	95.0474		2.64559e+06	189.729
1327482	139.006		2207366		22.9511	1270076	291.216		2347886	174.832		2616936	407.465		1345055	122.71
1345395	184.46		1379817		19.2124	1256920	247.886		1260870	178.672		2128695	209.481		2552876	108.813
1302682	312.663		1175703		16.2035	1203276	346.62		1139437	110.12		1523778	104.604		2602263	100.136
2672384	857.995		1764880		18.318	1156331	1064.53		2408132	1753.49		1294751	262.804		2345272	168.565
1542117	327.892		1672478		18.9031	1133741	1114.68		1358061	333.371		1232330	421.503		2139571	111.565
1311213	340.825		1144769		16.3846	1241494	286.788		1017277	98.8583		1504258	178.31		2253451	98.2445
1.63409e+06	293.511		2222894		25.4153	1672121	163.842		1159463	123.501		1426790	156.113		1376770	94.2575
2.07768e+06	142.876		1573259		18.2393	2586057	512.871		1281713	159.283		2046083	347.695		2703375	144.848
1950549	246.251		1157145		36.9255	1247065	173.84		1707044	289.501		2339229	429.07		1756999	106.688
2645208	278.375		2627859		16.2204	2120821	372.651		2299242	260.672		1078184	639.504		2400720	174.854
1.77866e+06	658.403		1750308		22.2164	2067923	1059.06		2420972	578.286		1357236	342.252		1329667	95.5937
1.99561e+06	134.568		1328220		14.0506	1834255	438.905		1219417	253.209		1357834	778.814		1312900	178.414
2556146	137.181		2028129		14.0412	1986180	881.913		1608789	200.592		1317843	412.844		1435098	202.919
1.99058e+06	770.39		1.67055e+06		29.6054	1193221	244.279		1.26635e+06	111.167		2639665	415.736		1425990	250.107
1716886	218.629		2293953		21.7956	2152845	536.036		2458084	656.245		1302873	504.498		1307954	171.344
2554711	97.5685		2497540		20.0319	2284390	130.02		1613047	187.153		1276406	295.307		2210360	117.451
1913739	144.148		2613567		15.6773	2412339	784.553		1231456	214.489		1305469	305.627		1407464	110.972
2601351	381.186		2514995		39.6071	1494602	879.817		1243401	286.304		2415060	1039.47		1448852	368.558
1285641	173.773		1151016		23.1944	1228363	768.076		2463498	512.488		1333630	406.714		1399120	273.911
2159969	394.531		2333380		25.2223	1246380	326.203		2505042	664.655		2337865	150.633		1951335	390.775
1271854	204.375		2163997		15.8469	1251450	336.928		2634011	394.217		1460431	175.073		1.76669e+06	539.19
2369237	636.314		1364205		21.33	2334500	166.234		2435787	130.789		1219048	227.867		1322991	270.443
2407227	290.931		1990631		28.6184	2211865	118.241		2450913	1119.86		1312781	259.347		1.34001e+06	172.635
1290865	494.201		1207451		49.3517	2492703	167.199		1341718	610.528		2625590	160.832		2055644	96.4534
1298224	443.147		1457917		24.2351	1459748	1629.38		1459567	290.371		2509770	174.958		2636264	620.962
1254775	708.936		1206507		52.4806	2.08852e+06	701.696		2540917	1091.9		2785893	127.474		1787750	159.556
2381896	205.754		957466		10.5784	1402280	1173.15		1178115	652.415		1396436	354.687		2742313	138.679
1233320	756.45		1103509		18.54	2586332	774.496		1.25321e+06	93.0312		1212236	191.181		2273416	120.768
2506235	459.574		1043750		10.4407	2597277	808.033		2557818	1310.64		1341175	256.371		2512302	405.431
2346320	157.085		1113532		21.7169	1652632	637.688		1.46538e+06	318.489		1568664	192.578		1324889	175.066
1265447	150.978		973429		13.7117	1297558	718.608		1281215	372.538		1446134	144.233		2485011	115.262
1.61832e+06	166.81		1518808		17.0166	2245319	370.585		1283676	621.763		1426094	592.547		1298112	359.974
1525410	173.241		1916763		10.7561	2616585	305.495		1244451	2188.21		875646	148.484		1300158	473.537
1300296	190.832		1141006		16.8766	2551587	342.909		1296565	591.537		1194281	139.228		2145104	105.208
2378931	360.866		2300643		22.5031	2798720	1324.01		2188878	131.863		1.7277e+06	709.411		2788586	1347.93
1514028	138.536		1.29806e+06		15.1183	1254717	448.526		1334252	259.234		1.94775e+06	916.524		1400298	345.786
2.08587e+06	184.35		1132252		17.7624	1307115	1935.1		1278370	581.17		875784	118.58		1381656	489.654
1993922	189.565		1594065		13.8745	2606337	351.305		1217898	222.387		1182051	728.138		2487307	154.714
1484889	396.055		1734776		22.8251	2542014	578.896		1402001	99.6482		1228328	505.354		2539463	174.414
1312090	732.857		1130826		12.2857	2539327	351.233		1367186	263.615		1265916	543.655		2498846	226.613
1152843	787.053		1065671		8.45389	1561371	570.424		1258289	3312.98		1043202	193.471		2177113	119.293
1169403	206.186		1072286		9.37181	1158230	323.077		1199373	2908.03		1101083	160.788		2825556	134.761
1249763	850.014		1.52937e+06		14.3788	1310895	208.69		1.79418e+06	153.202		1408800	308.157		1948726	124.87
1271407	229.432		2274373		12.8655	1478877	433.393		2713145	2052.32		1203396	266.974		1901116	258.804
2290204	137.52		1196771		6.94617	2678999	259.433		1565308	171.298		1859897	536.292		1591100	121.226
1360479	123.566		1.69949e+06		11.1915	1159753	146.699		1524309	166.241		1174498	93.3289		1337107	125.155
1785826	191.248		1722065		11.2892	2601801	774.931		1597521	127.308		1904302	201.846		1343136	266.403
1335653	881.403		1098601		11.16	1160995	199.565		2.02856e+06	121.545		1663425	363.062		1697023	103.882
2846372	240.172		2270218		14.3743	2588701	728.525		2643788	994.465		2031982	395.918		1947546	112.173
1363081	833.406		1979966		10.328	1518982	98.6693		2511256	640.095		2211267	294.582		1319448	113.428
1.86482e+06	230.838		887159		10.5866	2201316	275.5		1871838	133.373		1408448	100.624		1338517	173.72
2184895	114.356		1138824		14.3709	1236943	650.461		2129879	334.295		1862706	573.825		2682042	262.352
2097086	96.4496		1256634		9.80544	1615441	1315.95		1496693	1360.17		1335197	262.65		1182664	150.732
1271455	456.463		1061454		9.73393	1609875	1066.9		1524669	1272.45		1973089	493.44		1552964	106.894
2059774	178.843		1314092		9.88499	2131818	100.965		1217769	732.139		1383786	219.912		2451702	99.6519
2542154	268.04		1327745		6.27213	1601765	576.828		1415704	139.835		2664103	117.894		2647554	106.284
2568304	582.465		1203864		10.0405	1245532	250.414		2676088	3115.67		2596708	122.229		2273737	122.436
1267682	385.015		1691737		15.5102	1262664	504.14		2645239	129.097		1487442	135.748		2582904	96.6999
1305454	116.601		1028808		7.35504	1458211	411.837		2692504	160.753		946989	99.7416		1241969	202.633
1314691	369.493		1195475		12.1985	1388523	164.714		1.42539e+06	1027.8		2406025	446.831		1198186	95.5438
1281289	103.764		1513465		13.2184	2187918	285.865		1.7101e+06	413.223		1087117	225.433		2497807	620.458
2509418	143.318		1132294		16.343	1820428	920.17		2458362	3933.5		1001153	110.306		2124420	105.004
2063606	367.202		1095703		9.59706	1418546	1025.63		2658996	1705.23		2312434	636.894		1380154	323.751
1214830	134.729		2471178		15.6737	1245016	895.176		1433097	795.586		2428261	101.928		2588735	170.022
1357430	106.447		1032548		9.5685	1377333	1123.98		1202989	345.512		2486979	93.1512		1452088	93.1317
1987128	125.654		2003947		21.9883	1513846	930.854		2150688	975.825		2367425	523.366		1617023	236.209
2274249	229.711		1496141		8.84302	1236868	280.03		2522985	545.689		1188406	278.797		1760302	135.2
2599466	624.043		1343271		26.1758	1244056	195.867		801393	94.9499		1325051	521.199		2574091	102.708
2506735	330.607		1192968		9.59763	1250214	773.493		2.5744e+06	2904.85		2323395	529.055		2316565	98.1667
2510244	276.179		2206152		18.407	2481942	470.365		2471296	596.245		2549011	1606.6		1684711	325.039
1181275	135.835		2289550		22.385	1190988	167.515		2261200	3005.01		1003117	153.514		1888341	99.5025
1.47186e+06	651.602		2387247		15.4392	1318892	181.967		1328836	114.672		1780782	1746.48		1469638	108.668
2363889	103.441		2509107		24.3847	1722762	172.402		2539995	3972.76		2552187	111.585		2596897	158.25
1895675	313.735		1430293		14.8865	1201579	933.188		1713734	111.562		2444533	321.086		2744900	133.43
1304938	166.66		2306463		13.859	2170430	149.493		2217661	155.779		2211539	123.086		1296128	251.037
2377321	110.534		2206367		23.6624	2063790	713.246		1310455	131.42		1127902	132.871		1414710	218.308
1226200	176.014		1228082		11.7422	1213885	250.787		1321168	103.826		1276308	2200.99		1466899	260.473
1274008	123.215		2234441		10.029	1309241	233.614		1263185	146.872		2519335	133.388		2735048	170.531
2419136	273.407		2497103		22.1468	1.63231e+06	307.444		1524620	101.423		2410446	128.306		2702197	193.472
1283438	361.447		2405474		20.3248	1910084	294.546		1957711	178.899		2786267	106.226		1285769	202.852
1314103	524.829		2411513		21.4975	1255171	189.911		1981190	834.742		2645565	267.675		1355826	207.711
1269548	904.575		1389137		13.3548	1233981	155.655		2676340	176.152		1343541	766.823		1291554	260.096
1236381	353.529		1064398		8.08992	1652568	1521.38		1405860	107.129		1320240	925.486		1256989	420.884
2465341	224.117		2519844		25.7533	2167379	301.524		1280315	170.471		1341728	778.246		1535871	234.216
2524448	753.086		2399938		20.1663	2532930	96.5367		1.78886e+06	114.288		2619140	143.295		2769561	100.404
1275858	1708.86		2388164		35.409	1283889	677.74		2677832	621.579		1282119	101.827		1591458	102.047
1111574	140.574		1352921		15.1631	2392759	334.492		1316677	109.6		1349604	444.597		1646958	247.828
2478428	205.061		2092162		14.4624	1400106	854.976		2565002	1678.95		1.41552e+06	184.194		1623547	116.707
1409748	200.476		2540468		25.8142	2498473	503.823		2571019	1813.9		2.07158e+06	144.784		2232510	257.751
2581036	391.803		1126894		12.5888	2548104	169.065		1156187	143.853		1293904	215.997		1267095	120.901
1377099	167.81		1153018		8.83097	2262844	267.35		2527214	179.09		1317195	152.46		963474	266.113
1226470	284.892		1122040		15.144	1720971	207.009		1522476	246.891		1419315	152.666		1009062	196.991
1873804	201.408		1124619		8.83763	2470332	454.833		1218452	927.924		1619994	119.908		1872812	214.925
2.45902e+06	164.078		2475009		21.6611	1679215	1476.89		1257703	887.304		1346799	158.733		1395335	308.604
1471406	99.1328		2466590		18.6178	1534767	132.188		1424676	492.71		1781721	139.725		1613877	97.6174
1155833	131.563		1155149		18.6803	1019955	444.285		2435005	125.548		1.76206e+06	154.128		1402878	440.012
1370971	173.236		2620306		15.1109	1736503	263.822		2522285	753.75		1.86599e+06	138.023		2298376	154.979
1235106	503.626		2351896		13.2997	1097079	186.822		1096017	348.983		1508009	101.01		2717779	150.848
1661031	102.081		1226143		36.0712	1500724	128.766		2346179	132.807		1434938	176.026		1300578	172.778
1564545	119.634		1650220		18.0948	1488202	193.966		2273864	180.322		1413921	96.2602		1335261	178.618
1192806	362.049		2429276		19.9843	2283457	187.905		1096363	352.646		2657258	156.104		1351117	394.305
1261711	445.384		2243868		15.9443	1391091	203.079		1138825	287.281		1951682	252.026		1338835	259.292
1259393	201.182		1133923		15.6561	2296900	358.895		1680719	958.328		2275605	149.782		1279200	107.369
2625215	199.959		1835411		13.6073	1139153	172.821		1099938	99.4902		2745167	1139.14		2686689	177.809
2692158	290.734		1270957		13.7008	1143650	356.435		1.0272e+06	1105.89		2890979	108.859		2679397	172.492
1347595	144.033		2580803		19.3564	1151977	396.67		2516596	193.731		2039502	265.992		1.23577e+06	198.197
2166675	402.702		2662450		16.5507	1206268	170.831		1275022	1415.69		2680960	1320.85		1262375	219.844
1279725	152.25		2594550		19.4084	1271425	134.74		1308516	1040.92		2713917	966.381		2467127	107.782
1339137	133.791		2532988		17.3662	1213910	403.086		1265659	1356.1		1.96206e+06	958.456		2456597	106.745
1289102	104.385		1116613		19.9957	1122475	97.0412		1893185	524.348		2800231	134.13		1337899	250.016
1342187	150.364		2590090		17.7064	1900936	1205.77		1144859	910.664		1365274	267.932		1309727	264.272
1318581	1381.2		1449020		20.7971	1157116	216.995		1228673	1398.39		1461643	484.561		2735239	170.283
1258543	1886.81		1144191		13.4257	1173166	419.134		1955649	391.261		1526248	811.472		1240555	155.001
1192726	134.613		1118612		11.7742	1185444	205.329		2572517	382.751		1.6107e+06	243.376		1276013	106.635
1322476	240.984		2626043		18.209	2456093	933.612		2600039	2040.82		1344766	1657.05		2741076	481.543
1299124	99.855		1214901		20.0807	1384147	2045.23		1245512	96.4689		1355885	1580.98		1305107	378.646
1327828	114.698		1329695		13.9842	2360109	163.602		2406657	932.581		2744260	1279.78		2857184	93.1122
1225385	519.109		1235201		18.7647	2306257	95.8026		2433818	988.35		1645461	481.455		2496797	172.104
2669877	790.547		1193664		17.8648	2473855	142.749		2181983	117.505		1361395	161.511		1897552	151.705
2620917	399.055		2662216		19.7633	1263648	246.583		2360899	712.432		1268696	178.727		2189692	105.669
2577570	97.6346		2591351		9.13909	1387785	1808.48		2052334	176.554		1333560	175.24		2720033	99.4104
2564934	314.976		1339953		11.8176	2158181	138.71		1335437	105.492		1328410	1383.35		2421652	122.528
1609604	103.879		1186709		13.6493	1202110	433.152		2442718	1936.77		1411706	110.768		1665131	359.552
2477369	157.029		2713466		18.2445	2350246	112.674		2187507	206.309		1328460	97.3877		2765764	174.935
2068525	235.218		2707512		26.6132	1315181	185.911		1336110	135.517		1.33322e+06	200.97		1514194	202.162
1217612	257.763		1293995		11.3075	1257909	241.918		1676785	224.889		1526620	2065.73		1238818	109.421
1254138	196.198		1146224		16.4927	2550796	373.432		1308744	144.213		1327838	1375.3		1.82922e+06	660.488
1357849	192.944		1210732		11.0577	1.97397e+06	104.445		2318834	139.079		1275597	161.675		1983183	874.804
1229830	105.58		1243831		13.8838	1277188	349.728		1306519	172.135		2667893	171.404		2494898	209.893
1219634	510.958		1302256		10.5148	2655417	686.932		1.01705e+06	1465.12		1263911	101.741		1378966	101.224
1272133	214.242		1328135		17.1923	1198342	107.876		1232017	111.527		2464674	109.285		2467155	124.026
1261079	391.4		1209546		15.527	2005160	239.001		1345870	129.771		1320285	790.066		2037146	199.268
1212741	602.635		1534138		16.6466	2229599	176.668		1326856	136.908		1317105	148.495		1395877	188.349
1260375	191.436		1146562		8.69695	1525919	170.905		1332124	187.259		2644891	120.606		1.88158e+06	278.11
2623997	464.988		1236793		14.6988	2321704	222.218		1321247	137.424		2352774	126.175		2721298	119.011
1252589	151.238		1331304		18.9303	2385660	241.714		2639348	376.436		2676585	118.579		1.86869e+06	130.704
2624579	333.074		2576344		16.6436	1220896	250.088		2157854	2654.91		2075958	95.9822		1830313	159.7
1242741	145.195		1139257		9.28269	1342760	787.393		2536041	450.187		1408376	134.446		2304185	222.879
2555026	366.971		1159899		11.5257	2417083	153.995		1319050	108.158		1460564	110.998		1852474	113.449
1784696	148.742		1248044		16.6241	1043873	254.212		1415431	172.936		1424639	167.707		2603627	170.543
1601178	142.739		2594692		30.0042	2381741	906.153		2027631	1388.65		1479238	128.368		1293615	199.367
2547150	435.271		1414406		11.2637	1898920	253.419		1476993	113.151		2610915	279.771		2249438	195.912
1175210	102.747		1.27153e+06		22.5045	1156566	169.709		1456776	165.597		1312732	549.948		1355530	105.7
2502375	342.32		1190340		20.476	1186165	192.644		1534693	820.535		1368326	138.755		1337446	135.665
1472043	142.998		1241395		11.9419	2788519	944.377		1446457	141.225		1381269	94.5879		2693106	124.583
1475187	275.436		1191379		9.84388	2470592	135.123		2616083	191.348		1380187	145.948		2256846	222.107
1241251	102.791		1235531		14.0934	1222940	492.686		1340286	139.368		1342146	2014.54		2339189	167.613
2498389	327.429		2473903		31.1789	1176066	188.877		1335492	197.499		2660923	98.0625		1874574	208.738
1237332	338.173		2228573		14.663	2400686	1301.18		1300159	136.883		1467287	179.883		1.5204e+06	127.152
1449793	180.517		1133848		11.4189	1493825	174.428		2564525	280.519		1254932	119.218		1747913	152.121
1139877	164.351		2488026		21.9437	2.01291e+06	306.888		1.81813e+06	109.245		1666275	155.32		2495840	127.356
2241706	222.99		2221159		17.0311	1068802	162.681		1265469	203.223		2199516	448.302		1883453	211.286
2286836	302.12		1206634		11.7781	1200943	150.17		1408533	130.143		1396660	141.081		2.00812e+06	145.435
1.98522e+06	244.683		2099281		26.0721	1.39099e+06	289.769		1309929	165.602		754081	206.393		1485794	134.548
1028993	387.029		753859		19.3014	1138789	235.108		1722365	746.411		1860940	139.516		1453826	203.324
1144446	1625.78		1242137		21.0083	2568145	1113.21		1308476	193.774		1085887	347.765		1474024	119.206
2071535	214.257		1275637		23.2442	1105281	380.058		1517765	233.624		2666655	1171.85		2258858	133.108
2337279	772.876		1261290		22.3338	2412509	674.284		2234576	145.641		1073728	119.983		1309693	162.772
1130284	1360.39		1734206		17.3722	764331	851.921		1822372	196.849		1172798	419.809		1383807	111.916
2406134	598.611		1345155		38.4629	2579683	567.079		2043276	103.244		2059297	1037.72		1898517	616.613
1106292	123.963		1392071		28.1791	1389330	526.215		1264099	192.357		1495466	922.078		2423665	170.31
1862240	330.41		1336461		24.4301	1325364	759.236		2000347	126.982		1940526	117.991		1266591	228.418
2289909	153.808		1070376		15.5842	1219058	119.248		1419215	184.429		2444791	426.612		1193823	278.246
2123229	169.753		1343328		24.2786	1943533	302.017		1427898	121.861		1868111	131.401		2159652	200.772
1220466	94.903		1255295		11.3644	2374117	195.975		2471259	872.883		2535100	214.397		1388231	243.57
1235157	124.486		1224457		14.2862	2706805	204.602		1795173	2402.91		2510098	119.337		1243596	271.248
1157208	189.116		1192201		11.995	2297883	100.468		1337296	132.432		2366564	108.276		1163940	139.574
2412722	318.388		1543970		12.6324	2463970	130.402		1552885	207.389		1230314	479.922		1.40352e+06	172.289
1440691	218.083		1248182		28.6704	1299289	368.529		1897605	2877.34		1169371	365.123		1380306	116.405
1203385	241.681		1200537		11.1293	1242639	130.975		1281396	161.615		2564196	115.194		1365674	117.806
1431763	182.753		1258783		18.7977	2544459	117.49		2549012	1031.51		1350689	144.963		2212417	447.63
1.64554e+06	1363.97		2493183		43.129	2431949	132.906		1320178	1132.13		1748396	656.529		2584663	369.394
1247048	233.244		1576087		21.9061	1.25051e+06	205.369		2537719	156.511		1330409	166.602		1795462	151.913
2548410	104.279		2421068		31.0606	1467490	342.668		1344843	1137.55		1396063	1001.54		1928256	240.892
1206854	227.566		1273652		28.8972	1150419	315.637		1716787	496.87		1347774	195.088		1326478	118.798
1450947	538.751		1739210		20.8634	1552384	215.152		2463640	102.164		1329090	255.79		1.3709e+06	95.0322
2571676	112.378		1376628		19.6891	2.7003e+06	170.016		2244966	236.143		1341634	171.627		1312688	95.4344
1217960	424.521		1085383		16.3789	2621051	110.825		2605809	113.177		2702314	760.738		1331495	177.313
1.2615e+06	511.527		1191539		14.1751	2492186	361.563		1546746	194.196		1933476	275.93		1399289	397.153
1244438	113.288		1286897		18.9831	1651971	422.097		2596144	1842.23		2250712	198.894		1384194	404.801
1229688	129.711		1101768		11.1537	1453945	268.914		1469024	331.958		2671075	335.668		1356016	366.29
1228323	329.848		1290934		42.5777	2122822	410.851		2600682	358.029		2648011	288.409		2627752	323.694
1331660	488.629		1412700		35.6228	1641620	102.075		2519573	185.606		2521350	1190.75		2452286	262.164
1.74462e+06	268.604		1331316		24.3323	1628161	150.812		1266045	185.995		1352808	341.748		1322047	146.55
1487631	244.263		1132058		18.5547	1666972	1425.14		1292776	197.782		1365325	364.769		1295477	199.679
1233378	135.63		1187616		14.5486	1242826	3543.86		1295507	186.218		2578749	881.083		1185282	146.297
1.74851e+06	312.907		1536359		42.0305	2204717	263.223		1331565	141.639		2098315	934.547		1.25418e+06	142.146
2031057	167.01		1190645		17.9304	1273111	2846.32		1.32944e+06	171.092		2246889	1332.06		1267481	126.727
1.45249e+06	231.144		1163948		17.1157	1235704	1043.34		2506874	613.496		2082068	147.233		1969088	251.76
1.29867e+06	165.629		2494347		13.334	1600893	419.584		1266447	130.381		1999780	470.544		1.27507e+06	104.442
2503189	141.094		2527251		39.5125	1203093	1062.96		1472389	254.963		1085234	368.431		1270036	132.59
2068236	130.487		2491556		42.9449	1273649	360.753		1138429	322.565		1299266	154.412		1246802	99.7374
2394608	835.923		1138354		12.4117	2464271	984.81		2.00963e+06	249.255		1339794	145.183		1233458	96.7241
2595620	141.78		1089508		15.6453	1182188	992.866		1514818	210.676		2798055	741.328		2643837	95.1912
2603436	163.755		2419993		15.1599	1427673	263.626		1754963	247.058		2761010	151.489		747886	110.702
2655339	218.48		1202495		15.1533	1313326	124.434		1175354	344.348		1252638	126.174		1.45013e+06	495.549
1574282	507.434		1445108		17.4554	1366938	267.906		2302312	2365.93		1261520	147.99		1406249	659.85
1317440	2972.86		2507923		42.7752	1183059	330.681		1182718	243.305		2203709	201.259		1367920	99.3094
1294463	124.619		2363837		44.5706	1520370	325.712		1430104	112.641		2565865	396.947		1362899	122.272
1274236	506.772		1841754		63.0345	1458801	770.888		1776490	120.669		2600491	485.863		1371325	169.981
1347487	394.684		1274917		46.438	2524120	739.17		2491368	312.067		2052072	171.568		1365967	172.928
1.56191e+06	460.421		2095879		39.3011	2259364	1674.89		1740975	542.946		2137268	220.95		2770530	103.251
1355767	321.847		2463999		31.7465	1160349	175.044		1189585	156.663		2124162	101.879		2679396	113.85
1586677	107.286		1323697		25.2945	1267576	108.774		2475405	1641.93		1360336	335.362		1348552	1815.8
1605662	399.239		2116353		33.1879	2163018	1034.55		1279696	243.616		1300574	602.071		2655966	106.081
2502679	220.627		2431663		29.1008	2.01132e+06	699.26		2429316	371.217		1.34149e+06	329.906		2477931	142.11
1498799	1193.79		1304942		10.5722	1457324	1209.04		1287307	242.863		1154446	146.303		2597542	160.763
1740365	100.989		2332638		23.3809	2515438	757.969		1354873	1249.52		1558678	129.77		1384673	108.808
1348223	540.498		1217085		18.6348	1225019	146.749		1234012	1729.13		1230503	688.49		1723619	107.704
1579847	485.412		1.93813e+06		31.438	2490967	213.276		2239550	2303.46		1348314	106.891		1701433	259.459
1236205	493.187		2516707		27.5136	1.98963e+06	173.228		1229079	638.964		1448081	2022.88		2166887	178.178
1582962	445.57		1199793		11.9062	1169323	880.451		2041714	1791.18		1572752	1488.62		1793740	202.345
1739678	250.495		2218771		25.2609	1757903	794.073		1617100	129.385		1468515	1104.33		1.70996e+06	154.187
1756983	274.707		1802655		18.6754	1229784	103.355		2557393	1329.08		1397540	978.907		1373163	199.781
1272561	162.037		1244912		33.7711	2188656	1668.51		2603307	2540.41		1418079	180.969		1385278	239.978
1318604	246.89		2413905		23.2999	2425383	109.556		2627902	2231.89		1766584	224.532		1425921	178.616
2623143	291.176		1797048		15.865	1238544	1418.87		1440312	310.7		1724801	120.977		1397004	192.348
1290162	578.494		954084		19.0971	1216005	1004.97		1328465	1706.9		2301799	96.5274		2091752	238.204
2652701	439.932		1170818		14.2387	2454890	153.653		2612655	1813.36		2686430	103.99		1323381	157.285
1377281	319.32		1160574		11.2593	1243553	327.938		1348830	818.932		1286058	297.766		2427934	298.373
1389556	98.6687		950761		19.3368	1187840	385.754		2748814	900.885		2604149	184.942		1450029	145.885
1306166	351.8		967172		15.2365	1140644	225.256		1307944	882.783		2006527	161.311		2698817	134.289
1314316	322.942		2245441		34.1347	1570826	945.462		1355398	539.446		2111375	130.201		1382412	148.124
1518201	496.903		888294		12.6217	2448261	445.251		1390984	283.009		1202114	1243.41		1871550	168.026
1359026	514.624		1032230		8.67747	1242803	1400.03		1493316	148.168		1.89214e+06	150.668		2776093	100.551
1162083	113.119		1743912		18.5362	1578577	110.434		1348469	176.653		1723560	326.949		2590557	163.961
1524532	162.683		1098786		16.3506	1241728	1386.15		1371509	244.189		1118388	1031.09		1303392	106.664
2542030	140.524		1439381		12.3587	1666962	124.634		1520755	288.686		2499652	508.062		1231583	131.615
1478881	892.949		1650600		10.9288	1243343	112.128		2637702	1177.03		1937182	182.619		1446299	220.669
1275345	213.473		2035954		19.3551	2436390	265.661		1755642	302.818		1.83662e+06	348.206		1247762	122.999
1275641	131.877		1006190		56.4022	1242950	1419.19		1.77503e+06	632.148		2579541	862.197		1429412	127.26
1277913	111.794		1994300		51.6079	2125648	648.668		2737200	248.273		1.95577e+06	425.07		1350238	118.449
1711497	149.624		2273385		23.2761	1139360	353.217		1338844	231.327		1.77786e+06	476.527		1502315	349.908
1279288	187.005		1016879		15.4602	1303924	799.796		1302622	142.02		1869242	556.096		2271385	102.845
2477967	99.3769		1144504		17.3395	1243788	107.992		1546286	680.088		2478473	228.726		1492891	97.6531
1207890	98.5902		1179602		19.6646	2458475	461.24		759436	1225.59		2448582	142.844		2826576	98.9643
1225728	107.495		1178291		29.8854	2529510	403.393		1158069	896.781		1667892	265.944		2754670	122.89
1272689	1122.14		2383177		27.1632	1867291	235.963		1165903	547.65		1189102	199.528		2178445	103.731
1993531	543.575		1192879		24.8073	1308249	778.083		2342737	481.115		2527238	204.837		2869772	822.793
1636327	362.793		2102848		17.718	1256568	383.668		1233157	215.128		1237407	139.824		1395096	296.58
1367915	129.389		1310549		18.5254	1684076	198.125		1225709	145.768		1254050	137.838		1565292	274.065
1247154	484.253		1308091		14.2095	1213993	792.533		1358733	125.221		2016114	122.553		1115980	126.78
1258268	804.843		1161757		21.7165	2890695	1270.09		2124451	286.776		2508366	196.527		1.92222e+06	300.498
1210472	96.7536		1.97867e+06		16.9294	1114451	858.313		1182459	941.714		1290261	139.322		2366684	154.317
1450240	119.423		1848157		13.1769	1221813	2479.96		1301777	278.02		1284889	136.223		2331878	131.35
1252690	118.656		1181075		14.1273	1426048	122.561		1268724	980.942		1859699	224.522		781930	192.624
1283394	220.974		1154861		21.5768	1715995	155.678		1315191	684.118		2151412	202.266		2712490	562.47
1224695	230.796		1638762		19.8707	1180034	174.68		2514917	687.306		2273545	153.665		2678718	113.073
1.77685e+06	300.426		1087016		10.6721	1294190	267.39		1219220	234.3		1054478	572.406		1288669	126.851
1.62916e+06	163.319		2171255		19.6488	2357086	124.779		1237594	281.005		1214507	462.127		1277864	119.192
1455542	154.54		1759126		19.1483	1220145	224.251		1227844	274.042		2287137	279.11		1.98979e+06	163.134
2529085	178.48		1203085		28.0297	1.78209e+06	94.6818		2541349	1814.67		1229958	314.057		1283937	128.189
922967	428.12		1.80425e+06		18.9311	2578782	277.957		1053188	110.997		1094675	556.8		798786	173.786
1918978	171.847		1612873		20.0214	2395575	460.116		2463143	324.261		1302476	410.972		1619784	174.722
1103523	282.968		1163833		14.6818	1957667	113.902		2478480	1507.35		1117185	647.872		1468871	178.734
1235655	150.447		1403096		18.9918	2335594	129.646		1090541	487.769		1158526	390.008		815267	107.583
2198607	174.59		1275021		42.597	2065015	160.863		1143153	125.238		1264917	314.202		2890144	151.999
1203903	139.553		2.08707e+06		11.0079	1778408	826.094		1156090	384.677		1.54365e+06	107.801		1479692	111.519
1161987	258.302		1041656		15.4396	1255825	310.513		2040303	765.834		1158636	207.344		2834264	129.677
1764263	237.087		1604635		23.6068	1456578	589.598		1169360	94.5037		1073469	436.181		1453896	132.499
1917778	295.635		2486916		29.5911	1554371	447.954		2493351	170.994		1119944	170.932		2847567	169.265
2406775	832.215		1402370		9.79659	1.7141e+06	1091.09		1234709	1175.41		1509822	145.401		1427841	527.646
1193846	705.615		1190483		14.1427	1.40302e+06	183.668		1683322	525.759		829863	403.656		2368535	174.323
2377535	941.597		2419156		40.1445	2414592	340.281		2663259	439.032		1722210	107.175		2777463	116.846
1227615	745.763		1049087		16.368	2750192	178.05		891797	144.675		1688111	157.129		1209502	103.557
2520742	518.731		1303386		19.3163	1315138	121.203		1430699	105.187		1177119	605.886		1358160	124.12
2359847	481.152		1092827		18.9378	1.91667e+06	1101.82		1541497	722.49		1203923	155.507		2410342	93.9132
1927869	236.414		2161181		27.3134	2325786	681.025		2.56593e+06	467.205		1173384	563.558		1323680	175.767
2215555	228.565		1355244		19.9824	956129	326.879		2614099	497.473		1804188	153.923		1317905	141.756
1687551	130.519		1224513		27.535	1405637	350.141		2585907	107.565		1230544	160.027		2699769	260.854
2566996	216.524		1182159		11.8491	1105536	410.198		1281330	407.53		1120798	122.76		1844374	114.866
2055965	359.342		1228745		14.4681	2190098	275.442		1208873	1916.68		1205266	244.447		2595079	165.329
2497919	297.499		1112728		15.8233	2211302	202.867		2261220	265.623		1161949	230.556		1206078	92.8991
1351746	420.95		1256505		24.8122	2578953	411.623		2436310	2060.92		1279073	108.122		1202719	148.357
1.9494e+06	95.6527		1145730		17.7229	1348998	354.709		1290324	93.0986		1252096	144.151		1807740	112.435
2527478	246.278		1293029		20.6567	1242307	698.963		1813620	121.337		1123511	137.071		1385203	123.909
2441602	458.396		1.46839e+06		20.5633	1291770	274.731		1295541	492.994		2446851	199.452		1381437	124.113
1.90847e+06	534.828		1244187		29.2794	1323548	258.453		1268344	149.546		1186309	208.747		1280774	140.09
1286915	211.038		1.81634e+06		26.0517	2.55579e+06	255.145		2494033	570.137		1309842	353.464		2675031	361.945
1334080	821.279		1.89745e+06		15.5595	1270100	616.244		1197809	3071.2		2639388	594.929		1305595	117.185
1.90338e+06	93.9747		1279279		33.5948	1.44368e+06	149.612		2644130	1748.42		1775064	126.081		2699606	131.817
1223315	434.31		1489110		20.7171	1351391	378.367		2227028	126.137		2.45127e+06	235.337		1154537	103.234
1302615	520.188		2145458		15.3575	1316359	831.837		1485997	1670.05		2708003	524.101		2245268	96.3796
1846049	129.399		1256327		14.6071	1299074	981.267		1756619	241.439		1573051	309.033		1667595	114.75
2278534	171.708		2490200		13.0926	2575640	608.463		1299316	3038.11		2354833	126.094		1360216	114.716
1285658	781.258		1273650		18.8434	2480092	346.731		1483585	770.163		2539674	99.5699		1377428	214.099
2442015	374.104		1762175		14.244	1900892	875.503		1161472	100.637		1271780	128.427		1572044	398.729
1278526	93.9588		2109945		17.3458	1.66435e+06	157.354		2537701	115.43		1306840	113.948		2098485	100.208
1326527	188.949		2466316		16.8281	1218374	626.828		1891643	201.921		1227703	1520.47		2715631	93.1132
1957758	294.204		1294646		10.5586	1521912	318.96		1622377	1171.57		1286784	107.881		1842181	110.348
1425010	105.961		2446793		26.0794	2445876	93.6276		1419344	2646.59		2519203	136.902		2739332	213.961
2522521	1049.07		1293308		20.8535	2387466	156.146		2584635	311.462		1272307	1850.01		1671788	210.825
2544371	99.6053		1273164		25.921	933366	119.637		2452522	425.669		2733165	261.239		1583732	114.298
1473471	244.693		1213718		14.7441	1240133	1039.17		1161695	121.797		2011911	131.664		1378791	93.2393
1264477	99.9795		2706614		24.7193	1717466	184.141		2410878	1509.26		1.78154e+06	783.334		1661380	111.234
2.64198e+06	740.147		2382352		22.1867	1204669	942.317		1503948	1902.14		1302267	354.56		2.83064e+06	123.459
1282635	335.59		2441595		16.8685	1.75442e+06	252.575		1390440	167.039		1435668	1053.54		1372903	145.368
2556191	408.821		1322294		13.2348	1200789	1683.31		1820319	422.514		2193954	188.885		1.40322e+06	243.487
1399151	437.533		1266871		19.5743	1267088	1671.96		2001708	642.893		1991286	563.915		1413975	199.082
1560470	126.89		1321896		14.2965	2.04681e+06	178.78		1864264	206.025		1715310	1874.87		1302396	157.012
2527285	210.118		2490400		30.7734	2656277	1779.42		2533708	342.42		2215711	454.133		2751963	137.721
1251775	259.255		2464225		18.1261	2014315	213.512		2.63095e+06	143.358		1281418	608.884		2672442	146.421
1381309	202.114		2636063		36.4241	1337816	446.853		1724067	268.905		2752681	271.352		2848551	121.868
2288994	180.612		1453755		24.2064	2476145	260.731		1293970	1506.77		2770847	129.893		1430420	122.286
1690069	164.585		1164890		9.64198	2493251	293.906		2578691	1117.23		1285688	244.468		1412126	128.276
1367469	149.74		2579886		36.4457	2.00242e+06	196.701		1294126	1543.86		1614746	130.708		2115362	107.391
2266120	1454.84		1307747		29.4471	2498972	211.897		2482848	178.274		2.08967e+06	842.726		1363816	248.937
1194441	1317.26		1123849		11.9967	2637304	153.19		1255353	96.718		1539860	165.889		1369257	299.247
1534858	118.127		1169776		19.3883	2314218	178.266		2924629	1490.07		2800869	93.5738		2.62019e+06	180.077
1907813	339.903		1121826		16.606	1347449	411.406		2659018	227.985		1.99344e+06	837.817		2000159	1120.96
1264860	1280.63		1292299		15.9706	1528280	1301.6		1.84733e+06	285.879		2703858	553.544		2299422	369.88
2359044	523.414		1286479		12.8893	1943010	875.713		2241741	241.271		1.29514e+06	130.681		1278628	152.329
1186666	131.53		1230834		14.8516	2107775	175.461		2583315	121.658		1669305	96.3689		2394310	280.105
1228737	428.959		1233037		24.3369	1674792	158.436		1472232	106.757		2798970	212.695		1.42869e+06	123.779
2137996	310.574		1258066		13.4146	1658415	1188.23		1404891	128.091		2386263	133.174		1723843	210.578
2614890	420.586		1165297		12.5286	1424373	112.157		2639091	332.894		1614808	273.622		2219790	222.658
2517808	369.922		2471696		32.5261	2641603	226.259		2516918	792.934		2.09506e+06	137.827		2656842	148.883
1200691	232.325		1.52466e+06		28.5958	1.95098e+06	968.064		2505723	2627.33		2012038	137.599		2286557	288.869
1295690	108.658		1204065		29	1331342	262.046		2619713	234.393		1.89417e+06	226.108		1656753	125.995
2579519	402.102		1.65949e+06		23.0439	1306084	666.766		2633947	1638.95		1344755	560.65		2748439	105.173
1255667	197.979		1269738		20.3717	1308775	629.786		1271265	229.135		1639308	150.473		2900092	127.999
1293383	124.436		2627919		52.0811	1335699	170.654		1296767	492.082		1340235	584.059		2838521	97.1781
1946147	143.596		2555212		56.3832	1366193	212.376		2622098	235.212		1353772	163.164		1404361	110.477
1964228	116.21		2556482		33.7941	2724720	836.082		1259706	248.822		1296199	123.915		2716164	131.202
1367958	130.843		2611416		48.5508	2659354	660.684		1365558	953.65		2220995	125.948		1412059	285.3
1318884	116.246		1283914		18.1252	1818447	382.413		1328363	594.188		1356308	120.503		1422527	128.764
2388004	1145.32		2547571		44.3354	1282906	312.637		2.51296e+06	144.699		2116351	102.912		1.4522e+06	95.0421
2468175	123.577		1271584		23.3126	2367495	346.683		1385587	380.064		1.52511e+06	301.577		1.5257e+06	131.009
2195893	139.631		1444294		29.2762	1289039	257.893		1281366	103.399		1486070	319.979		1.53713e+06	125.809
1117397	1089.85		1207652		21.2344	1264029	360.354		1891308	269.604		2319106	210.306		1678976	107.896
2119251	1138.54		1345962		52.365	1280589	294.533		1210290	394.539		1395846	229.222		1371083	133.719
1649076	160.765		2429878		40.7546	2370602	1738.85		1217340	257.127		1356271	195.594		1385493	135.786
1766177	901.982		1.21769e+06		54.8987	2435947	223.855		1286212	131.383		2.03596e+06	346.416		1363610	149.108
2186814	119.991		1230919		26.4269	2352835	281.349		1363802	286.877		1447039	316.12		2763223	137.524
1266515	217.9		2501601		38.0944	1482957	1140.18		1243044	177.547		1439883	171.063		2613445	202.365
1441911	292.881		1195899		37.8317	1970262	192.53		1258867	119.121		1191453	434.811		1554255	765.024
876460	289.573		2559925		48.4357	1407502	991.32		1276196	135.782		1214399	369.957		1553304	1212.21
855594	338.643		1190337		42.8961	1244728	309.414		1546329	571.898		1311369	156.609		1386808	107.055
2075841	114.435		1483585		27.0173	2386120	495.859		2577572	197.331		2079767	699.13		1402671	131.978
784810	327.893		1162322		52.0883	995525	271.4		2082528	121.05		1295584	122.052		1344268	166.542
1698826	252.789		1255722		50.8327	1143973	702.226		1436287	937.653		2573942	565.147		1329655	115.423
1131173	1020.59		2429451		26.0032	1155669	205.586		1607815	3421.38		1338854	114.599		1413619	193.401
1.95864e+06	227.155		1191095		26.8559	1128989	286.768		1636469	228.516		1342799	348.246		1254809	93.8196
1203216	266.913		1398660		23.8725	1152500	1779.99		1300389	192.82		1.46867e+06	105.127		1365428	125.929
1144777	986.695		2709517		26.9265	2170655	378.055		1253491	183.809		1359272	301.922		1.40275e+06	123.598
1365489	108.472		1185699		15.8837	1400150	225.56		1469399	788.529		2132558	528.508		1429614	106.726
936860	298.546		2562248		26.678	1538707	487.546		1227139	193.323		2566543	375.699		2741449	110.173
1019603	190.52		1093367		70.2805	2243798	357.941		1308871	1026.46		2589771	175.262		950065	99.5026
1751556	195.778		1191842		23.2742	975987	126.136		1188100	128.052		1284806	176.915		1411427	107.132
1046299	161.191		2433904		19.7949	1920978	137.861		1.77713e+06	3589.72		2113641	702.273		1263761	218.295
1.66183e+06	340.51		2455140		42.1783	2103258	169.456		2524099	195.574		1.32067e+06	136.823		2103632	106.709
1202154	292.334		1198177		23.9363	2278917	149.632		1697215	101.889		2002756	110.346		2525753	134.403
1662067	322.291		2462729		24.3267	1241330	315.199		1310581	138.258		2177150	503.25		1378401	165.115
1082275	989.254		1195519		24.0875	1154677	503.195		1911159	157.339		1301627	149.787		1819889	164.206
1283029	244.359		1172162		14.3561	2142382	270.818		1.79152e+06	2258.81		1280819	273.034		2089000	255.931
2348289	175.985		2486714		22.5601	1221361	1384.21		1187300	114.857		1837366	132.798		1421434	93.5221
2257960	296.485		2173957		54.4	1244676	1651.44		1168525	94.096		1272441	309.082		2589363	183.17
2316965	268.094		1236172		22.2535	1276691	1602.92		2605249	3577.35		1403029	620.907		1294484	178.529
1232594	173.182		2124409		24.7395	1225386	1566.2		1180078	123.093		2489807	424.903		1294396	179.843
1300255	487.375		1651167		41.6939	2712324	744.169		1831904	1800.26		1287353	342.598		1391769	227.96
2530833	209.206		2576167		31.0431	1550007	3474.5		1307457	1893.03		1247877	405.239		1674910	124.555
1758909	628.488		1241040		35.469	1337179	210.691		1456619	1864.36		1230904	95.1637		2.08064e+06	131.852
2167207	191.99		1.19554e+06		20.0254	2858316	281.616		2600076	1792.94		1238128	191.674		1337500	237.92
1780970	198.876		1200653		30.9515	1206659	1246.46		2449042	182.027		1266867	543.823		1401648	121.312
1127151	163.707		745128		23.9306	2508976	733.081		1252632	120.426		1248500	155.807		2360688	212.56
1203256	362.362		800219		23.2841	1194078	349.166		1.46024e+06	2045.77		1234451	103.305		2699765	226.84
1622420	94.5846		2386323		22.3818	1178650	1042.31		2580955	142.335		1198399	182.872		2647572	96.0405
1962592	185.26		1237400		21.4017	1246982	143.306		2174964	100.947		2623263	294.038		2574069	107.75
1034112	268.835		1246514		31.0633	2603734	474.559		2515667	127.615		1063687	132.215		2648316	110.651
2030042	222.911		1597271		33.4199	1.57605e+06	386.873		1311762	112.585		1251403	106.069		1382384	424.03
1016368	203.397		1345677		59.4856	1724149	668.681		985713	1321.81		1232102	93.7486		1592008	371.401
2057828	259.865		1.21466e+06		29.5907	1881312	300.081		1170114	134.255		1302224	128.892		2641416	109.34
1068683	309.015		1388272		29.1956	1450265	1052.61		1072793	1258.77		1.02516e+06	109.497		2628210	113.646
1067234	349.184		2363037		28.5174	1916476	285.62		1100816	1315.75		2788795	197.598		1923500	152.01
868249	278.551		1009183		29.4705	1212923	523.519		1140226	128.253		1181567	248.761		1269412	140.56
1109478	202.206		1203679		19.8222	1123272	309.92		1174625	1370.2		1317416	247.869		1296843	107.408
1077341	171.475		2550015		36.572	1259468	230.513		1195038	171.278		2282514	128.358		1391542	241.441
1081282	171.35		2441350		32.3661	2178373	320.045		2103624	100.686		1306699	152.856		1405134	309.27
1045702	154.884		1363945		31.0496	1331954	293.496		845637	143.845		2216855	456.754		1389732	363.379
979250	312.959		917377		29.8591	1335653	235.295		2442473	193.905		926375	564.567		2866474	683.423
1024430	503.673		991346		32.5199	2286715	609.888		1403316	2402.5		896253	304.01		1503023	157.741
2021610	365.318		2059122		29.5308	1320656	381.744		990109	281.982		1153251	100.671		2290172	129.576
1973741	200.804		2564030		40.1876	1222675	421.7		1422609	2263.71		1227160	355.139		2753454	112.704
1144114	266.587		1152210		28.7077	1050193	772.799		1147818	113.709		1221493	562.806		2580991	92.9393
1076438	165.177		1245789		33.3004	2408390	471.205		2316866	598.485		1187552	302.78		1223417	311.314
1200035	429.133		1332787		28.6327	2607713	724.734		2510340	821.633		955332	126.483		2658406	104.981
1065443	422.395		2146848		23.3262	1.49958e+06	381.024		1027875	410.977		1158588	95.2382		2907883	120.111
1090180	218.151		1660912		33.364	1498777	655.263		2542679	817.844		1102350	291.574		2556344	868.594
1117402	1204.36		2280816		15.7014	1209595	635.308		1335581	1954.93		968194	161.326		1973056	128.539
2225183	297.553		2363942		21.054	2241157	198.519		1419312	148.881		1122204	481.343		2551076	108.974
1034223	272.744		2063957		10.0959	1274403	549.797		1955280	1061.04		1121987	511.932		2221145	542.39
1151114	559.278		2152181		14.771	1353065	350.059		1295676	2003.24		1151703	354.889		1926685	100.021
1.95778e+06	681.408		1050844		18.1937	1232980	1722.41		1043736	152.211		1344842	579.938		1368180	117.504
1090938	260.471		1199093		14.1333	2461575	180.235		1746022	106.56		1214469	222.872		1730149	136.692
1183033	1200.8		1361713		10.1304	1269071	187.976		2128438	103.504		2444656	732.358		1362692	113.795
2313391	235.542		839101		10.1411	1261735	192.421		2064610	109.611		1224568	195.177		2449651	109.577
2281246	635.246		1.81951e+06		16.8472	1232758	342.081		2285214	1069.3		1199356	136.504		2348261	107.262
2155445	297.42		937988		15.4195	1522248	303.595		1301391	119.822		1213712	156.978		2372211	187.894
2433669	346.592		1060405		7.20706	2398244	126.714		2539503	231.939		1340396	296.526		2514284	148.366
1.5321e+06	188.214		874430		8.60372	1251822	371.134		1964748	612.849		1201220	157.787		2901713	108.926
1217908	173.045		1130811		20.7267	1141967	357.044		1325387	156.573		1290064	323.131		2443530	134.228
1524638	95.8909		2227175		19.7534	1243568	231.652		1211594	463.183		1235632	145.14		1362356	183.718
1226723	332.489		1632645		29.9127	2598794	1484.28		1243170	135.42		1228061	254.102		1.3631e+06	164.67
2010132	442.086		890858		17.0691	1333486	404.867		2323237	1453.09		2164413	168.523		2562717	114.165
1252405	110.873		1009260		11.1743	2138172	224.505		1248974	1092.62		2035336	160.627		2483750	172.183
1243233	181.419		977611		8.83683	2236383	1803.3		1439370	1537.1		1727099	208.393		2593648	163.664
1449157	199.421		1099338		6.25806	2797349	1201.51		1264358	150.671		2.08964e+06	133.26		1.45398e+06	226.471
2.0023e+06	147.381		1115554		18.3027	1248300	224.994		1287181	280.02		2453680	145.739		1.53897e+06	132.799
1280239	202.354		1138784		13.4234	1197787	131.518		1981225	342.116		1157599	94.5611		1333075	122.272
2098807	561.583		1123296		16.5632	1140243	284.917		1.66625e+06	119.165		1847491	486.72		1361922	171.898
1981358	107.409		2225771		15.539	1209926	1672.13		1477078	127.545		1156131	93.0082		1853097	311.99
1634999	179.954		2471275		20.9502	2025204	251.7		1311775	171.786		1184782	920.686		1237047	259.736
1328260	180.835		1191347		18.0672	1035520	168.935		2055029	110.867		2402221	142.152		1314782	134.482
1685791	104.734		1203232		15.0516	1053811	199.409		1483057	155.171		1258164	913.281		2.02059e+06	320.954
1242833	103.999		1175525		21.1423	1150687	387.851		2645547	206.898		1741924	459.403		1866823	167.828
1631169	395.631		1212721		23.7234	1545351	1519.75		2532676	666.304		1952574	1178.61		1277730	102.513
1817611	137.452		1634180		9.35455	2.02563e+06	147.325		1335474	247.842		1140991	111.539		2.73151e+06	140.532
2621671	111.22		2389673		25.1565	1079313	219.231		1321481	148.716		1860066	371.368		1217130	94.701
2107028	319.222		1643522		18.6857	974285	158.214		1321713	339.86		1270809	806.151		1427111	93.2007
2364222	233.122		2554133		12.2243	1105714	247.667		2304409	515.014		2492549	205.398		1246965	114.375
2619317	442.339		1202449		21.7038	1748800	1290.94		1321449	210.377		1387371	150.362		1385215	123.338
1270202	267.062		1033675		10.8271	1108826	210.689		1593639	157.571		1276467	260.065		2474033	96.2981
1647019	289.033		1146325		15.1777	2353528	178.47		2556335	95.512		1331294	220.656		1200088	170.608
1305366	362.975		2552396		55.2628	1599723	1440.39		2553659	163.799		1346839	744.228		2556818	123.784
1191005	164.528		1112672		13.7862	1078755	286.63		2463260	334.332		2650594	1023.06		2221506	140.515
1999927	192.808		1112647		12.4881	1.84413e+06	364.716		1606150	130.292		1235370	123.556		2635381	257.472
1216274	208.742		999712		11.9433	1066163	196.942		1601632	2091.01		2448928	397.389		2446736	105.253
1307577	218.592		1024281		5.30709	1959451	282.249		1.44441e+06	231.469		2575356	179.689		1353717	114.586
1294522	891.478		1181398		25.25	1905605	172.506		2130502	483.898		1.28114e+06	700.667		1239266	232.834
2554189	488.703		1081906		9.22773	2342525	942.344		1806520	98.1775		2576196	256.665		2371362	1703.06
1302730	174.379		1506127		20.299	1099742	237.397		1301708	1975.25		1282416	148.327		1317712	187.932
1420742	1129.82		1238586		22.3712	2446931	840.416		1550837	2030.41		1397324	184.934		2548337	171.442
1279930	1141.91		1140279		10.0706	1089990	1095.42		1319540	410.529		1248749	115.115		1651507	525.772
2099955	227.981		2179923		14.575	1084871	1133.63		1331215	531.218		1215107	662.914		1230823	124.711
1352472	1254.3		1843053		15.461	1230091	391.023		1326077	515.324		1327310	127.328		1231121	133.473
2090953	238.375		1.93472e+06		16.0607	1090155	212.794		2.04461e+06	512.666		1308390	225.952		1216032	129.179
2515745	1090.93		1353110		21.5056	2217382	577.045		1336559	926.569		2633319	464.554		2340552	129.751
2123916	270.009		1314729		12.3712	1117972	207.765		1334193	980.122		1335894	201.266		2044515	100.775
2521697	416.702		1277564		14.8564	2297716	160.046		2551844	117.496		1327958	847.573		2349802	149.82
1195639	109.282		1.24301e+06		20.9868	1214325	233.942		2526246	311.824		1290260	102.603		1747007	429.045
1253885	314.579		1580608		21.163	1665374	1110.51		2517674	103.452		1623292	170.34		2249710	101.832
2599272	326.458		2488643		17.1706	1860312	960.977		1348092	357.619		1929853	93.4627		1589459	165.303
1260579	190.836		1490475		16.9193	2494917	182.446		2578367	173.294		1.83423e+06	356.502		2510873	185.649
1.83924e+06	552.066		1374394		25.6814	1078445	307.377		2437159	370.833		1269562	99.73		1328747	111.567
1251226	169.37		2547347		23.561	1205963	898.073		2642957	343.04		1286302	99.7991		2.77231e+06	304.496
2459190	892.511		1295004		15.8863	2238144	173.775		1789667	136.968		2663701	540.211		1354245	187.042
1263059	289.453		1644046		15.7113	1153493	1166.27		1744443	110.189		1.92318e+06	186.133		2937594	112.367
1683875	671.659		1266394		11.9905	1137360	297.775		2531429	192.502		1886073	255.926		2271245	178.136
1329083	286.833		1321796		24.7488	1141611	962.032		2614223	97.5692		1538290	224.296		1401471	621.573
1300487	294.467		1232879		9.31523	2244036	1326.33		2563667	521.121		1436049	271.405		1.43456e+06	106.553
1231001	122.622		2638586		36.5759	1122847	170.159		2640565	931.895		1949664	312.192		1383972	706.628
1249588	136.799		2405423		17.7092	1184579	1671.36		2589022	883.891		1632051	102.259		2508649	130.883
2635171	735.928		2541938		20.2857	1104523	205.642		1269890	208.647		2695423	580.73		1489055	96.0291
1413478	164.523		1219350		6.703	1171895	212.609		2627044	170.087		1486862	241.71		1375667	98.6003
2181885	1150.05		1194861		6.62057	1168489	303.542		1233607	279.496		2289904	143.329		1375735	177.677
1273801	214.431		2709815		25.9105	2210684	142.256		1968384	1289.66		2543605	353.618		1758198	121.775
2634403	645.982		1244912		8.24239	1101543	743.521		1270528	220.428		2570548	167.307		1.21063e+06	111.026
1224064	873.523		1916520		13.2035	2214303	1221.89		2326332	598.991		1514130	228.506		2347795	101.199
2569564	256.299		2515199		19.1322	1358580	1127.66		2733183	1282.38		1300532	126.861		1271103	113.609
1.24749e+06	650.738		1189819		10.1113	1414719	1009.95		2751651	155.811		2581940	282.477		1198260	106.967
1558952	150.843		2508410		17.7551	1264576	465.329		1.76085e+06	1073.77		1.34258e+06	93.2073		1596837	113.957
2456299	510.118		2641500		19.0382	1260337	338.524		2540337	1272.38		1720715	193.488		2736047	111.263
2466909	272.324		1326103		18.2327	2507834	218.007		1784951	98.057		2382916	459.846		2709891	184.172
2443875	499.221		2583581		19.8239	1265380	384.935		1137853	519.858		1782129	113.005		1440044	112.602
1230585	467.198		2243457		10.7159	1244974	1653.02		2596535	543.143		2420592	250.729		2772515	93.1171
2474084	227.924		1257929		14.627	1266841	359.205		1166384	433.741		1253258	137.547		1361652	110.767
1212239	500.549		1289157		29.7827	1096285	1483.54		1.96754e+06	231.32		2.05133e+06	164.544		1327682	96.1971
2541222	914.755		1202813		14.3381	2374795	852.148		2100909	1277.29		1432740	119.277		1348024	151.271
1526428	132.897		2575432		18.0572	2586030	113.782		1122404	383.146		1628950	634.653		1345898	141.788
1476206	154.109		2600014		13.9832	2465964	473.367		992975	308.877		1949511	105.309		1324363	120.415
2549034	567.906		1388304		16.4171	2469970	894.404		1504997	483.017		1.90729e+06	174.04		2641463	131.622
1196781	656.357		1252127		10.3869	2459560	1024.97		2255345	3307.78		1659799	130.945		1270497	228.131
1910323	103.394		1183697		13.473	1231692	439.383		1285889	1538.09		1903770	723.83		1260478	493.62
1371911	583.464		1352652		17.0273	2300502	151.683		1095900	885.993		2310631	355.047		2567655	136.397
1377258	387.994		2542772		15.5069	2378802	2522.85		1290709	1588.59		1331824	188.733		1303494	107.171
1414440	411.246		1266264		20.8459	1242783	498.698		1279492	1013.93		1301958	232.975		1074120	113.143
1932756	182.525		1292535		12.4415	1176714	104.975		1258408	1362.51		1579499	107.491		1.88745e+06	95.6492
998240	174.435		2634269		19.5438	2215738	348.218		1648530	135.225		2552710	328.416		1336507	93.26
1021059	114.543		2378263		37.2156	2520595	1045.88		1034601	1636.86		2557006	102.116		1311373	172.011
1089546	388.317		2224564		13.6501	1279940	353.287		917457	1391.89		1281844	121.215		2699367	191.169
1040536	246.161		1201646		21.8388	1348783	429.529		1.60049e+06	95.5705		1326590	153.815		1378316	164.935
1121022	389.93		1872334		12.7173	1295148	1092.29		1615668	131.271		2091820	226.049		1330373	96.7723
1079029	204.19		2413063		11.0249	2121402	122.705		1489406	1333.29		1283611	117.489		1391569	104.907
1021521	211.458		2223752		24.2097	1269022	457.547		1.01365e+06	1967.37		2.09267e+06	463.12		2685316	282.62
1095980	107.759		1228416		19.6531	1329825	467.726		2253512	308.534		2605233	335.557		2719892	204.8
1078668	121.984		1216316		11.2445	2192294	302.277		1043085	1942.34		2570994	182.629		2580987	140.868
1056540	117.827		1171572		20.2098	1287916	288.188		1155200	675.356		1249538	350.868		1415555		15.262
1437433	849.977		1239190		18.1902	1309431	350.042		2496028	141.977		1287404	260.807		1435116		31.7679
1239842	179.726		2.55447e+06		14.0905	2424963	670.931		1167668	807.902		1277374	165.395		1215096		16.0916
1158190	234.43		2187194		15.9588	2365696	326.735		2723352	347.023		2345911	107.489		1071105		34.2452
1596314	113.386		1140125		7.29627	1273478	1305.19		1201484	227.458		1.28777e+06	394.294		1244163		56.6579
1066301	219.54		1187442		13.8834	2569029	1133.38		2547098	780.734		1288634	279.15		1932225		30.9677
1342709	1016.15		1198263		12.4676	1284716	350.954		1296289	93.8182		2689456	1079.17		1344880		16.9578
2266417	127.643		2620976		24.1245	1268076	1307.85		1265247	169.669		1264673	108.352		1180097		27.7119
2317217	151.201		1263627		16.1004	1578399	159.66		1255272	263.458		1313054	313.481		1224395		40.1792
953429	670.595		2363058		25.8125	1330293	172.74		2473149	1362.48		1245805	357.516		1249195		19.434
2271046	1051.22		1208913		11.106	2569945	1530.75		1255145	433.639		1313838	134.494		897512		44.1035
1168137	113.969		2551160		20.4239	1272668	1118.09		2596591	1063.06		1288944	188.414		2073440		27.9901
1800643	291.28		2508540		17.2731	2473640	159.044		1243195	215.426		1197445	164.875		1378878		19.5091
1078807	465.981		1245897		13.236	1719180	273.179		1145887	94.7005		2624014	944.656		1.00826e+06		38.4141
2400372	129.989		2307122		18.2148	1354244	750.025		1235440	686.109		2.59118e+06	754.046		2119056		29.8127
1165354	286.712		2551505		23.3777	2298079	317.243		2674835	1519.99		2564030	795.772		1128096		33.8803
1108483	1013.66		2104746		18.205	2597511	1169.06		1222802	339.185		1838285	181.136		2217894		54.8249
1087306	280.227		1.64403e+06		21.5787	1.64579e+06	102.07		1239351	349.919		2604509	2453.66		2364224		87.2284
1201446	459.527		1229023		18.0408	828422	141.292		2118512	843.05		1969160	128.093		2631724		73.527
1926424	179.851		2522767		20.8413	1.73043e+06	100.494		1.74218e+06	120.217		2643732	351.907		2408348		19.6407
1231407	664.436		2387363		18.6024	1232680	494.076		2190458	140.379		1294379	426.913		2572489		43.4339
1405073	145.478		1866264		25.8997	1627429	123.036		1333151	222.561		1226088	345.731		2353024		62.0634
1248397	359.422		2507647		18.5684	1293956	1243.53		1405865	1745.19		1470805	265.092		1180804		20.9407
1109276	353.24		1251889		13.7475	1614388	1486.64		1.31983e+06	1477.43		1662011	187.084		2443704		67.8275
1192273	235.762		2509820		13.0237	2371689	1076.95		1373651	1696		1.48589e+06	133.234		1146995		19.4705
1138565	508.385		2522015		18.9575	1439743	819.405		1253150	117.227		1481826	217.483		1326105		48.4542
1232661	160.749		1206853		10.2976	2216191	545.465		1334544	1751.36		2188868	125.102		1384285		38.0319
2366516	493.387		1170897		8.57231	1682756	2067.6		1287505	94.976		1316141	181.863		1338386		40.1352
1244020	676.948		1221290		15.453	1186510	1854.34		2667523	177.422		1265075	93.5193		1351170		53.5028
1698151	133.234		1259183		17.9452	1207930	128.174		2452420	608.102		1319147	211.074		1.7956e+06		36.7206
1944444	98.5381		2065085		14.6259	1240805	237.439		2077848	2707.88		1589568	1226.77		1352869		43.307
1212980	338.096		1202809		8.875	1204357	132.43		1412377	97.3502		1102103	97.621		1298615		86.8886
2468593	535.91		1164391		17.7667	1208206	258.405		2641482	2574.07		1203580	929.432		1335573		48.1648
2400806	263.573		1181796		21.842	1097405	1089.89		2545103	479.145		2306324	299.977		1356338		30.1089
1059141	301.47		2148630		17.6876	2556261	965.987		2680573	1085.05		1929273	209.183		2780373		31.057
2258343	100.891		1193125		18.808	1858619	139.609		1688083	194.394		2205766	494.305		2834389		32.9001
2439872	352.874		1151254		16.4622	2319084	1368.54		1552464	1957.53		993056	95.5954		1425433		33.9761
1420475	354.862		1119732		21.3623	1741524	271.416		1411314	119.062		2.32482e+06	243.829		2713980		20.8382
1.69601e+06	458.21		2199411		15.4284	1913309	1210.57		2438550	1314.66		1133840	1026.25		1842234		75.152
2285019	141.432		1110161		20.8392	2482535	916.574		1728208	270.067		927981	261.48		2043335		22.421
2501245	133.903		1222945		12.3541	1099761	251.461		1846918	154.05		1122767	1431.94		1350931		48.3077
2560521	213.105		1207613		9.48925	2421056	133.529		2655924	3722.77		2289852	115.389		2706399		56.525
1946296	144.571		1265018		23.2352	1195774	143.459		1272017	158.447		962101	265.669		1370716		52.209
2023253	102.522		2462699		25.196	2424865	212.195		1301082	251.241		1088947	149.505		1257713		48.089
2116874	508.041		2544579		20.9288	2257639	702.538		1.82789e+06	122.413		1128461	144.78		2785522		35.6428
2593763	145.183		828271		15.6413	1.74604e+06	1341.25		1486173	105.219		1193385	144.117		1455089		72.8399
2483527	94.2238		898706		19.1876	2322925	1252.05		1261901	206.251		1202749	141.265		1.40372e+06		48.8253
2449069	114.37		1659436		68.888	2955364	268.6		1288240	252.661		1183063	146.253		1506254		68.3673
1268048	105.602		1081366		57.1807	1.89897e+06	199.449		1562183	153.03		1233695	216.859		1341414		48.2218
1326387	733.338		2.08554e+06		90.1107	2239353	113.613		1607762	105.585		1152941	104.644		1477675		73.0927
1838257	730.404		2111073		85.8796	2263212	819.22		1219244	192.215		1.98844e+06	127.119		1363197		48.2255
1880521	742.34		1495750		60.3858	2106266	199.369		1151976	1323.62		1216524	117.465		1639155		37.6284
1938359	542.773		1616486		56.8794	1098719	170.714		1233083	1656.28		1127067	334.388		2801402		53.6867
1239860	1491.53		2756069		49.4295	2084422	387.494		1356238	345.881		1244738	191.744		2812941		72.1045
2536782	302.825		2700103		60.2298	1047868	114.309		1388367	521.678		1236728	432.32		2772651		31.5798
1343560	231.571		2409973		29.4875	1152753	660.102		1223755	302.14		2331204	136.018		1348485		45.254
1246286	181.075		2633206		30.3604	1295432	122.605		2584470	96.822		1.83063e+06	103.424		2765664		45.7164
1228695	1250.76		2695627		32.4187	2140671	395.447		1321387	622.272		2486279	175.139		2169465		49.9888
2032053	103.522		2141970		28.245	2105947	785.55		2612450	145.431		1.74239e+06	343.58		2766669		37.7957
1304278	522.65		1346798		16.1925	1340024	591.323		1558005	600.373		1162790	251.235		1.36334e+06		43.6253
1607858	756.644		2617463		31.3408	1.3067e+06	340.091		1185017	486.262		2324122	92.8998		2606660		46.4169
1482078	816.762		2673606		68.5704	919096	212.553		1587307	355.341		1794155	290.989		1443031		25.9248
1485059	816.33		2623707		60.8288	1028049	575.506		2600384	131.753		1283848	310.314		1395278		27.744
2367520	307.243		1354831		29.527	899582	162.351		2444232	539.509		2188674	145.949		2552068		55.6631
1562009	136.703		2512299		29.7591	901992	299.206		1145394	556.693		1128796	117.673		1.31277e+06		17.4592
1.92577e+06	155.805		1225687		40.3678	970722	312.438		2585672	410.044		2378591	106.096		1.31478e+06		16.778
2364426	307.266		1325793		41.8563	2185700	122.001		1179502	477.767		1186468	358.835		1.31615e+06		21.9011
1499998	618.766		1212817		44.6539	1392468	333.627		2437990	1937.73		1237079	173.475		1.81171e+06		40.5892
2356940	536.676		1308282		33.0181	806531	257.128		2578348	326.317		1334701	572.59		1323580		13.8942
1574274	839.191		1227016		32.8898	1069184	317.874		2567705	1978.74		1236903	116.985		1.85739e+06		24.8044
2548231	585.411		1293000		25.2526	836469	272.835		1490455	531.431		1839036	109.681		1722120		92.324
1479462	114.354		2596356		23.6804	1806726	240.195		2621723	1056.86		2356294	107.271		2770262		42.6426
1151321	139.135		1909813		75.4651	938816	636.271		2442157	165.144		2328000	106.395		2730140		25.3227
1535119	600.315		1288671		18.8252	835139	192.132		2.66148e+06	1068.45		1346283	307.351		2567362		48.0105
2466783	109.866		1618309		25.3395	1587450	430.481		1553310	502.69		2164808	1608.06		2339273		46.0241
1.91005e+06	634.942		2112749		33.7167	2622773	1764.61		1216255	122		1198987	157.769		2643540		35.5861
1191803	178.086		2527307		38.9644	869758	618.594		1227700	170.38		1263635	105.871		1372698		30.9332
1281742	570.983		1262760		29.334	983618	159.222		1996141	249.977		1946486	108.124		2363447		56.0338
1236503	373.744		2595098		25.2612	1185999	147.053		2235682	211.333		1332206	289.262		1369905		29.209
1657145	561.611		1477791		16.8783	967005	129.627		1205232	1088.25		1746141	1498.32		1339575		24.6751
2032742	97.6302		2528053		40.4486	1.27728e+06	133.03		943271	123.881		1092494	96.4385		2779746		45.9151
1282320	383.886		1473994		21.7417	1253928	129.827		1583412	248.022		1.44569e+06	235.471		2452609		44.2033
1225473	465.664		1273021		47.8707	1761887	211.741		1104477	414.306		2388350	94.4349		1347509		22.5691
1.96266e+06	382.323		1226795		18.8539	914272	818.699		1149775	412.737		2445801	172.167		2632470		85.5651
1475630	178.849		1267721		21.4083	1556357	316.787		1252571	170.027		1695053	506.79		1330480		21.4829
1479831	402.265		1184949		25.5639	1339922	189.384		1279919	258.093		1382266	169.442		1482597		35.447
1361385	143.772		2325603		53.465	2214614	215.612		2429605	2222.42		1342225	105.787		2698935		52.9934
1301774	236.033		1222463		44.2833	2395451	765.462		1304983	161.259		2042613	160.498		2644930		37.2219
1279678	229.779		1208309		62.758	2316124	331.47		1154637	150.631		1644234	614.461		1.8563e+06		39.318
1627096	101.43		2520667		26.4989	1977582	359.358		2462861	169.38		1655205	501.836		2698285		35.7993
1775404	338.911		1361904		88.4736	2403181	107.302		1256134	94.8429		2730213	108.881		1352152		49.4639
1248953	579.47		1205243		23.4132	1403780	163.791		1.29451e+06	183.741		1296011	204.802		2336117		41.3297
1960749	392.188		1519950		29.0581	1602881	819.415		1378600	693.327		2510367	212.73		2697516		28.2463
1411987	240.407		1373422		55.8114	2118149	98.0742		1469199	611.826		1284965	215.616		2009736		78.8363
1272396	220.561		1719007		45.0991	1264610	401.151		1230516	175.18		1289265	632.061		1320779		49.8761
1652300	635.635		1249550		83.2995	1295443	209.114		2487138	1798.89		1293221	671.132		1346920		43.3432
1315416	528.799		1574752		54.5575	1.00129e+06	100.463		1279702	154.463		1256165	648.977		1744785		33.4314
1268377	224.528		2149270		24.3114	1523631	308.989		1261370	178.877		1288215	642.802		1346428		68.7376
1416803	514.931		2590522		16.5596	1189584	277.845		2151154	434.941		1230687	498.518		2001409		41.6839
1342685	660.581		1855926		33.6231	2.44523e+06	164.759		2553482	398.254		2350432	414.253		2687306		76.8629
1260959	94.0589		1288552		40.4583	1221167	1034.01		1.85446e+06	497.408		1296327	751.107		2.06828e+06		29.9509
1155012	144.315		1259691		12.6739	1715963	139.688		1296986	215.241		1242683	610.691		1421222		29.7683
1257721	151.371		1272939		17.9149	2423835	198.974		1056773	104.402		1323501	212.307		2674304		38.7928
1097777	332.044		1.28985e+06		14.0608	1320491	201.736		1246192	157.996		1287526	369.596		2620496		57.8579
1301114	139.494		2577969		18.7789	2371060	747.905		1274363	104.307		1.29172e+06	481.633		1313643		21.6279
2326408	568.189		2754792		33.3992	1450679	464.031		1046295	94.443		2643741	570.543		1332033		20.5077
1190475	126.027		2468746		14.4419	1173135	93.5258		1340702	167.771		2692021	576.288		1310129		12.6217
1145795	151.908		2569323		16.6558	1491168	755.336		1613635	388.219		1.31317e+06	449.857		1447050		23.0328
1134020	183.808		1389575		46.5061	1645454	534.095		1287028	170.118		1.85588e+06	192.987		1358189		21.4326
1129896	153.78		2374344		34.1034	1218058	684.059		1297413	393.045		1819455	193.903		2595147		39.7379
1173423	127.606		2.02692e+06		14.8399	1189963	102.233		1.30894e+06	323.101		2646446	522.725		1563298		22.873
1153860	246.572		1218033		11.8511	2097462	189.292		1336481	172.405		1308072	186.159		1269472		39.9198
2313383	94.6437		1235575		15.4471	1216205	769.04		1.31891e+06	153.388		1296137	330.156		2.08572e+06		90.2873
1156643	169.653		1427208		32.4949	1170605	407.345		1280951	142.046		1318446	235.259		935014		14.7814
1080350	588.988		2536378		18.4821	2.5064e+06	136.634		1359305	610.838		1433979	1020.08		1.39893e+06		18.8845
2284661	97.7217		1.36265e+06		36.8805	1211473	825.273		1650937	378.59		1345760	116.308		1244919		39.1463
2307330	144.26		1376751		25.1785	2283342	381.936		2539451	163.685		1334163	150.366		1314955		47.4051
1582501	330.528		1270053		18.6815	1243086	916.343		2955810	712.674		1324918	176.815		1294562		50.8184
2619878	1089.11		2524235		11.1737	1467893	423.642		2720858	226.327		2676890	278.89		1336271		66.0671
2442123	138.753		2420663		17.2808	1111593	146.792		1378327	292.766		1455731	1006.87		1330206		51.3871
2098908	225.148		1257512		14.2574	1478531	96.121		1295688	190.53		2642978	332.968		1408815		59.4128
1017636	195.999		2094346		15.0761	1336389	697.598		1308935	162.553		2521233	272.978		1.37941e+06		74.529
1770172	175.167		2150029		18.2311	1346040	888.389		1369651	314.799		1284465	271.611		2140275		68.4116
997029	315.848		1250614		13.1105	2303622	1409		2485500	1074.68		2587303	200.669		1898465		76.8726
1.02807e+06	191.779		2444782		34.2021	2288427	169.432		1913286	305.228		1253560	190.066		1259842		28.7445
787269	217.933		2554298		17.7976	1192882	96.0981		2.02856e+06	210.061		1323520	123.59		2355872		47.0381
1436318	183.652		2295516		26.0418	2342353	93.286		1823795	94.3692		1251269	109.477		2364304		41.6884
1.58559e+06	469.685		1787806		11.3179	1185534	122.871		1718053	93.4988		1310934	157.429		1332975		75.147
1515437	272.344		2379024		17.8314	2387838	1236.49		1285847	179.749		1278977	197.464		1416741		57.9169
1070642	201.017		2637323		25.8399	1381243	878.731		1281013	352.836		1336442	178.941		1718633		70.7535
2061053	275.567		1218092		28.1567	2538223	554.605		1419858	1029.85		2505753	137.501		2746842		92.0425
954762	626.726		1177367		46.6933	1235360	226.55		1660820	244.709		2583366	136.104		2729602		76.959
891595	175.073		1250772		13.0206	1223657	191.948		1319589	215.325		1352540	143.59		2562079		44.2879
1.00589e+06	673.864		2507980		17.3533	2450873	1604.67		1369143	220.445		2596067	410.11		2884310		33.1271
1846102	325.698		1259996		16.5071	2466458	252.827		1315349	131.6		1318989	118.783		1445516		64.1587
1171869	500.41		1226235		9.12214	2599723	895.067		848754	112.131		1288957	164.531		2816141		42.6551
1528907	114.068		2478927		12.6338	1173784	1270.21		2098741	1090.8		2704764	478.039		1465369		30.0699
755464	133.068		2523314		20.2405	1.8476e+06	301.394		1297576	177.816		1272015	140.524		1458354		43.1911
2360374	226.311		1219793		7.19125	1395616	1181.93		914345	121.942		1286942	131.898		2808303		41.6345
1075452	149.289		1233184		10.2844	1426691	1169.05		1305405	101.761		1269853	159.223		2.00984e+06		91.3101
1095946	126.218		1339147		23.6667	1392770	353.394		1956637	94.97		1256138	252.828		2697609		37.1589
1019586	118.702		1814980		16.8473	2533972	213.424		2058606	101.756		1573376	221.812		1947959		62.6465
1391279	121.14		1292832		15.7852	1777730	317.585		1851830	877.02		1.7612e+06	279.554		2593935		43.2393
1080247	863.031		1197501		8.69761	2645269	93.2585		1169229	108.397		1366856	214.076		1376762		45.1702
2309299	211.165		2550971		13.971	1.52148e+06	434.88		2042267	1131.75		2465037	188.745		2625136		23.5893
1073552	147.229		1057439		12.7322	1301780	315.179		2500566	131.207		2312147	197.719		2773824		22.665
2496503	163.877		2540604		22.8855	1472714	165.523		1941971	799.474		2611414	235.478		1447595		29.1521
1098648	846.697		1222056		11.6802	1291523	124.978		1134011	1618.05		1423602	218.172		1598534		78.3304
1196101	1115.76		2455336		24.5842	2717418	124.28		1074378	1564.9		1279832	108.237		2795062		26.8182
868989	116.84		1264757		38.7993	1307144	127.188		2099875	2089.66		2627702	117.875		2894422		23.0448
2048855	116.053		1542228		62.1535	1509074	102.326		2500650	97.6118		1326377	228.302		2.80534e+06		38.9257
1057198	146.69		1227644		67.0386	2387024	1222.91		2479242	1398.46		1514659	120.926		1479624		72.7779
2539573	292.367		1247218		73.3759	1609762	234.741		2170652	106.712		2631124	223.138		2601354		30.8007
2424517	223.17		2643309		39.2655	2545148	206.15		2.02314e+06	754.809		1278725	107.161		1722536		75.3287
1445927	300.123		1220681		24.9278	1341938	118.481		2206215	1642.56		2655234	311.602		1517619		86.2115
1230456	175.279		1252638		33.2381	2483258	483.42		2229445	508.441		2472584	123.312		1648003		54.0975
1216131	137.5		1540932		35.2767	1209819	180.748		2735038	130.386		1264250	143.017		2215854		68.8603
1391165	276.445		1817884		78.8775	2479439	1066.87		2085276	103.633		1.80937e+06	2060.75		1352521		54.7955
1221143	147.27		1271125		64.8746	2440210	157.746		1337388	98.3091		1259498	105.922		2738539		42.927
1217857	133.577		2569495		49.9741	2490378	97.6502		1346266	104.85		1610480	1950.28		1339885		45.9639
1607886	259.687		1609059		33.7531	1463030	261.17		1260167	150.261		1201101	164.294		2591265		35.2509
1171629	1479.08		2562103		21.2752	1192437	96.1203		1378685	103.507		1277045	188.781		1788494		82.9685
1910617	261.398		2704112		45.2629	1348924	308.165		1520189	406.015		1265317	499.78		2314884		44.5701
1491606	538.478		2488829		31.0621	1147234	221.813		1382269	166.546		1191756	211.546		2252361		66.4206
1396025	493.092		1262052		36.9627	1428040	1079.94		1200647	203.585		1668315	99.0118		1655143		63.2166
2506370	109.766		1295842		26.5329	2397753	146.065		1286271	152.514		1296436	114.031		2722759		42.4673
1270473	139.49		1.37204e+06		24.3394	1486994	153.896		1298210	383.727		1241409	163.962		1503464		39.0479
1280935	159.497		2582805		30.5483	2420905	1310.25		1304890	200.975		1271286	894.697		1520403		48.8609
1187378	564.25		2148203		25.089	2078297	204.555		1338600	93.8762		1.71868e+06	118.662		1377156		85.4672
1194265	2988.12		1780986		29.6805	1874868	881.617		1253008	118.473		1451479	157.709		1302944		37.5607
2470097	196.619		2251897		30.602	1383435	144.379		1266831	159.239		1116340	315.744		2651634		28.2981
1392203	356.672		1268064		33.6656	1891766	234.917		1389327	328.896		1459590	201.919		2707593		75.0431
1193853	523.583		2621781		86.9545	1381679	887.649		1282388	139.143		2138193	291.054		2568144		28.5075
1186774	332.402		1431548		32.4765	2534581	109.347		2539073	576.927		2306775	167.325		1517967		72.2794
1135791	272.314		1238659		31.9841	1832468	160.514		2656837	927.492		981313	655.634		2694847		51.6482
1153963	268.809		1319978		22.4723	1670590	194.869		2651322	138.225		1.03345e+06	607.064		2681696		23.2261
2219382	384.115		1259767		46.7787	2656213	1129.68		2530993	174.797		1232397	446.425		1349699		27.3741
1196441	351.776		2634342		36.9569	1185844	762.775		1364301	96.2299		1259355	111.566		1546569		68.6604
1141506	329.678		1614194		25.0794	2471861	132.679		2878705	402.604		1247417	296.011		2751852		63.3267
1159380	265.572		2550697		18.9874	2504386	92.9368		1364955	108.57		1186431	307.64		1927396		27.3814
1153657	542.628		2026397		24.7964	1190916	1095.17		1936413	134.291		1333222	116.932		2314636		27.4506
1916087	383.326		1500938		25.4034	1205749	907.384		1340781	308.683		1952759	262.909		1357394		20.9212
2420066	429.861		2342638		37.9034	1214577	891.264		2328945	1620.25		1233779	384.842		1.35765e+06		25.8876
1258795	505.259		2655423		31.1021	1107971	391.447		1361304	213.827		1134239	591.272		1611042		37.8408
2260098	321.419		2157207		25.2318	1098481	383.387		2761516	468.871		1.46517e+06	318.122		1332287		27.8405
1240053	633.482		1250756		38.8416	1516434	1100.71		1351858	209.816		2586413	220.923		2486443		46.3228
2475442	218.392		1473383		20.1223	1835070	298.633		1343739	312.105		1295049	813.392		1286223		56.6755
1206436	757.016		2063385		39.9009	1050229	1239.25		1522846	431.906		1.28554e+06	1409.62		1505897		63.7468
1303232	592.359		1358942		25.4474	1355653	1002.5		1540519	414.078		2654787	334.034		2161900		66.5337
1286097	125.145		1287646		40.4287	2205277	195.884		1317288	877.063		1204778	500.932		2778083		53.9029
2497099	185.532		1599111		24.8524	1390225	312.529		2216392	684.482		1274599	479.379		1619742		66.8956
1322794	119.424		2497557		18.2804	2401262	297.755		2609535	648.209		1529523	105.195		1078753		36.651
1333592	396.279		1223180		35.8281	2285309	2334.19		1340279	921.904		1313048	472.107		1081571		32.9545
1327159	536.235		1323545		21.4336	1061451	1111.05		1350088	850.242		1454879	96.2416		2.06018e+06		51.0969
1265965	457.68		1333356		35.7815	2405417	195.367		2658632	180.958		1229733	540.953		2343529		45.1178
1394983	547.977		1812508		34.4934	1254732	96.3522		2.74322e+06	135.165		1557771	126.626		1283085		50.7736
1279682	572.667		1872003		34.3566	1230592	1033.64		1370523	106.381		1.58488e+06	99.7414		2515528		88.1122
1293333	166.187		1774348		22.0563	1181206	309.207		2.00197e+06	383.98		2084917	121.076		794208		26.0903
1619287	198.914		1291957		16.5984	1236052	220.359		1213627	204.074		1231186	117.611		1.03591e+06		47.6074
2575871	284.136		2167271		32.5888	1266908	136.829		2232285	2139.85		1296951	119.451		2218459		45.3586
2379435	171.837		1308672		23.2431	1316140	284.928		2612820	910.021		2523114	249.435		2565529		60.8237
2555555	217.391		2236496		30.0792	1.34148e+06	291.409		1310355	93.4669		2071824	115.458		1250395		54.6056
1371522	160.819		1306791		26.9244	2133568	550.177		1603948	2310.77		2344890	192.137		1788319		41.9223
1256183	366.289		2304946		30.1491	2369386	915.826		1968005	99.9014		2721925	152.6		1520102		61.7961
1252494	368.282		1914808		28.5009	2437743	1305.89		2546571	1508.41		2163875	99.9353		1102419		40.716
1293149	230.747		1298585		27.9421	1454798	250.354		1685801	193.417		1333058	356.061		805360		30.5012
1309927	131.955		2145383		23.4523	2131548	104.428		1394974	176.764		1293423	696.204		2049527		23.1849
1376101	157.373		2542530		21.425	1.86702e+06	373.591		1209865	187.146		1317081	163.121		1090649		32
1383825	243.935		2140121		28.8597	2493891	789.473		1364085	177.248		1713338	196.995		1.53858e+06		41.1705
2606607	121.145		2524143		23.0315	2360875	258.371		1469417	1798.01		2006267	95.8628		1323584		56.4632
2630940	398.124		2487457		15.9867	2367563	952.545		1190412	399.776		1154468	2659.79		2577418		77.8154
1373338	148.487		2696203		26.9952	2368110	154.152		1238936	163.411		1305890	3528.69		981316		41.7293
1304004	135.461		1175581		6.88757	1031113	106.438		1179338	293.338		2533947	198.943		2432546		56.0264
1342964	298.716		1272487		19.8885	2200534	1265.88		2609150	1942.6		1338132	116.055		2052072		49.958
2636781	335.261		1777143		35.22	1112437	271.479		2602799	1287.14		2431170	126.69		1433211		65.2118
1253648	268.129		1177897		18.8229	1116097	1387.08		2189887	203.523		1852612	894.194		2155639		35.1597
2574710	440.093		1.22431e+06		10.9419	1955758	795.662		1717236	2186.17		2412064	2230.98		2666115		47.2627
1256927	155.197		1208586		16.2565	2557084	1404.09		2619617	977.158		2829837	443.072		1556852		77.6728
1256974	198.63		1741959		48.7966	1131317	387.896		2644266	148.164		2572289	1863.31		2127772		71.8772
1272200	255.527		1173599		15.052	960045	240.321		1298790	1077.62		2387886	176.896		2406785		64.3322
1092231	196.753		2441733		46.7897	2431982	220.436		1292522	997.938		1244456	109.892		1429068		61.1192
1132763	224.629		1256552		22.6986	1117829	1169.17		1554584	2005.58		1247105	164.613		2665032		72.0643
1910063	180.361		2023791		24.7094	1.22385e+06	115.216		1395438	1306.41		1498639	741.5		1958516		36.9917
2635294	100.441		2553453		53.8906	2282964	496.189		2577031	110.45		1010134	369.092		1931375		39.6656
2813787	274.14		2564894		16.948	1121826	331.63		2568238	460.828		1664410	436.918		2192648		67.993
2413695	270.698		1250764		22.8083	1223742	221.906		1539827	1839.97		986387	426.102		1.35633e+06		31.0757
2370744	214.418		1138759		20.8087	1181630	194.466		1339999	1133.89		1479290	247.078		2113373		86.0998
1.66878e+06	155.62		1188099		12.7702	1202650	257.015		2591814	149.089		1117182	106.207		2745252		65.9923
1669553	197.371		1184098		27.2404	1768118	601.668		2103796	127.987		1410189	208.322		1345241		39.6901
1455539	438.685		2645606		26.5864	1675289	547.65		1107072	97.068		1870084	721.865		1351552		54.5687
1282206	268.723		1141471		22.6195	867646	179.946		2362192	1350.29		2524399	192.828		1365092		32.8644
2479974	152.886		2309051		27.202	1108827	120.979		1223134	1558.47		1510401	135.537		2206350		42.0954
1342779	170.689		1174631		14.7762	1457801	179.881		2419495	416.531		1.55175e+06	178.136		1772042		68.4404
1151746	385.322		1176945		20.4451	1198042	134.353		1207292	1555.62		1462486	147.88		1916165		38.7165
1142483	107.563		1244418		28.9333	1043408	1117.34		1162014	96.7635		1818539	138.078		1365187		31.615
2339646	1533.24		1669629		17.6392	1332235	1130.77		2131288	375.8		1996035	241.028		1965892		36.1186
1180003	164.947		1732097		6.39354	1068355	167.326		2365857	110.404		2271888	98.8434		1316356		44.0134
2016198	202.28		1020438		15.1726	864162	304.195		2701115	1859.02		2034395	236.209		1319792		48.9645
1199145	146.715		1190688		12.105	1344678	144.217		1541335	108.339		2228297	217.108		1310744		62.2274
1155259	164.238		1704410		16.0229	1708283	1011.8		2140043	214.054		1359416	167.103		2205163		63.6761
2393218	99.7222		1287518		24.3064	1130118	106.28		1312430	172.14		1384509	165.366		1301189		39.1345
2416727	124.998		2424983		13.5804	1289774	115.89		1331606	157.955		2194287	106.583		1350678		38.5165
1175190	108.668		1276658		24.9478	880256	129.9		1305940	1066.46		1105442	462.487		1377949		51.3907
1210992	1107.93		1405365		22.5292	1070593	97.7856		1674068	1850.17		1162069	481.111		1939139		64.2097
1118371	103.065		1660885		36.8536	1183330	191.076		1679660	2724.24		984482	2007.26		1529934		46.0725
2294795	154.498		2274033		21.1624	1256892	300.356		1296289	203.253		1655019	778.107		1410913		64.0585
1235479	588.817		2494185		24.1548	1269896	169.425		2044967	1050.41		1351482	800.099		1671888		46.0322
1123879	111.211		1.69469e+06		28.986	1948312	156.864		1345664	95.2339		2610014	138.399		1487796		40.4552
1200326	1095.78		1290267		35.5303	880752	153.009		1207829	152.769		2655194	1177.32		1386358		75.3776
2345869	140.702		1.13459e+06		33.25	1.66366e+06	782.066		1312961	138.292		2677651	1024.6		1414392		44.574
1196760	349.078		2429665		17.0818	1596873	208.04		2145114	103.267		1639527	337.579		1565103		48.1907
1235339	194.83		2183116		17.5666	1743617	599.667		2738542	310.38		2687821	417.338		1466254		51.8639
1091712	133.43		1393435		24.7518	1061118	913.45		2644250	391.318		1388623	238.815		1843080		63.1463
1196575	328.564		1239510		25.569	2.08257e+06	194.11		2739839	369.385		1208092	280.546		1.67579e+06		87.0554
1274395	902.343		1104421		21.1531	1067451	122.867		1.55391e+06	138.443		1306594	241.529		2.72908e+06		38.1118
1166292	336.702		1183585		22.9715	1187895	427.855		1330370	98.459		1690659	332.448		1386393		85.6723
1335529	101.185		1260166		32.6738	1131196	326.901		1283403	246.104		1.80979e+06	662.446		1301651		44.8525
1024747	182.622		2429921		63.0703	1124697	1062.61		1440883	118.803		1250760	195.088		1335654		30.2341
1070403	177.004		1265196		30.8417	1106415	1104		1.34512e+06	125.92		1319006	355.145		2257750		76.5206
1116197	872.711		2448164		11.8913	1205545	105.078		1303060	277.371		2724205	907.048		2666768		48.4521
1084385	871.995		1591571		17.817	1457037	200.468		1307816	151.687		1274603	191.327		1350948		31.0053
2107156	147.639		1263272		29.3703	1.75397e+06	296.806		1553957	1162.41		1728317	161.053		1358942		46.7517
1697581	187.159		2415159		12.5487	1130449	1147.83		1515880	201.465		1223880	127.323		1403338		42.8577
1922108	372.419		1325756		26.4776	1201800	455.804		1288723	399.569		2712996	529.601		1330581		67.8641
2368982	125.395		1267065		15.7947	1160170	355.511		1540619	155.651		2704452	153.107		2752913		56.2933
1143928	308.799		1304905		25.0055	1.30406e+06	202.521		1405243	379.266		2625571	584.162		2400460		68.5971
2359852	186.956		1182534		13.8943	1158013	102.801		1336922	109.318		1367590	330.107		1383269		32.9107
1111625	168.578		2177385		14.5329	2272538	106.282		2660251	167.841		2379614	203.074		2618715		55.5869
1120516	411.626		2361235		17.8166	1.38506e+06	211.094		1328513	100.548		1265385	158.69		1328870		32.0992
1107279	175.95		1220071		21.7601	2354043	953.654		2624633	687.541		1636574	496.896		1809730		36.4711
1194704	310.49		1357508		26.674	1629941	1541.51		2660792	281.838		1646090	551.018		2837530		28.0594
1129345	155.719		2363745		36.3515	1210918	293.949		1295660	2732.51		2807644	158.574		1344212		54.5458
2362412	159.163		1189894		22.7958	1268076	395.645		2625793	319.723		2253543	510.833		1329713		28.4351
2346473	491.587		1410849		43.9926	1.28813e+06	313.935		1558550	2851.41		1563198	1972.12		1.34427e+06		64.7179
1447753	288.838		2473729		15.9671	1258091	404.633		1575195	167.271		1516779	2232.96		1245740		90.5856
1299797	98.2855		1211019		36.3913	2398396	1262.64		1244775	153.923		2698347	138.034		1339497		43.4609
1.84976e+06	329.488		1.31516e+06		22.3076	1213963	306.384		1379933	636.422		2757504	102.471		1559837		80.3955
1.81934e+06	211.708		1329611		23.2618	1621278	1390.8		1472720	677.416		2307081	171.292		1359998		57.2108
1165697	198.797		1447929		20.4558	2331229	127.866		1280856	2644.96		2575507	274.83		2729780		72.5954
1.21566e+06	131.437		2166732		68.6229	2117134	1081.93		1927552	1424.69		2632012	400.557		2713146		65.9488
1716686	189.783		1032657		30.3436	2467941	218.273		1359011	156.025		1277457	243.111		2712229		54.2955
1211678	167.987		1123541		18.6193	1314090	207.604		1500735	2679.26		1262611	133.187		2434451		51.998
2623257	415.499		1772938		21.1586	2480297	202.854		1682096	1040.39		2468706	2787.28		2387928		64.387
1287488	367.045		1182098		19.9564	1287465	203.78		1660835	1213.55		2244325	197.656		2692990		43.1986
1189817	176.697		1594186		13.9248	1671196	204.245		1263043	380.719		1294605	126.88		1354951		54.5122
2376780	361.059		2022347		38.6982	2555987	947.463		1320470	264.695		1321179	588.911		2808023		28.0107
2393274	299.59		1627799		27.2884	1730935	153.707		1254159	349.87		1133896	265.951		2783894		30.6278
1337947	372.028		2272089		16.2785	2308118	219.826		2401373	2223.98		1747298	93.995		1001916		31.6449
1267016	191.59		1831914		13.5965	1230238	1373.01		1205551	153.234		2626874	404.517		1292000		31.8897
1220442	218.233		1031911		41.264	1265165	333.263		2598275	98.5483		1107115	120.531		1323767		30.3623
1313445	395.452		2367208		19.7054	1215465	1223.79		1252930	247.788		2624638	767.282		1495139		40.3302
1327514	183.505		1080627		22.69	1292755	302.787		1252676	240.83		1334835	199.494		2712777		71.4357
2774996	185.446		1863465		30.9185	1189627	977.452		1237487	115.477		2545927	434.721		1398253		35.3249
1395540	113.902		2147039		20.7672	2470258	1320.98		1203835	148.905		1421123	202.101		1288217		26.7342
2436366	342.908		815301		19.544	1769797	1334.28		1221918	126.638		2098891	485.041		2733435		29.8062
1230691	96.7264		1061414		64.6857	1904652	149.162		1767899	272.318		1362188	256.982		1275898		26.3488
1457071	119.425		2429880		21.4754	1674666	94.6882		1363285	764.562		1420629	165.852		1282953		89.1689
1417654	112.278		2466950		22.4621	2407069	114.756		1.77246e+06	135.082		2721320	451.98		2695087		48.6385
2112453	117.854		1165124		30.595	2554202	523.639		1509081	251.304		2689864	1456.92		1.19832e+06		20.3538
977560	254.526		1133166		34.9732	1883219	205.882		1215818	272.463		1250769	2134.7		1470693		29.5552
1002190	561.714		748191		14.3559	1846251	1407.22		1460432	232.112		2399494	442.427		1037468		21.3969
1091862	208.647		1978737		29.5201	1339565	331.917		1297498	913.124		2634394	1281.84		1422397		37.7154
1534421	1459.75		1198243		25.7369	1291782	271.71		1712892	531.362		1350404	162.249		1444540		40.5049
1025000	441.39		1277347		30.3141	1179959	774.479		1255367	478.71		1356325	1382.51		2649641		32.7341
1798823	700.9		1202480		17.7219	1398933	204.05		1250778	1854.24		1357333	967.8		1163438		25.2789
2306892	399.103		2195380		67.608	1229830	168.703		1185868	449.73		2693424	244.391		1704347		47.8788
1621501	1361.22		1.18624e+06		11	1148944	746.336		1312777	1262.89		1357932	277.838		1239393		57.3484
2432054	495.161		2458163		28.2589	1254043	187.087		1307264	1181.72		1357415	782.054		855989		47.8863
1964612	191.131		883593		47.2223	1827621	286.682		1714063	3877.03		1401124	225.068		965450		68.1556
874646	312.203		1409374		19.497	1266825	146.923		1364124	917.927		1355491	736.953		1012660		54.2722
1932978	327.24		1422901		20.4163	1303952	176.924		1165128	787.712		2697705	817.204		1.19716e+06		20.2876
1107984	120.857		1198810		23.5833	2459444	107.386		1280932	674.659		1307743	1576.22		1697080		23.6696
2282839	96.1835		2493986		26.3436	2432461	884.222		2292356	723.337		1363266	207.85		1480795		37.5406
1008230	378.386		1205662		11.6988	1262522	1095.59		2563805	196.324		1461992	245.931		1471364		41.1199
1138906	145.547		1127249		9.13394	1255430	243.055		2458073	169.604		1346219	231.455		1258513		47.477
1373399	123.275		1.01735e+06		6.46187	2456998	931.423		1118135	176.646		1322551	1742.14		2172773		50.1073
1103994	416.925		1642056		25.0782	1.80647e+06	279.56		1851366	136.496		1330468	229.371		2431535		31.7928
1134999	428.752		1486000		26.8674	2618849	380.655		1292017	109.89		2714398	234.499		1785055		39.5143
2356197	324.748		2555234		20.7576	1186616	289.658		1220203	174.314		1558956	568.822		1427150		33.4707
1988132	397.212		1171690		21.2344	2526406	1405.27		1.88267e+06	110.436		1338551	1382.69		2580146		60.4941
1327320	172.51		1039755		15.8861	1270532	1016.38		1224780	234.759		1400033	445.109		1.90696e+06		42.5439
1152513	359.213		1552896		15.9369	1306672	514.381		1727012	3006.87		2340574	94.8603		2213791		43.5297
1166825	329.018		1.38427e+06		24.4015	2613847	485.81		2500780	1418.16		1630854	684.304		2418466		40.2535
1895557	114.558		1292603		5.31229	1.38816e+06	562.108		1.52521e+06	2459.95		1979687	114.146		2492592		68.7972
2464050	168.602		1123790		17.2243	1263470	260.905		1316595	918.424		2380667	115.944		1.93671e+06		51.7025
1254028	985.116		1450403		22.4324	1188467	110.147		2225897	785.826		1598059	101.817		1994579		51.6449
1175253	256.786		1.47732e+06		23.1243	1.2884e+06	285.676		1330501	142.849		1431108	497.375		1874873		46.7204
1.8983e+06	122.577		1236916		28.9344	1278851	297.719		1668085	99.0479		2253169	637.196		2220704		53.4285
1170049	223.549		1459643		21.069	1538320	356.724		1077212	129.733		1451033	321.567		1299849		38.2903
1308959	100.429		1217573		19.669	2359327	1260.23		2.06376e+06	457.569		1317218	222.596		1528817		55.3362
1155993	1218.03		1383111		24.0193	2440422	528.613		1097876	190.83		1601839	160.825		2493893		50.7935
1146612	237.088		1266020		26.2081	1243379	191.539		1197500	137.741		1.47943e+06	156.423		1298442		47.4768
1215877	196.245		2029279		24.965	1271126	355.465		1115950	139.262		2591627	488.947		1322249		43.0722
1202956	600.735		2064027		27.6584	1286801	106.544		1156897	117.177		1.27673e+06	256.215		1316416		17.6639
1259290	122.007		1154212		23.6789	1238058	241.167		1092893	113.864		1257497	309.891		1316743		57.8841
1933819	161.779		1248588		28.5057	2465401	630.291		1169567	206.572		1330318	267.764		1323532		23.5498
1179094	175.624		1363133		42.5018	1116538	151.899		1.03717e+06	150.003		2597841	98.4256		2652679		61.1864
2214404	221.422		1160126		27.2593	1245439	343.925		2433544	217.204		1295952	219.224		1328883		67.3716
1169631	206.425		2252435		19.8206	1210697	241.484		1567239	1006.53		2693288	444.432		1359261		88.5263
1.54683e+06	159.43		2620803		33.1719	2406215	103.12		1.21005e+06	127.968		1298198	115.485		2664498		37.9623
2690856	106.514		1299733		28.6721	1684447	235.38		1227453	137.259		2211087	141.371		1331603		70.0476
1269819	119.949		2528913		22.2119	1137567	758.172		1228065	154.518		1257391	399.452		1.33981e+06		81.1937
1147356	185.84		1119891		15.785	1681303	97.9399		1243764	138.629		1290518	114.577		1360688		38.0156
2242185	170.692		1304766		17.5674	1104262	667.198		909345	1048.2		1088687	279.806		1341043		76.2801
2338454	247.22		2416821		18.241	1211741	221.28		1370395	934.525		2544923	305.817		1675548		57.1468
2487221	174.467		1136083		24.1754	2297043	126.516		2531605	2216.29		2245174	334.644		1333727		90.2834
2227271	332.068		1305298		25.2628	2389965	274.176		1032986	1198.76		1.8377e+06	146.408		2664383		54.5172
1494567	288.18		2556993		17.5509	2534050	268.677		881713	484.627		1086878	273.408		1876776		44.2613
1210591	412.229		1346296		25.4066	1259758	203.409		976693	560.341		1147791	95.717		1358927		66.8016
2767396	961.87		748875		25.9844	1259370	1375.25		1026777	136.143		1126206	160.054		2735588		81.1965
2707610	727.128		2696746		31.7042	2322417	184.545		2498457	159.837		2084641	146.309		1356227		60.1384
1746996	195.692		1237319		20.3493	1333873	162.769		1870476	208.308		1634550	437.29		1373260		56.5367
1259482	300.777		1188640		23.9103	2512300	151.941		1435194	1012.24		1148422	118.483		1797242		45.1367
2665629	1389.77		1654426		17.4259	1314184	145.305		2331376	116.028		1156738	424.56		1939662		35.8471
1243281	383.202		1285948		18.7633	1519867	98.4763		2156661	1330.12		1169995	121.079		1465205		47.8244
2513554	155.429		1356931		18.2232	1283228	107.135		1744709	176.18		2.08213e+06	131.904		1573214		47.627
2487453	110.13		1675387		23.5165	1632168	114.172		1431600	114.884		1260204	100.925		2738163		67.6257
1230321	172.525		2173260		19.8346	2551896	1757.48		1108751	126.92		1279803	138.776		2878132		65.3351
1277010	199.36		1310921		19.2838	2535566	1266.81		1419127	100.147		1195724	184.142		1365300		73.3533
1227812	344.29		1671967		18.5467	1108935	117.042		1340572	209.608		1140690	158.565		1609575		55.2368
2349354	107.668		1575307		21.5167	2279280	333.213		1305835	139.662		1115695	299.314		1421467		55.3814
1216272	182.491		1301582		24.7509	1211647	105.697		2251529	209.099		2367112	233.377		1370402		22.3851
1331579	260.072		1.31275e+06		44.8733	1176065	217.523		2672226	233.317		2288150	402.002		2728043		42.0889
1231928	221.238		2084294		15.3211	1293473	127.511		2654435	218.069		1107878	809.272		1376117		33.1978
1216903	212.467		2557643		23.3689	1.39815e+06	166.268		2628377	152.634		1068291	190.663		2794491		29.2114
1267096	216.084		1485286		23.3249	2440085	164.513		1202570	115.15		1162094	1177.53		1356996		16.7049
1232424	125.519		2795640		25.6924	1348401	816.327		2449117	325.05		1961572	161.844		2756013		38.0944
2584141	527.475		1291821		25.8398	1849955	114.885		2196710	416.795		1.26484e+06	1559.15		1797120		47.1551
2489573	1014.89		1329964		49.0187	1163243	814.681		1747215	1048.7		2885601	174.531		1962350		22.9288
2435396	992.022		1484241		28.0515	1274499	243.841		1750544	1716.1		2932421	231.939		2600179		32.4135
1.74535e+06	169.194		1170799		24.0456	1418734	137.238		1185198	573.762		1301391	1135.47		2713598		42.9904
1247628	141.586		1257907		19.0269	1137181	1029.48		2469192	115.681		2814495	175.541		1786951		41.5941
1.25523e+06	271.892		1259897		39.6441	2173973	355.944		1165536	685.348		2714380	445.433		2912974		86.0276
2333413	318.307		1303294		26.6475	1225835	1081.97		1179780	104.977		2008915	546.595		2715053		63.9442
1231378	153.133		2734898		27.1932	2111024	209.669		1194795	147.707		1889058	901.851		1480966		29.8909
1566751	291.999		2395474		20.0724	1451775	870.04		1494413	751.234		1588138	141.505		2802754		22.5431
2.01159e+06	287.537		1305926		45.191	1215583	623.087		2726408	3133.37		1288170	128.354		1483477		39.1851
1234033	639.934		2580605		19.1706	1372767	392.083		1.54641e+06	505.556		1355356	166.394		1460584		55.1323
1179161	358.608		1.91383e+06		27.0629	1177160	217.539		1456116	1637.09		2703641	111.406		1357528		25.0663
1184361	329.971		1185509		22.4669	1449378	2108.47		1340383	162.97		1328620	734.04		2026810		55.2593
1.76644e+06	206.033		1.85878e+06		26.5884	1177395	129.656		1656764	1406.91		2098456	162.281		2536049		78.4725
1466961	542.148		2389247		18.4848	1397198	560.931		2738279	1836.57		1250423	98.911		1528357		61.8497
1986370	1768.65		1.67307e+06		20.8617	2356427	189.529		2492562	867.22		1309804	277.482		1382965		26.8613
1168221	184.694		1249362		14.2393	1351865	140.385		2702294	1110.1		2731741	374.708		2322902		48.3568
1184156	172.309		1281250		15.9548	906347	815.462		1.42124e+06	372.098		1450591	120.353		1577618		25.0738
1114040	190.537		1252056		18.3821	1444523	203.925		1323839	1391.78		2592247	115.001		1651854		32.5213
2343593	278.92		1379546		30.5297	924043	1072.81		1322490	1418.27		1315030	230.956		1471903		34.3399
1047180	175.364		1384607		18.8853	1343818	203.878		2555765	124.568		1315170	305.84		1428443		69.0436
1155414	250.514		1499702		34.5391	904617	165.228		1426806	249.391		1329254	254.309		2879590		63.396
1431545	233.745		2536858		23.7625	1.58865e+06	1135.4		1378268	269.532		2666909	115.593		1350188		25.4816
1105558	327.301		2081663		25.4513	899758	201.32		1446618	261.082		1305756	142.634		2855461		35.966
1121256	215.308		2516800		20.8385	1.75852e+06	234.484		2178596	314.959		1471301	1931.47		1294770		30.7609
2447346	122.496		1380133		22.0572	1903081	120.517		1783808	158.26		2143334	267.021		1353013		28.0135
2000053	642.414		2120769		20.5673	2199130	114.022		1256651	110.211		1350750	241.883		799274		18.3632
2304962	323.355		1294690		27.5905	1425151	950.817		1387871	123.051		1310949	300.201		2734013		49.7479
2272775	106.682		1510572		25.0407	1135651	436.132		1171394	96.8839		1.35017e+06	2284.21		1346664		20.5264
2478820	208.55		1.79584e+06		24.0558	1158571	176.908		1208860	408.651		2540307	304.531		1657340		55.698
2007523	186.063		1178913		21.9336	1203822	1026.09		1148235	2270.83		1248183	217.826		1335271		18.8128
1146982	332.297		2473637		24.9626	2187446	189.948		1253461	551.97		2.01459e+06	143.597		1304338		54.81
1294495	268.33		1392550		24.5535	1094167	172.909		2456505	2239.05		1189410	201.023		2698310		80.8102
2260617	412.88		2435129		33.2209	1493572	1111.04		1688173	114.944		2434615	131.267		1366336		53.3681
1165793	140.871		1287101		8.21302	1199519	251.852		1138170	116.989		2128149	457.454		1299707		27.9065
1157028	320.529		1797348		57.2664	1459777	556.069		1.76803e+06	1925.85		1832814	294.206		2759798		57.7462
1110893	383.108		2174982		18.012	1505629	110.814		1231690	133.649		1304400	156.668		1327867		26.4003
1090183	287.854		1272984		24.5158	2.04294e+06	1160.02		1254492	135.563		1347054	245.881		1386787		51.526
2389805	584.997		1311698		23.5532	1212642	446.524		1559659	95.179		1375754	140.288		1367997		31.1185
1241220	480.875		1357575		18.5563	1243190	182.809		2600240	3839.77		1173939	1724.98		1364322		58.7812
1212805	148.599		1277127		42.2468	2.02611e+06	970.898		1241651	370.954		1656685	712.717		1375428		26.8107
1.59246e+06	327.023		1222309		18.8886	1243441	149.807		2532884	153.884		1218660	1632.44		1450035		27.3087
2548515	996.462		1261998		38.0699	1166711	360.027		1247436	747.564		1041995	699.69		1398245		22.219
2539938	1031.68		2643988		29.7868	1258160	583.409		1137830	137.921		2373082	150.072		1317470		27.1956
1628490	125.067		1914250		19.4007	2038904	150.584		1156781	143.869		1316432	226.766		1557333		46.3825
1723632	178.591		1333972		18.0536	1300197	425.739		1174834	505.152		1140342	428.925		1978223		29.5824
1214921	258.748		1800089		36.875	1292568	95.0327		1235223	732.672		1227243	201.023		1310756		34.2956
2514042	325.945		1345946		27.5396	2275935	175.691		1182542	255.645		1365501	234.989		2624416		82.7156
2570610	539.369		2605780		25.5432	1272506	362.88		2453328	446.602		1217098	130.32		2656102		70.6556
1226389	187.982		1394198		26.0284	2595439	489.859		1141411	132.237		994383	142.533		2721237		47.8209
2500450	247.754		1.79221e+06		14.9729	1969492	138.827		1102672	161.654		1247842	125.441		2711548		36.2391
2361479	207.738		1413332		83.7045	1262288	231.104		2037446	458.025		1217130	261.572		1342506		24.4224
1189097	158.138		1219228		30.5288	1278690	150.547		1097129	119.55		1154441	439.745		1411802		38.414
1192661	217.531		1.25457e+06		19.191	2332031	218.334		1.98221e+06	176.426		1321423	119.636		1355668		32.0535
2.50997e+06	109.318		1205366		10.2161	2489520	676.041		1117836	264.321		1249793	168.432		1339187		21.9437
1204244	154.9		1239494		17.8967	1282547	549.1		1186982	183.103		2178642	252.702		1.90075e+06		55.9583
2568971	244.348		1262872		21.8566	1418528	394.36		2264706	650.183		2290800	143.849		1288116		33.4396
2613588	366.084		1902011		19.2931	2597721	96.21		2486496	903.451		1091357	532.448		1310580		40.7
2185081	902.382		2.59871e+06		19.7816	1700500	209.687		1074989	303.545		1307884	120.034		2644451		65.7174
1036078	843.775		1.23793e+06		17.3422	2373818	641.635		1208826	126.206		2466951	279.687		2638816		66.8197
1326501	262.46		2475983		25.2442	1357919	129.255		1358669	255.048		2460809	141.033		2385747		53.2244
1254004	953.478		1666989		42.839	1258073	174.273		1140987	1101.71		1272063	808.436		1275107		34.6513
1623527	632.44		2594162		25.281	1175573	137.653		1785217	945.857		1293684	559.612		1395907		37.1811
1.6255e+06	129.226		2194981		15.0971	1277051	240.835		1324762	176.859		1586300	793.87		1210331		32.8253
1444013	145.187		1235558		24.603	1517487	274.482		1118863	197.224		2487884	155.182		1223413		18.0216
2652720	428.798		1611820		19.3438	2458990	968.699		1235669	172.111		1726209	1247.59		1314515		26.3401
2522973	120.846		1423216		25.2498	1279354	199.388		1087599	142.982		1703135	190.755		2144327		20.074
1.57694e+06	654.491		1172370		9.52632	2528475	1272.16		1080190	164.345		2.53498e+06	342.228		2593106		50.9615
2586741	141.733		2121001		31.2815	1242835	290.499		1340768	273.846		1869958	164.989		1374683		25.808
1877725	113.314		1266509		19.8428	1240811	238.129		1088608	347.724		2663911	137.592		1459382		35.4953
2149619	434.443		1457193		15.4282	1247138	959.944		1162637	1370.04		2571901	294.786		2.05931e+06		34.0202
2411428	842.112		2452104		26.3041	1544844	158.374		1130534	307.152		1988820	122.075		2081953		66.1131
1941642	183.065		2523702		22.9357	1244249	677.738		1045346	174.404		1192725	139.341		2553128		64.7289
1295022	173.597		1242103		14.5174	1399826	97.1596		1093631	316.685		2709113	170.338		2734236		44.5052
1248112	1264.24		2525027		43.6413	1634492	389.23		1060184	322.015		1264239	150.008		1360883		48.4164
1261070	946.159		1389384		27.0841	2.98001e+06	2273.28		1109570	250.001		1365277	170.384		1.80598e+06		53.8292
1246642	2018.45		2524192		18.1546	2403839	3015.2		1.80327e+06	1215.64		2754799	148.311		2016331		68.9173
2545665	261.811		1237354		37.1614	1325620	191.263		1.41528e+06	2370.18		1293371	156.562		1500231		64.6067
1296287	236.192		1211523		20.7554	2492324	597.052		1316754	229.741		1374480	171.071		1092598		44.7366
1282675	225.766		1218839		13.6635	1252085	854.963		1805075	1585.9		2645954	892.99		1321081		67.1796
2569950	313.109		1599588		14.0875	1312375	630.92		1171767	97.2587		2703270	135.828		1880261		50.1102
2188289	203.374		2548312		24.3123	2519000	1369.12		1157769	93.9695		1897501	162.782		1343556		54.8216
1275763	172.127		2477447		15.042	1232152	239.94		2239487	770.832		1312083	1396.08		838813		15.0725
1.31757e+06	366.309		1639017		12.4809	2347901	214.09		1213236	109.906		2.72437e+06	279.222		2227255		32.5037
1809784	329.487		1216334		8.76254	1248192	550.375		2454530	275.091		1353296	564.628		1214227		37.9721
1259224	159.519		1262686		20.5954	2552124	309.561		1324901	146.245		2598072	234.363		2036858		11.463
1445850	170.418		1227228		19.6293	2474163	298.734		1842581	261.296		1305891	99.2158		1524231		24.6689
2127568	269.267		1258762		31.4069	1254834	1138.95		2506959	202.815		1397208	687.815		1440408		69.1092
2571921	114.528		1218970		30.6929	2479882	340.838		2480957	118.644		1379290	507.138		1200245		40.5319
2243000	277.467		1530934		15.5659	1276150	437.147		2275700	183.537		2699719	332.081		1847677		68.5328
2270456	195.892		1947451		14.7321	1252211	421.592		1332685	122.204		1333325	1538.02		2.09416e+06		33.2326
1208962	131.776		2461048		19.3609	1325063	173.576		1338645	103.202		2713413	145.701		1855561		15.0679
1224318	277.037		1492268		10.2814	1279943	641.48		1261000	379.572		2700747	297.591		1201604		55.1373
1217662	250.117		1806476		26.0095	2454373	136.632		1663847	94.2298		2653975	776.931		2299593		34.127
2489880	183.319		1487462		20.6913	2394498	352.632		2356965	229.986		1.76218e+06	289.847		1227015		30.6851
1697726	152.662		2285266		27.365	1258703	227.718		1188590	1268.19		2565709	969.243		1284167		33.3005
2105296	348.015		2627128		47.2437	2571296	341.684		1338087	155.041		2647584	130.753		1233255		12.4982
2220234	377.638		2578325		24.4211	1445530	299.353		2510311	632.156		1734519	263.703		2173968		18.3592
1243201	134.791		2174893		18.309	1761106	1292.13		1518817	190.337		1399034	164.859		2347910		86.93
1246036	151.116		1.24052e+06		31.7236	1239537	1498.34		1200583	1425.4		1411075	175.231		2372770		21.6901
1118101	113.231		1048815		12.4778	1237542	1178.87		2890351	721.64		1498017	121.339		2437935		25.6048
1.37444e+06	396.371		1373902		18.9466	1166199	209.299		1215364	96.5921		1226783	150.558		1250396		13.4156
2309259	380.596		1235636		20.0264	1189266	1216.39		1458369	121.072		1385514	128.624		1.90204e+06		17.1149
1782325	388.987		1216700		17.6741	1344664	724.079		1355712	330.812		1385093	272.803		2245068		17.4894
1788791	419.578		1285261		20.1833	1.59197e+06	284.778		1.35478e+06	263.409		1373903	415.608		1963003		40.182
2400644	238.783		1232730		10.1329	1382520	651.019		2621621	1949.87		2081727	124.33		2.0845e+06		16.2444
1263776	325.348		1211252		17.0222	1701547	3189.77		1399592	104.168		2062683	113.238		2588320		37.4771
2255823	256.014		1320171		14.0633	1404501	194.296		1249247	103.742		1382929	358.295		2590039		21.9699
1455518	631.532		1237885		33.4199	1002708	405.98		1279701	638.508		1222172	142.674		1266153		46.5306
2148438	309.748		1218144		21.3184	1715452	753.866		2667823	1877.75		1389813	268.314		2311965		58.5225
1512002	334.299		1649470		52.1784	1098477	266.444		2686492	105.916		2605006	218.905		2173252		15.4038
2489503	344.782		2305070		14.3272	975603	92.9457		1375869	709.149		1584497	217.789		1299423		33.163
1185989	518.607		1246591		24.7547	1126118	296.17		1590041	253.839		2240083	125.444		1468177		31.1833
1150984	443.115		1217597		8.05018	1700571	333.03		1337808	1135.17		1530834	170.645		2922639		59.6202
1271984	156.184		1.77557e+06		41.4106	1965837	800.019		2624742	257.797		1333097	277.644		1558392		30.3169
1174380	353.226		2.53356e+06		21.3759	956215	222.455		1465608	1328.56		1843885	1087.34		1290358		61.4556
1163908	199.316		1584646		19.5137	1276308	142.815		1448212	1170.67		2650007	161.578		1274915		57.0378
1161578	359.518		2609221		27.3635	2191289	1041.08		2669038	119.291		1813204	1100.61		2465905		24.1476
1308103	327.863		1216166		21.18	906440	178.482		1347516	1052.54		1569844	131.852		1619284		19.6581
1254707	175.848		1444325		16.0994	1069657	244.929		1433712	788.13		1962937	347.241		1276468		21.0958
1256581	144.238		1233931		26.0983	1226098	231.766		2546305	99.2914		1658986	1208.09		1296934		19.3232
1219944	356.123		1218169		19.2107	1010562	271.673		1191090	701.685		1749122	393.101		1710658		21.0193
1198140	97.7696		1198727		23.9668	1142732	167.742		2668390	315.737		1928485	1128.39		2652382		47.9033
1142897	257.408		2300854		11.2783	2328705	111.619		1191218	799.509		2538125	123.532		1395329		13.4699
1216543	353.815		1266093		24.046	1208176	471.507		1932469	1013.37		2136134	314.249		1172141		9.45615
1150462	154.206		1226066		15.1296	1189386	592.573		1819006	115.054		1.81653e+06	213.381		1281222		18.0705
898190	373.47		2057699		20.0657	2457545	185.632		1873426	1178.68		2.08108e+06	181.046		2282525		20.8786
1891689	229.153		1236379		23.7825	1207041	215.498		1881640	1076.15		1370478	405.523		1455951		31.8725
1388293	225.816		1305468		23.3412	1266194	219.85		2699596	308.748		1325028	940.419		2552406		38.261
1168532	236.362		920020		10.1543	1125823	204.31		2713582	134.325		1308036	102.417		1.36542e+06		27.1263
2472563	185.714		1296108		41.993	1744711	367.599		1290875	232.16		2720048	102.027		1357795		26.2968
2.04821e+06	278.465		2314590		19.9818	2.28141e+06	699.201		1388436	467.557		2147655	219.213		1141218		44.2557
1960440	422.512		1.21931e+06		18.3098	1794339	141.931		1687023	194.334		2728451	178.001		1449893		26.6745
1207510	121.444		1334016		15.9128	1962485	215.719		1284297	198.313		1297051	105.75		1335133		40.1301
1185591	128.7		2427868		22.4803	2016033	359.733		1446076	141.559		1.71878e+06	203.2		1365315		12.0651
1366243	141.873		1593253		24.201	1184452	484.028		2661832	933.731		1455199	1120.57		1334131		35.2479
1402953	116.631		1.70536e+06		17.3917	1251821	303.785		2601390	1414.26		1.94898e+06	127.131		1412276		25.5773
1395578	634.811		1645855		25.3114	1220562	447.728		1650296	206.971		2085466	648.496		1294530		34.6648
1246219	334.41		822352		11.1027	2124038	386.975		1307575	93.6631		2772508	320.516		1250272		16.8037
1329383	483.146		2428678		19.1992	1169487	604.67		1484796	156.199		2.52394e+06	365.334		2655375		23.2315
1197739	157.075		1205098		21.9124	2267092	500.736		1237537	292.318		2743090	197.291		1.92446e+06		28.9169
1339410	169.67		1120832		36.6098	1207225	1230.08		2282593	1087.73		2574764	562.613		1249855		27.6719
1.58372e+06	617.798		895854		25.2052	2557297	1650.09		2196932	101.848		1325507	120.708		1407168		38.6978
1286954	210.62		1658375		21.0083	2414124	149.999		1256411	97.5291		1419103	604.847		1303821		46.2186
2465755	601.128		1066382		21.929	2586178	335.111		2662432	103.456		1334325	95.1164		1.88204e+06		27.5
2463947	121.059		2893399		17.6651	2156051	256.9		2600489	101.261		1331651	485.72		1891997		40.1308
1265741	1030.41		1728593		28.0124	1391557	423.448		2122141	243.459		2702115	205.122		1243048		30.0237
2606095	184.407		2172245		13.3686	1346300	275.261		2166274	137.695		2.7907e+06	1093.41		1324361		25.1074
1622159	1169.6		910311		8.85951	2467303	285.754		1191058	103.271		2852322	675.183		2649834		51.3974
2585443	496.299		2117672		13.6924	1548646	103.235		1217776	105.2		1.93595e+06	369.411		1241387		19.3402
2645896	246.096		1128598		21.336	2458937	178.616		1255623	100.813		2662809	162.917		2653937		87.8757
1450791	1344.03		1885202		18.787	2298323	810.501		2278842	117.524		2746843	167.248		1714854		45.6355
1561354	823.243		2170201		20.9254	1412055	381.244		1814718	3966.32		1262833	152.065		1228191		56.1745
1263482	621.558		1198084		16.194	2352558	364.966		2220991	3410.64		2659917	95.6081		1695016		20.9376
1289538	916.124		2186341		19.9714	1433897	143.274		1260015	122.815		1.86949e+06	93.487		2524822		56.4968
1367693	155.291		1735054		19.016	2447982	1050.44		1293793	190.845		2644005	249.385		858804		49.5371
2437903	104.625		1050217		19.6766	2444873	163.617		1.63371e+06	318.272		2629515	241.089		1362070		57.1954
1444442	184.901		1079362		22.6803	1415901	200.822		1287164	183.836		1317131	1627.87		1200005		29.7583
2426664	146.1		1221115		21.5865	2296474	416.118		1254478	139.278		2381794	275		2806793		19.5908
2338521	408.956		1093464		58.1984	1186319	376.847		1526865	249.084		2.04715e+06	138.808		2769608		24.6492
1267195	225.255		1543295		18.7574	1189058	437.923		1606478	274.003		1589224	275.589		2136169		59.7961
1141391	281.56		1109399		16.9974	1187198	363.574		1.2365e+06	115.838		2673173	393.322		1353060		22.4777
1323780	307.364		1220525		10.2905	2429725	1233.09		1512939	420.68		2235906	160.297		2473525		63.9407
1143194	109.344		1110441		15.56	1174884	356.375		1271489	168.2		1738658	155.979		2384111		61.5788
1029391	101.205		1237047		16.4551	2335625	980.165		2554633	146.396		1333754	154.791		2660006		22.6388
2338317	105.027		1834390		22.6198	2420084	1209.72		2552874	229.011		2294151	100.527		1932352		65.395
1031676	163.326		2117932		23.0945	2415840	1066.43		1499919	905.76		1036226	371.996		1406711		44.5659
1296415	211.76		1374967		21.1315	1176203	187.962		1.27881e+06	380.993		1284213	138.024		2571305		32.59
2308958	128.626		1546816		11.8706	1198355	181.693		2037038	776.312		974291	378.363		2625456		33.3882
1678992	162.546		1493191		21.4282	1446744	427.874		1.96402e+06	411.027		2240738	248.869		1381706		23.7195
2403983	135.865		2015354		12.8879	1196543	148.253		1254296	312.099		2619183	119.878		1319961		37.5661
1210504	199.318		1140330		19.8584	1288970	142.971		1797069	520.517		1583207	143.99		1365202		18.494
2517414	278.734		1235853		21.4133	2758444	187.337		1308557	1146.91		1.4474e+06	137.384		1378471		28.038
1.25056e+06	199.784		1151457		22.6043	1.71897e+06	1052.98		2.29804e+06	134.599		1203253	96.6158		2109150		34.485
1869106	431.312		1.63459e+06		24.6341	1245509	377.243		1664714	605.896		1250137	189.093		1431714		22.7556
1118659	283.197		1238700		15.166	1405206	188.886		2343847	1679.72		1401298	239.775		1383554		40.1152
2.04126e+06	108.869		2294278		18.5566	2147095	531.956		1357087	119.376		1079674	155.863		1416148		32.1841
1212328	1002.85		2404677		15.1195	1198986	544.676		2542896	96.21		1136856	141.427		1714523		76.016
1497610	99.2188		1174382		13.3017	1251362	330.915		2.0339e+06	263.075		2346267	607.823		1391122		34.3298
2070071	188.107		1791954		17.4861	1318326	363.45		1237091	199.576		2042265	208.116		2190009		42.3991
1733317	942.564		1172204		34.4398	1192054	558.515		1238980	153.471		2449286	103.594		1431061		37.8921
2418170	319.865		2430103		20.8402	1547028	152.77		1201481	170.333		2637181	106.695		2137489		42.675
2211517	233.073		1617619		18.283	1838925	447.781		1018508	191.59		1296867	133.132		2721469		28.0481
1371910	249.012		1755102		22.2552	875787	495.672		1161726	3038.46		2281057	1838.68		1437241		29.7919
2434217	288.569		1338541		20.2209	1893164	295.454		999529	192.602		2668678	1480.98		2738740		26.4138
1350997	282.794		1574008		27.559	901570	534.662		2609229	505.038		1252349	300.171		1390241		33.4521
1101383	198.583		2248886		15.9806	1970834	381.843		1130164	297.739		1261366	301.971		1.65464e+06		49.5643
1023898	101.792		2313858		17.5427	1782405	469.181		1198019	2689.62		1289733	197.688		1643476		56.937
1102584	95.3187		2472910		21.9398	2080939	857.505		1040454	291.373		1461673	179.216		1384345		27.8546
972441	327.796		1643477		13.2051	2067696	901.486		1032088	137.573		1310549	102.744		1420420		24.8855
1.87542e+06	176.43		2281668		15.9326	1139950	315.381		2456908	1005.77		2507802	865.018		1375951		34.3867
1098537	188.9		2402974		21.4618	2258145	802.999		1064554	140.842		1288852	96.5947		1386214		26.0078
1023960	224.615		1417788		14.6482	1138188	310.701		1451780	252.578		1079672	560.646		1401486		23.2927
2220283	358.369		2269818		17.7241	1168390	376.125		1.84691e+06	558.33		2341656	94.3013		1429083		23.1566
2042085	113.255		1774321		23.5709	1134539	349.42		1998323	441.586		2398139	677.489		1373983		79.8223
2311923	269.409		2299781		13.1935	1651075	290.206		1216206	111.545		1324638	112.467		1385255		18.4028
2248194	103.709		1227080		14.8672	1135488	137.315		1039287	260.552		1260837	146.015		2102078		62.2882
2423340	318.147		2048689		18.7239	1923484	1337.7		1043988	279.953		2814704	93.8408		2782827		23.9962
1148565	107.893		2183828		19.5478	1949643	2535.89		2407935	651.376		1675741	207.858		1324368		29.5207
2323434	122.225		1679102		15.3055	2154248	113.424		1114623	250.8		1240913	114.148		2117145		88.5753
2277535	103.438		1145173		22.1436	1280478	154.246		1070306	849.831		2683842	106.062		2664068		24.9501
1205921	1109.16		1222946		6.96474	1133672	1298.95		1807358	95.1934		1636640	116.95		1340651		33.4397
1186431	94.7386		1170709		21.0179	1121726	214.54		1326976	123.332		1386367	1090.89		2364853		43.3949
1220537	1103.74		1506755		18.3111	1179886	148.863		1917061	2235.46		1346790	962.216		2.84479e+06		19.0482
2203346	696.493		1959807		20.9303	1162405	396.639		2347084	556.059		2.63342e+06	253.638		1691624		13.2252
1265360	635.687		2262447		16.2466	1154172	404.297		2438413	339.852		2852087	114.882		1089136		13.5099
1840033	173.388		2342870		20.0878	1202962	1156.5		2317379	129.362		1385395	274.48		1322946		65.2515
2505390	497.476		1244267		13.4549	1132903	525.792		1474104	127.765		1376008	287.979		2236135		20.9706
1242622	187.942		1169993		23.7962	1183200	1176.13		1326497	168.362		1360929	107.27		1300977		28.0656
1251650	355.865		2155325		19.4909	1123724	665.674		2433340	372.544		2066944	176.05		1617456		48.4957
1268951	2144.77		2218160		32.8744	1074603	523.054		2026622	194.724		2690470	274.294		1382040		26.579
1196356	254.121		1235457		22.2208	2503533	314.256		2617429	1428.46		2596226	138.771		2716762		19.661
1486367	226.144		1585864		16.4272	1231088	1614.17		2458806	220.047		1449358	131.434		1662194		51.3875
1192321	299.697		1358773		20.75	1123088	620.792		1736604	131.463		2732467	258.41		1330263		34.5076
2381360	1495.48		1258671		36.269	1515449	1380.98		2073751	139.81		1557957	146.072		1684635		43.8635
1294673	2206.6		2607274		16.7441	1.79361e+06	1045.86		1556846	162.902		2536998	670.542		1355562		18.6478
1248716	383.45		1247639		45.7847	1025041	1416.24		2639927	129.157		2194077	392.012		1299585		19.5605
1210243	497.178		2608282		18.6867	1508001	1254.34		2559940	510.871		2656432	98.1969		2097751		43.5623
2486431	419.252		1113648		31.6231	2084118	170.254		1307801	114.166		1951078	690.327		1345114		16.7102
1479513	473.373		1613951		19.1352	2242110	170.045		1980239	535.666		1578523	220.638		1300562		17.7401
1254542	843.334		2505678		21.2896	2380463	232.235		1321686	150.616		1.65968e+06	365.84		1612631		18.0501
1260244	562.573		1132533		29.5344	2651745	2590.78		1279617	128.622		1321005	120.77		1594903		19.2355
2651927	234.085		2316994		35.2358	2387948	1535.32		1402329	144.931		1916111	474.771		1280072		19.8826
2314993	354.531		2548246		22.6434	1257212	824.496		1569463	126.952		2106002	735.755		1274726		9.73961
1161682	187.351		2121649		18.7612	2640793	267.714		1388250	262.938		1703165	530.258		1321746		25.8172
1160773	232.737		1388195		20.4151	2273041	666.744		1448151	117.813		2538366	100.147		1321807		27.5161
2346784	225.736		1215913		26.4198	2295457	247.279		1287923	151.431		1367628	107.296		1308970		42.6474
1234478	159.385		1441415		24.4325	1249480	633.532		1.44363e+06	144.718		2409925	107.096		1323664		52.2283
2183887	707.462		2577790		21.5024	1261275	854.87		1316653	982.199		2642796	180.034		1317276		69.8036
1689445	793.427		1728144		17.049	2587218	1337.92		2448969	787.378		2.05236e+06	187.893		1407299		18.563
2578444	267.965		2308284		18.1181	2413408	1165.51		1248538	209.606		2765135	529.103		2572133		28.8563
2116915	122.774		1224932		22.8263	1309901	1287.47		2216708	1585.35		1878780	107.061		1.36424e+06		13.0525
1223683	200.546		1231963		21.4564	2567583	330.241		1276593	172.903		2805282	504.958		2728912		16.5321
1925315	147.607		1201576		8.08168	1.82897e+06	288.063		1919230	1369.63		1273700	967.379		1269504		19.1834
1231972	163.646		1752038		16.7805	2665312	369.291		2600099	105.749		2078201	219.672		1.73501e+06		33.6238
2311786	183.599		2275054		24.4519	1314907	1350.42		1279758	213.095		1318029	209.717		2470579		25.5488
2182749	114.956		1903497		23.7785	2369619	519.805		1242843	205.732		1.85164e+06	635.834		1348286		16.7641
1.64121e+06	334.339		1259741		25.1134	1262582	1022.71		1299304	814.127		1274653	903.533		2738322		13.3362
2595546	163.743		1855632		22.5138	1979908	452.461		1.73557e+06	263.538		1.96017e+06	235.162		1279671		12.7844
2549624	121.636		1389636		27.3927	2457839	227.081		2643453	1193.79		1326842	218.757		2580121		45.7906
2494645	965.155		1247469		19.7236	2438184	255.583		1304515	406.962		2784450	97.9646		1722085		15.8587
1160552	176.636		2160631		18.9025	1325167	1652.73		1291222	699.584		1599226	224.597		2715526		55.4858
1236923	141.873		1390871		18.7025	2279022	299.442		1280961	659.697		1283101	161.66		2595059		45.1067
2573374	162.492		2.0784e+06		23.417	1644875	702.167		2680900	141.727		1308233	126.06		2543395		29.4826
2608979	298.594		1370918		19.0066	1284475	1266.86		1349612	138.725		2406793	992.995		1292561		20.4007
1273898	165.966		2000655		32.0736	1233440	1123.13		2419705	524.222		2604438	430.085		1302145		21.4048
1177734	214.967		2593671		35.1017	1233393	301.388		2611848	146.078		2639075	352.701		1349757		27.1088
2320332	359.542		2625441		16.2812	1048420	671.182		1272845	279.317		1487666	252.332		1347570		14.1152
1207253	1061.72		2107249		22.683	1505818	596.644		1428511	181.675		1.52446e+06	321.047		1636770		33.9832
1268651	743.615		2158441		26.286	1219377	532.47		2126795	140.179		1345837	871.873		1337055		25.6652
1230187	1424.94		2534244		19.3703	1326443	123.087		1536958	157.965		2728547	540.185		1298699		54.2259
1234177	294.345		1300247		20.0212	1251447	1199.49		1387131	108.158		1386265	866.558		1301569		24.8621
2456748	262.376		2229582		21.7696	2369906	168.055		2755590	1087.62		1532654	1040.65		1670155		36.5888
1212782	827.342		1273483		34.9667	1236603	273.042		1322748	116.925		2.74018e+06	1897.47		1298218		30.0598
[truncated: 7,102 more rows]

## Sheet: Figure S4D
Cell cycle gating and analysis of cell cycle specificty of DNAJC9 J mutant trapping of chromatin
J Flag+ Pre-X cell cycle gating	Mean EdU Intensity / a.u.					% cells G1			% cells S			% cells G2M
Total DAPI intensity / a.u.	G1	S	G2M			R1	R2	R3	R1	R2	R3	R1	R2	R3
1075666	11.1972				J Flag+	33.8	30	30.7	51.6	54.3	52.1	14.6	15.8	17.2
1085867	21.4484				J Flag+ Pre-X	30.4	28	27.5	51.4	53.8	52.8	18.2	18.1	19.7
1189154	14.0316
1188620	18.2915
1138884	25.1859
1128461	36.1954				T Tests	Significant?	P value	Mean of J Flag+	Mean of J Flag+ Pre-X	Difference	SE of difference	t ratio	df	Adjusted P Value
1279475	23.2826				G1	No	0.031628	31.5	28.63	2.867	1.179	2.432	12	0.091916
1236535	30.2522				S	No	>0.999999	52.67	52.67	0	1.179	0	12	>0.999999
1146897	19.1362				G2M	No	0.035065	15.87	18.67	-2.8	1.179	2.375	12	0.091916
1386919	26.5195				Statistical significance determined using the Holm-Sidak method, with alpha = 0.05.Computations assume that all rows are sample from populations with the same scatter (SD). Number of t tests: 3.
1339878	15.5276
1248865	14.1735
1251864	23.6158
1308997	27.5212
1236259	19.8887
1335377	20.484
1291669	11.9538
1391485	16.1422
1297731	31.0208
1290435	67.7869
1243936	16.9652
1112435	11.8794
995072	12.6991
1000115	10.5127
1.17144e+06	15.593
1314225	17.9767
1337385	28.3902
1408042	45.258
1223461	13.0472
1338957	14.4023
1313870	10.5956
1345829	11.1076
1340590	15.0768
1287022	10.8156
1279657	14.1621
1260059	16.6554
1325879	16.137
1.33181e+06	15.4397
1340517	17.7367
1334700	45.7333
1353450	21.6652
1368747	21.272
1365256	18.7167
1262221	9.37458
1176135	21.3557
1316639	11.1847
1220589	16.6466
1344721	26.8738
1341935	22.046
1207976	12.7789
1313500	16.9647
1316299	14.8956
1257754	18.4721
1274340	14.2073
1254440	12.5181
923469	9.72785
929786	9.98041
979448	17.8853
1092591	15.4717
1104196	19.1015
1657735	18.8831
1100896	8.8699
1823834	66.1239
1314664	21.1646
1.26506e+06	16.6962
1311565	17.6641
1.30776e+06	19.347
1299120	19.3532
1289026	19.9039
1277284	26.6673
1247368	14.0717
1226381	13.19
1306451	15.0606
1246414	12.5345
1285871	16.0567
1300877	15.6239
1279287	13.2945
1231169	21.5459
1270431	13.6215
1240705	22.0197
1274061	15.4719
1166391	19.9388
1132477	9.63048
956741	12.6744
959733	10.0467
1219000	12.7232
1204809	14.4708
1242389	12.6299
1265349	16.5778
1217975	16.1462
1200049	17.1771
1198992	18.7624
1372716	14.0867
1364400	22.7639
1348092	14.3235
1296243	10.292
1281763	16.7898
1270557	15.67
1292862	14.374
1333770	14.4707
1302567	13.9783
1305918	16.7847
1233722	17.0266
1313222	16.4778
1298777	15.8494
1281426	19.6647
1264099	18.1978
1227737	15.1568
1251297	15.8381
1268209	17.3958
1.25599e+06	14.0933
1249615	16.1758
1153304	11.6478
1248073	13.9733
1123874	13.0204
1151278	13.2709
1103501	13.2182
845929	17.01
1059353	19.4167
1118805	18.9023
1189516	17.2558
1208604	14.0508
1214849	13.1895
1095450	9.23857
1214764	13.4773
1115588	15.7795
1123438	17.2084
1239764	12.7934
1172564	18.1086
1306242	25.8645
1210252	19.2664
1371563	21.9977
1145900	13.048
1197145	9.6673
1297941	28.5772
1274741	27.8414
1281975	21.7734
1286876	23.2788
1284889	12.3858
1267298	14.5017
1250263	18.2654
1356685	17.7283
1282422	19.9593
1262967	16.535
1489767	14.2085
1222238	15.1177
1227350	12.571
1139045	9.06105
1185553	19.7093
1257999	16.9077
1294523	12.0187
1286031	9.92256
1.0148e+06	11.2828
1066241	11.5613
1302995	11.4667
1079859	14.6813
1.31767e+06	13.4162
1252600	16.0522
1311420	16.9685
1262177	14.1659
1209176	14.5717
1239692	16.0388
1211375	16.8991
1260426	15.3638
1299653	14.455
1.29062e+06	15.7168
1295703	25.6602
1302237	19.2357
1271027	15.0314
1326558	19.8888
1287973	23.983
1230250	53.0347
1298514	20.6209
1223165	20.9041
1237954	42.4857
1130606	16.076
1060220	24.279
996265	13.4539
1182644	13.1818
1181398	17.0922
1186700	16.9724
1194648	10.303
1347127	11.139
1125431	21.8064
1302161	13.425
1221709	10.5968
1307789	14.9348
1303729	14.5325
1288698	14.6993
1289120	14.5098
1199121	12.2116
1227377	10.0475
1220967	9.59923
1107302	15.113
1159240	56.7276
1300886	34.1129
1311054	28.9184
1303648	24.349
1322300	24.7326
1416374	23.6447
1282962	14.1102
1304170	11.3051
1176579	12.2959
1622977	15.424
872702	21.5177
1322437	15.2789
1316915	17.4565
1209737	23.2297
1280279	16.502
1330548	14.3661
1298532	16.6161
1199489	16.6054
1295309	15.3631
1200270	16.4673
1316138	24.1153
1301419	26.5626
1287296	17.3607
1294776	16.8995
1310969	19.5887
1332188	23.9735
1297251	22.4912
1282766	28.1235
1232961	16.3266
1208601	67.4279
1085638	9.0938
1223125	14.6679
1080649	13.605
1713677	64.6522
1092224	20.0548
1133462	14.2464
1155092	18.9118
1123795	20.2323
1139437	14.6192
1017277	12.2541
1159463	32.3027
1219417	11.5326
1231456	9.50898
1243401	25.0288
1178115	13.8931
1296565	12.6852
1334252	15.8895
1278370	12.3878
1367186	17.8542
1199373	34.1578
1217769	8.93426
1202989	14.4901
801393	12.5914
1310455	18.3671
1321168	14.2335
1263185	13.7977
1405860	16.0345
1280315	13.6779
1316677	15.5575
1156187	24.6302
1218452	19.7972
1096017	16.017
1099938	28.5401
1275022	12.5702
1265659	14.9344
1228673	35.6753
1245512	13.8704
1335437	11.3056
1308744	19.6522
1306519	16.7924
1232017	20.7059
1345870	24.0737
1326856	14.4242
1321247	13.3384
1340286	18.5728
1300159	55.529
1265469	19.4402
1309929	13.9176
1308476	20.1132
1264099	20.735
1292776	17.749
1295507	16.0186
1138429	14.9101
1175354	11.0666
1182718	11.97
1189585	14.8208
1279696	15.9197
1287307	16.6971
1234012	36.5089
1229079	16.1967
1328465	44.1651
1348830	41.4591
1307944	31.1032
1348469	20.137
1371509	20.4527
1158069	14.8859
1233157	24.8458
1182459	11.8593
1237594	12.9254
1227844	12.025
1143153	61.345
1234709	12.7309
891797	16.6625
1430699	15.2511
1281330	13.2102
1295541	17.5285
1268344	21.5024
1299316	15.9715
1161695	17.2522
1293970	17.491
1294126	17.578
1271265	13.5826
1259706	11.0781
1281366	14.0124
1210290	22.5839
1217340	17.1261
1286212	17.8448
1363802	19.2284
1243044	21.5983
1258867	42.7843
1276196	15.0229
1300389	17.7041
1253491	26.1619
1188100	17.0117
1187300	14.9418
1168525	12.8477
1180078	13.7347
1252632	12.477
1072793	13.5602
1140226	11.6812
1174625	11.3464
1195038	16.542
845637	17.1949
990109	11.2658
1147818	19.1119
1027875	11.6673
1301391	11.6511
1325387	11.8066
1211594	21.0107
1243170	16.418
1248974	17.6835
1264358	20.9684
1287181	16.1565
1311775	10.8289
1301708	14.5821
1319540	15.5614
1331215	13.9349
1326077	12.1527
1336559	15.5598
1334193	12.492
1270528	19.4907
1137853	15.232
1166384	12.9559
992975	10.0558
1285889	19.2904
1095900	9.21906
1290709	22.9178
1279492	13.8597
1258408	21.695
1034601	11.2522
1.01365e+06	10.9423
1043085	13.1453
1167668	23.6352
1255272	16.0444
1243195	16.3681
1145887	14.7229
1222802	12.7386
1239351	13.4825
1333151	38.9462
1253150	10.2987
1287505	15.9297
1272017	19.5732
1301082	22.5901
1261901	20.9913
1288240	23.7001
1151976	10.8845
1233083	13.3517
1185017	30.512
1145394	8.4165
1216255	14.2123
1227700	19.7662
1304983	25.4814
1154637	19.5352
1256134	14.0212
1.29451e+06	21.6164
1230516	21.895
1279702	21.6596
1261370	17.3923
1246192	16.2403
1274363	25.6448
1297413	26.3113
1.30894e+06	25.4932
1336481	17.9231
1.31891e+06	20.4261
1280951	15.6886
1378327	21.973
1295688	18.5356
1308935	70.1356
1369651	19.0232
1285847	19.0516
1281013	30.7731
1169229	12.1049
1134011	15.2991
1074378	14.6352
1337388	24.3698
1346266	22.5611
1260167	12.612
1378685	23.2383
1286271	9.86104
1298210	12.3739
1304890	10.7834
1253008	12.5485
1364301	12.8449
1364955	14.8105
1340781	16.4291
1343739	21.3212
1370523	16.209
1213627	24.9748
1310355	25.6546
1298790	15.232
1292522	13.1325
1107072	10.9305
1223134	16.6886
1207292	15.3279
1305940	16.7891
1296289	16.0742
1345664	28.0612
1207829	16.6276
1283403	11.7971
1303060	11.3546
1307816	14.2746
1288723	13.5028
1336922	17.2696
1244775	17.6016
1280856	8.96841
1263043	10.8997
1254159	10.2533
1205551	12.4355
1252930	14.3485
1252676	14.137
1237487	8.98914
1221918	13.3065
1297498	29.5518
1255367	20.3444
1185868	12.4635
1307264	37.4747
1118135	20.3996
1292017	21.9025
1220203	8.28517
1224780	11.8542
1077212	19.5431
1097876	18.0484
1115950	21.4194
1156897	18.357
1169567	23.0911
1.21005e+06	16.4696
1227453	18.8263
1228065	17.4301
1243764	18.8985
881713	13.6843
976693	13.6085
1026777	23.167
1108751	16.4141
1419127	20.629
1202570	26.9777
1185198	14.8242
1165536	13.906
1194795	14.809
1340383	28.0334
1323839	26.0717
1322490	25.6724
1171394	32.3685
1208860	14.1363
1148235	16.206
1138170	15.6322
1231690	18.2864
1254492	18.4507
1241651	19.5621
1247436	23.9477
1137830	15.0054
1174834	17.8509
1235223	21.45
1182542	19.9469
1141411	15.3581
1102672	13.6725
1097129	14.8236
1117836	15.8534
1186982	15.0318
1074989	17.5258
1208826	57.9319
1140987	13.954
1118863	12.8762
1162637	17.052
1093631	19.5806
1060184	23.775
1805075	57.2345
1157769	34.0276
1213236	27.2616
1324901	25.2966
1338645	33.4801
1261000	29.0878
1188590	17.9106
1338087	14.7507
1518817	45.4888
1200583	19.0136
1215364	21.5729
1355712	24.3954
1.35478e+06	22.2856
1279701	18.415
1375869	35.4113
1191090	19.4731
1191218	14.2679
1290875	20.0188
1388436	39.1758
1284297	17.9311
1307575	19.8527
1237537	16.5446
1256411	46.9382
1191058	12.2756
1217776	18.5245
1293793	20.4069
1287164	25.5379
1271489	22.0927
1237091	19.6433
1238980	19.4226
1018508	65.9044
1130164	15.9504
1040454	15.0238
1032088	18.576
1064554	16.3868
1216206	22.5184
1043988	31.6957
1114623	25.4909
1307801	18.2748
1321686	20.1274
1248538	16.3848
1276593	22.5332
1279758	24.8291
1242843	18.4616
1304515	14.1399
1291222	18.4612
1272845	26.4049
1322748	25.6929
1283113	27.9517
1223855	39.8251
1208954	12.9934
1244253	9.39551
1251407	14.559
1281642	18.2259
1306596	25.1164
1309417	30.3171
941274	18.1005
1211225	18.0684
1147510	18.2027
1005429	14.4531
1149578	24.1883
1199943	36.0015
1234191	20.8487
1.25992e+06	19.2305
1158680	17.493
1.26694e+06	20.6188
1108142	58.7856
1180813	13.0785
1022486	15.1931
1084178	14.6443
1319165	17.6222
1203184	15.4132
1330436	24.9281
1356550	18.3556
1327968	23.0415
1317297	18.9396
1312527	16.1831
1318941	17.8701
1337434	15.9636
1368307	17.9409
1366514	19.1558
1308972	22.2103
1318515	20.7548
1367758	30.5398
1.33378e+06	24.4239
1331315	21.3845
1299017	20.288
1277441	15.8246
1327021	22.7594
1.31633e+06	17.9837
1178786	30.9808
1158452	16.5122
1181254	14.3795
1239371	36.2553
899173	15.3939
1110201	14.3512
1199327	20.6687
869823	18.3481
1211812	17.304
1205469	17.0157
1221954	15.3778
1244711	19.4
1353447	14.9032
1236674	19.097
1360004	14.6119
1357617	31.6139
1183357	14.514
1228168	58.626
1237745	13.5254
1248522	61.9211
1239577	13.5302
1253599	14.941
1273886	20.2703
1261067	16.8859
1260229	20.334
1298034	17.0103
1286708	14.7198
1262466	31.4781
1272962	31.2343
1345993	23.1769
1337060	21.2648
1299135	19.2165
1249135	17.2033
1291608	21.425
1306356	27.5114
1346674	26.6194
1320956	19.1706
1324684	20.2191
1321615	20.2498
1322094	20.3418
1138604	11.8911
1122642	20.2106
1271774	16.0908
1183496	19.6838
931441	11.5689
989503	10.8122
1074411	16.2568
1081018	18.1381
1095494	18.9788
1257488	20.4169
1291473	18.5112
1281432	21.0791
1251779	18.5328
1348494	20.0639
1229080	17.266
1262705	16.2703
1272922	15.934
1294946	18.7021
1263609	15.9457
1249016	15.4281
1270694	16.2186
1298755	14.9275
1341613	17.5546
1237777	18.2919
1305335	16.5195
1217824	16.3467
1298398	14.564
1224983	15.951
1304176	21.5575
1313866	17.6192
1325287	16.3134
1224472	14.1586
1265209	31.1494
1213323	14.2791
1217067	15.5431
1.24803e+06	17.1134
1252953	23.9193
1212996	13.392
1209389	12.0919
1142378	15.1497
1198797	13.3376
1226035	12.9719
1132552	13.654
1196936	23.7281
1207791	13.6087
1106336	14.3159
1.24821e+06	19.1169
1166691	15.3652
1056557	47.3363
1292938	46.0708
1153802	21.8693
1268942	14.9149
1023208	15.0654
1.00113e+06	12.2362
1056362	18.9258
1049245	17.6077
1219583	17.3349
1198727	16.3266
1199777	27.8887
1206162	12.528
1268644	12.7375
1349952	17.52
1327232	22.5607
1333437	46.7113
1298700	19.629
1249894	14.5884
1143712	10.8003
1170573	17.7352
1294476	13.869
1139546	16.1849
1238361	13.3443
1234569	17.6374
1269631	21.0377
1304193	21.2593
1233558	18.3007
1194416	15.9364
1288112	16.7425
1148594	15.4204
1049863	11.9019
1128211	14.001
1045835	11.4092
1084689	13.9984
1155104	19.7313
1757135	14.5761
1218126	15.1659
1293278	22.1636
1311355	18.0324
1292020	21.6943
1260706	16.7766
1308703	21.9359
1456284	28.246
1260073	22.7989
1233517	21.5696
1252416	20.5004
1235724	20.4826
1278451	20.4571
1125716	22.7531
1234877	16.2627
1250558	13.2404
1264625	19.4548
1.33277e+06	15.2763
1296511	17.7509
1304711	19.2753
1.31415e+06	20.0922
1250699	18.7901
1265634	13.6292
1275621	32.8563
1254507	25.0493
1307659	19.3557
1278956	21.5892
1251239	28.8941
1262711	29.3138
1202723	16.3135
1178798	17.148
1155080	38.5018
1233514	23.3021
1248010	20.0383
1257980	18.7458
1212300	11.6093
1223103	14.8902
1224675	14.0223
1224347	15.6784
1122875	13.7831
1140365	21.2741
1204896	19.7425
1151789	19.1709
1261584	17.7994
1263784	16.348
1250675	19.4144
1271714	24.2269
1258069	21.7585
1.35642e+06	21.1206
1269433	16.6627
1.27388e+06	28.3745
1292082	24.4172
1251231	26.9293
1324395	16.7808
1260622	29.8642
1.33264e+06	18.8072
1344060	28.0966
1277968	27.5282
1260834	14.5302
1337177	33.5007
1260205	18.5992
1306241	18.9882
1296164	16.9844
1279852	13.9346
1268298	19.951
1265991	21.2941
1325089	17.5691
1279117	59.7585
1121104	9.80341
1089414	12.0022
979903	17.9671
1.7184e+06	15.801
1301480	25.595
1294459	25.573
1290435	19.357
1268238	27.7561
1316976	25.0333
1303813	11.7927
1318032	16.7329
1278982	34.9146
1251662	29.1857
1358974	17.3075
1213290	10.7417
1344526	21.8423
1241753	10.6986
1248991	10.6813
1235248	9.25732
1182806	8.22559
1147297	7.88075
1261088	20.7969
1340115	21.5188
1236713	17.9127
1254122	60.9962
1233685	16.5158
1289831	12.4731
1261292	11.2522
746241	13.2957
1136680	12.1508
1155323	13.7681
1091709	18.0025
1296610	16.5311
1308711	19.1406
1452213	68.9265
1296739	23.2128
1292623	23.5668
1323172	20.9503
1286939	24.2709
1317066	29.5444
1323874	22.8597
769126	16.0507
1296517	17.9237
1274234	18.3391
1.5487e+06	67.3356
1268888	17.4863
1222756	21.3673
1116306	11.6926
1252338	14.5375
1.29e+06	26.1041
1299767	20.4162
1319319	19.2154
1290287	16.7205
1268528	24.377
1292197	17.7644
1279078	16.5892
1201361	24.5793
1292101	20.9253
1275345	15.5912
1248732	15.1535
1312520	17.9862
1311590	18.7022
1285912	19.353
1281432	15.3316
1268896	14.5244
1276530	13.8762
1253980	13.6029
1293816	14.0668
1253833	17.5008
1262006	66.5856
1259345	12.8259
1292672	18.7401
1.21505e+06	30.1935
1266497	19.436
1068634	17.6142
1251116	18.7079
1026343	20.0736
1229711	23.3672
1227553	25.1188
901403	12.6823
861767	16.8884
1754956	14.2831
1110694	11.775
1162910	18.0079
1263557	12.2185
1302918	11.1348
1301100	12.7557
1309670	15.5308
1306990	15.7265
1320559	29.6024
1653560	22.6588
1305536	45.3842
1.30312e+06	16.8711
1315812	16.7517
1298261	17.5004
1327215	17.7546
1330920	19.754
1321147	20.5062
1309497	18.3476
1230646	19.0156
1364904	7.88748
1220330	20.9446
1364029	9.28036
1.34573e+06	21.3494
1111197	27.9594
1.28574e+06	19.7858
1346040	17.9326
1270323	14.7821
1277816	22.8269
1268483	18.4631
1127676	22.1921
1128246	18.7107
1237101	20.869
985366	15.455
932527	15.1146
1145579	14.8985
1168795	50.6736
1178211	17.3427
1246748	19.7194
1326751	25.2033
1257801	21.7523
1262720	19.8328
1295435	19.4339
1304448	24.277
1278581	17.1289
1293884	17.2177
1318150	20.3184
1330037	18.6344
1246716	13.0298
1238815	21.2409
1245147	21.5456
1239459	13.1972
1253414	19.1408
1258361	23.8758
1320240	23.6468
1274429	28.7288
1161792	23.8605
1176381	17.0931
1216729	25.9181
1250377	30.0131
1161717	19.2378
1292115	19.1911
1324525	29.2139
1339739	19.0709
1332243	19.7572
1292446	13.8167
1290097	17.1377
1273697	18.48
1.72743e+06	14.9182
1289319	22.2675
840207	12.4603
1281954	16.5958
1288656	16.1201
1254451	11.7674
1261031	12.2888
1261722	21.9491
1248146	18.5005
1264004	29.4351
1243850	16.6004
1250721	15.7554
1279052	12.8589
1239066	15.8839
1262472	24.9788
1238534	15.2072
1253057	18.8705
1291220	19.9772
1200463	11.916
1244507	12.8338
1230346	15.1477
1158871	12.0766
1056396	15.0294
1192935	14.997
1214352	20.4825
1293013	25.1668
1343033	19.1176
1343083	17.564
1300004	18.2009
1211935	15.5728
1340486	25.0626
1306268	21.8841
1192241	12.3433
1266965	17.1137
1224880	10.3361
1189982	11.4473
1302779	40.4718
1240052	13.1737
1237425	17.1311
835235	11.8243
1125309	15.6925
787404	8.86842
879315	10.2371
1206121	21.6386
1227631	15.3201
1174591	11.3766
1172917	13.6873
1103997	9.09032
1196669	19.0246
1217629	10.7075
1079701	12.1798
1241762	13.6027
1232253	16.5048
1247021	13.0192
1267030	16.8269
1232353	12.9297
1222645	13.9121
1255199	15.1822
1051761	14.1354
1175313	15.9224
1134873	67.8372
1123883	19.7191
1200015	19.3047
1661238	16.6282
1169873	18.0952
1199564	16.8442
1046373	16.9522
1168582	17.886
1096867	14.6987
1021761	8.41357
980372	9.56382
1001792	11.118
1.04665e+06	14.8913
1074051	17.8843
901671	24.3435
1130399	19.2284
1457123	47.423
1213840	17.9201
1219495	20.7659
1305864	15.9399
1255250	13.4863
1276664	17.5081
1241700	17.0236
1297786	17.5944
1293796	16.6822
1337815	14.931
1321697	16.9383
1213041	12.8285
1281059	15.5258
1286814	18.5032
1292134	14.0245
1260324	13.0716
1191878	10.9592
1258094	16.6354
1244990	17.9892
1188776	15.1252
1186850	18.6302
1250170	15.448
1154811	13.7799
1232910	22.1836
1185300	14.9916
1162894	13.15
1126052	12.0616
1181718	9.28047
1236313	17.3026
1115142	10.5796
1176489	13.7214
960252	14.3972
1077156	12.6161
1004496	11.2256
1045552	13.1694
1130748	10.3585
1001709	13.604
1137366	9.8319
1217316	15.247
1245928	14.711
1245991	17.3873
1262481	50.2601
911360	15.0117
1164279	14.8917
1203186	24.8671
1263545	20.3111
1270990	15.1867
1266899	32.9281
1155595	29.1116
1282701	22.2475
1269360	24.5565
1297789	23.7187
1274479	9.79673
1173258	14.2346
1203308	18.3857
1224857	16.5457
1336549	13.9781
1337053	14.553
1000404	17.535
1293635	19.1651
1256667	15.5488
1190239	10.9395
1271266	19.25
1273753	21.0383
1266829	25
1285820	15.4904
1261717	15.5263
1245775	15.4902
1250276	13.5804
1258976	13.0691
1243899	13.6412
1169743	11.7759
1170158	10.2058
1223708	18.4272
1197855	13.166
1226522	13.8264
1198936	12.3069
1180716	14.2305
1146590	8.46341
1161923	11.8917
1141131	13.1911
1099408	12.7329
1168543	13.4824
1305496	13.3497
1108277	26.6858
1197851	11.5707
1254774	13.5981
1094634	18.2413
1077626	19.6971
1208496	12.901
1152122	9.83561
1076710	18.6648
1086461	17.2932
1215656	10.3084
1177853	11.0151
1160876	15.2379
1209565	14.4042
1250830	9.6028
1213042	10.1238
1160131	13.2874
1157458	19.3739
1253803	10.8413
1228737	12.3766
1236877	10.6154
1211925	13.5763
1274702	11.5345
1182013	8.76128
1236444	14.5745
1251229	27.6736
1285352	26.4133
1263205	9.93986
1196569	19.438
1314290	16.9876
1273070	14.3739
1190844	15.2842
1214579	22.1484
1219465	11.3124
1128912	12.3831
1226224	20.331
1153542	15.7099
1208838	19.2958
1192797	25.9271
1219689	28.2536
1208621	21.8122
1186031	31.1579
1240906	15.1131
1192925	15.1983
1126161	16.8573
1141505	14.5784
1057262	14.8428
1121375	18.2943
1166706	12.428
1.23716e+06	19.399
1305693	15.645
1303583	20.1436
1313748	23.2549
1309565	16.3535
1288463	16.1051
1249821	16.5719
1272773	16.0599
1256616	14.3611
1275532	14.6778
1296830	18.5403
1329630	22.4136
1238759	12.7459
1.27895e+06	18.0549
1270604	27.5669
1277074	17.334
1166808	14.0386
1156823	15.1555
940690	20.3473
796758	9.06302
963328	16.7136
1050280	19.1729
1179746	11.7862
1011621	11.7302
1142611	10.7562
1302904	13.224
1316481	15.4489
1106694	13.9619
1225073	22.155
1219986	14.1291
1289649	57.8367
1144766	18.4698
1169472	18.2389
1247874	17.563
1314962	12.9497
1282064	15.7092
1160106	14.0647
1282639	11.5147
1225252	16.3441
1254650	12.0778
1288822	21.6448
1252966	43.1635
1340772	17.3825
1226875	17.6575
1209754	19.9286
1211020	25.8378
1251658	19.246
1229765	20.6096
1224142	13.0661
1180820	13.3963
1184537	15.1777
1193857	14.2978
1154276	20.3393
1207530	18.1354
1194688	20.2551
916052	10.8504
1072793	10.8677
1083987	11.3629
1.85554e+06	47.2275
1109701	26.6394
1084825	19.576
1232623	22.878
1249104	23.034
1303078	28.1346
1202109	13.1887
1249937	14.0018
1249914	20.0771
1.31645e+06	24.1107
1087776	27.3848
1216344	16.6682
1286413	20.3797
1289402	16.2736
1278405	17.6381
1243314	21.4996
1232860	45.2377
1231258	23.7741
899986	9.56778
869836	11.2531
1623860	13.011
953135	15.8009
785417	10.7022
907003	10.0677
773246	11.616
1229085	16.6156
883143	15.1002
864957	12.5891
1277143	25.0878
1226153	23.8364
1287695	14.7616
1303024	15.5094
1304586	14.5808
1288585	14.2228
1292883	20.7545
1.32022e+06	16.7904
1206852	14.9861
1200992	16.4463
1.35187e+06	22.4502
1309496	17.6681
1284617	13.7653
1183354	12.4119
1218983	16.7472
1254704	18.7309
1195419	26.5388
1165548	15.2188
1166956	16.2493
1.22733e+06	24.8856
1118270	14.2849
1153480	15.5899
1143348	22.0059
1223274	43.4846
1100061	16.4835
1143261	32.9321
1154666	13.7189
1265985	18.3804
1283100	16.7749
1298937	15.6637
1276432	15.9865
1217343	26.1433
1318026	24.6452
1299111	14.7739
1308466	15.8501
1304134	15.9547
1304847	22.0931
1286894	22.0331
1263612	14.7447
1237240	17.4035
1275837	11.8538
1267339	13.5772
1300589	9.34513
1181566	12.1268
1245193	15.1417
1234099	12.3893
1232688	12.9136
1.17339e+06	10.4916
1206999	11.1249
1223219	27.5212
1251750	14.8999
1180895	16.8905
1270734	21.7823
1296690	23.1594
1249054	17.375
1178271	19.0486
1267425	17.6081
1482740	18.2353
1223843	18.7784
1496195	17.252
938461	11.2783
906651	12.9041
1285429	16.8779
1290005	19.191
1268114	24.5428
1181453	30.3703
955622	59.0427
1138011	20.8427
1159070	13.7381
1154315	12.3587
1175954	13.746
1182916	12.5543
1181292	36.7102
1218134	28.0542
1210838	15.7092
1205456	29.3869
1232785	18.0598
1215360	16.1371
1257641	19.1564
1227184	21.9023
1366742	17.2064
1301729	15.12
1335608	28.0781
1330696	20.3763
1292401	18.218
1303284	17.6878
1327764	24.3974
1281562	25.2348
1288417	31.2825
1257071	25.3328
1243812	23.2037
1238599	18.1378
1827793	66.2665
1211817	13.0101
1158542	14.5631
1247857	23.356
1329744	14.8707
1306764	33.7563
1261543	40.1205
1261469	29.8807
1280492	13.1734
1247621	13.2142
1806753	29.6909
1282500	30.0392
1262099	23.3654
1389526	41.8462
1258855	59.9264
1222208	14.9637
1192879	31.0137
1093185	11.6812
1.04586e+06	29.3987
962173	25.6919
1257536	21.0162
1157935	16.8468
1231899	23.7745
1164852	19.3888
1269964	40.6826
1255536	19.1351
1240387	12.7638
1088067	9.73821
1261321	20.2249
1221117	35.5826
1180116	21.502
1178399	20.7321
1339766	19.9365
1346853	21.3043
1355636	23.6605
1314158	21.4713
1158509	17.5104
1230148	15.6247
1195741	16.1933
1217912	23.5119
1225120	25.8953
1175608	19.0222
1001029	13.2751
909152	19.5054
1062083	12.4396
1167617	22.2508
1205792	20.7735
947335	14.0669
979022	14.1529
1012624	21.3056
1243578	17.2989
1309916	11.8098
1301409	12.834
1287302	27.2641
1276914	21.4528
1.28789e+06	19.5731
1264016	16.0786
1333096	26.7943
1275467	12.5166
1316336	14.1653
1254581	17.9922
1294378	16.0336
1.25201e+06	21.3849
1279657	17.2923
1054766	28.3503
1188695	10.5848
767331	11.7676
1228087	20.1185
1256643	28.175
1252787	14.3365
1185883	13.1319
1173637	28.6774
1152367	11.393
1133634	26.294
1057200	17.1339
1010090	17.4538
1214451	15.7104
1190522	21.6269
1251421	16
1304524	23.349
1270098	31.419
1222050	25.6376
1254597	20.2179
1207403	19.1878
1168974	18.4668
1254523	32.5114
1168715	38.6819
1186406	23.6199
1196735	24.8245
1209550	44.8091
1300583	24.5312
1.30462e+06	20.7614
1385347	30.5938
1319676	30.7801
1354513	14.0645
1360968	15.2825
1270407	14.165
1274048	14.7249
1244006	13.8878
1236989	13.5268
1280173	19.8717
1275081	22.2267
1232320	21.5417
1251280	18.0069
1188650	12.441
1218386	13.052
1236928	21.042
1262178	22.0454
1272510	31.9665
1290888	27.8304
1344377	24.5938
1337181	25.9046
1.24893e+06	30.24
1287494	23.9049
1417282	27.1365
1310491	24.631
1258337	16.7719
1216602	18.0994
1237979	14.0437
1086318	11.8027
1204439	12.1126
1142680	18.52
1221969	28.2861
1120611	11.7241
1171506	14.7786
1189307	18.1236
1125316	13.8097
1241856	17.4096
1199326	27.8462
1108679	25.6985
1207671	21.9426
1182833	15.205
1182182	13.2207
1219478	18.8439
1212350	14.2943
1265367	20.308
1242798	21.4634
1184064	19.5285
1176558	13.8598
1354425	41.4595
1310214	23.9701
1197734	20.097
1194319	22.0105
1245755	22.9121
1213137	14.6197
1104707		410.046
1460563		825.129
2220528		433.324
1250927		677.838
2.44144e+06		467.007
1397988		804.401
1430315		798.52
2609191		537.844
1357837		1100.67
1300070		1281.96
1.57355e+06		839.381
2343277		661.259
1353476		779.715
1467915		547.168
1359011		525.234
1.3576e+06		657.85
1378848		724.227
2456733		161.568
1904765		1208.98
2023054		1105.21
2065812		1533.26
1311738		563.513
1333709		392.951
1319915		364.785
1266099		860.416
1270377		234.633
1339049		412.022
2319054		265.033
1662837		1083.38
2471985		600.603
1484457		1165.21
1793022		1106.27
1469175		1099.55
2353128		1314.53
1363955		938.191
1603433		1404.41
1244664		279.32
1472791		1302.72
1079417		997.636
1201867		1411.67
1412673		1367.1
1687926		1789.21
1833220		1822.99
1355923		1383.93
2487135		89.6477
1.51121e+06		925.678
1328892		182.78
2178365		1636.58
2292972		1934.71
1438306		1067.06
1329291		772.734
1393986		715.907
1338414		512.069
2894542		213.628
1345372		525.225
1350587		317.886
1291607		474.345
1610866		1095.22
1304814		699.579
1144314		503.947
1247538		400.864
1290495		587.683
1492002		1029.74
2448946		440.719
2370588		1431.41
2491575		586.19
1292203		831.697
2484561		1376.34
2479668		979.516
1760832		1600.57
1.39143e+06		957.29
1.6279e+06		1150.2
1451100		866.237
1426031		717.684
1433523		619.748
1595952		1046.08
1371341		494.071
1493436		917.791
1518848		794.88
1466037		738.345
1441411		980.317
1391958		661.606
2154792		2137
2201041		1120.6
2103708		2661.23
1654599		404.561
2443912		144.862
1796660		639.83
1980783		1279.85
1738271		1487.59
2452766		279.108
2348582		467.073
2295851		1423.86
1271512		206.945
2298348		1611.14
2029626		577.786
2603977		385.483
1334312		656.479
1267581		225.305
1371170		658.014
1632636		875.172
1342799		334.414
1757512		1780.46
1299980		336.424
1329955		283.099
1.86275e+06		1620.78
1254264		380.809
1.76555e+06		687.695
1941769		907.923
1316859		522.396
1457506		1656.23
1510943		1535.54
1815646		778.236
1154246		988.515
1231414		831.238
2415166		570.556
2385870		955.721
2460001		875.616
2601639		860.651
2201763		1324.99
2483955		1822.77
1161215		653.351
2229261		1860.1
1785212		1695.72
1308184		600.055
2565865		106.01
2746147		108.781
2542308		124.192
2034919		1116.65
1908589		1212.14
2347053		837.553
1.9308e+06		1973.85
1332556		462.409
2269854		1397.39
2271920		800.056
2566504		209.98
1340879		619.027
1007363		167.941
1.72964e+06		1976.43
1853305		1504.55
811301		146.648
1376681		455.931
2322182		902.284
1901611		903.248
2388158		461.969
1525767		720.679
1781698		1079.4
2095471		584.488
2546345		229.833
1.86065e+06		1371.78
2012433		280.595
2278004		238.376
1128561		95.3466
1344996		757.817
1307193		335.801
1799255		1980.83
1192899		417.011
924973		359.228
1079679		483.386
967164		348.558
1284766		649.472
2072102		245.864
1208447		539.851
1147902		635.758
1618949		1693.95
1197618		615.212
956325		553.335
1275337		604.049
1254845		856.661
2263559		870.68
1.83682e+06		1427.86
1391175		359.788
1339213		388.206
2393552		167.652
1.61657e+06		1489
2090262		708.383
2289645		290.128
1668545		1190.78
2306825		294.758
1324202		574.716
1289000		749.501
2374630		234.165
1970290		1046.99
2054476		1052.94
2.03301e+06		1676.16
1783795		1035.83
1235974		618.13
1291354		131.865
2554394		148.293
2322617		849.242
1348817		518.134
1909456		877.609
1434249		581.384
1.3769e+06		593.989
1867132		1460.79
1359426		527.993
1391563		1045.73
1500958		933.481
918416		1190.06
2493376		261.567
1469610		1543.1
1.90558e+06		1308.64
1361624		404.514
1517475		808.782
1396554		447.255
1386550		900.128
1286103		545.552
1358577		391.704
1971025		1205.73
2249361		975.128
1.81772e+06		1255.68
1263840		290.525
1244713		345.355
1800710		1707.54
2516371		232.459
1995126		1209.11
2466018		452.947
2542820		142.271
2423116		208.371
2483199		563.472
2181046		1282.83
2370182		930.863
1067417		821.629
1157888		141.86
2385586		141.462
1370980		922.966
1367487		850.662
1.00561e+06		474.582
1184214		425.499
2260302		1554.99
1980733		1454.88
1362035		438.008
1193843		457.487
1173381		520.028
2096937		1294.17
1975720		782.031
1837114		837.37
1351434		311.003
1803526		891.374
1704997		706.083
1813154		1118.81
1774131		855.412
1215162		352.771
1476221		779.133
1276706		603.723
1316081		425.434
2246306		733.959
1515501		804.954
1560555		1058.74
1189687		739.127
2514840		236.2
2257469		412.591
1923067		717.971
1938280		1076.34
2166894		1300.49
2251632		344.28
2577889		570.895
2043896		1160.76
2272435		1188.33
2315906		782.141
2163021		712.497
1382795		499.305
1333788		261.325
1579986		828.01
1311713		383.896
1301585		304.912
1294979		395.04
1293713		359.549
2400322		339.898
1.81551e+06		2068.73
1256348		361.452
1483667		850.811
1420728		609.109
1301424		725.142
2048248		1744.3
1513145		1008.31
2136589		1114.74
2896357		433.516
1432627		957.975
1660519		1069.23
2280894		580.485
1520890		986.046
1550441		949.218
2406279		602.423
1982660		1126.94
1456940		1031.65
1692830		836.911
2568041		75.8485
1583640		1203.11
2296464		809.708
1558208		852.33
1299013		428.786
1364894		655.413
2013218		368.633
2162656		353.007
2347826		302.701
1299054		735.544
2476149		514.636
1110647		162.617
1103348		88.0842
1250651		142.393
1108341		413.048
1986362		851.728
2353615		316.967
2599789		452.93
1171313		742.073
1921619		951.659
1382636		717.074
1.97929e+06		2087.62
2592348		85.4063
1425572		1171.01
1613865		1329.02
1570215		1273.63
2053917		1227
2045163		1323.8
1299688		100.973
1669254		1389.19
1396439		159.632
1359192		613.933
1393616		672
1504920		531.026
1738083		822.821
1656974		1425.87
1502407		1275.91
1494540		963.039
1506032		1385.08
1404053		901.124
1471460		1095.29
1455729		1219.9
2330682		976.331
1384644		1260.56
1529376		986.773
1578866		1231.99
1243216		697.622
1181980		342.127
2217959		1246.34
1229777		465.537
1950031		1342.82
1173339		690.575
2.3087e+06		712.695
1329581		1061.49
1272898		545.019
1940834		1103.01
2218960		1155.01
1434006		509.712
1422241		664.109
1443760		904.58
2524267		191.553
2575999		138.176
1993913		1324.35
1396664		652.979
1.83278e+06		1211.09
2582554		335.75
1392880		820.354
1642446		1432.06
1425927		924.207
1537072		1238.62
2584218		136.464
1.36658e+06		779.58
1725439		473.292
1.39455e+06		800.194
1293706		301.565
2217038		1169.62
2588043		254.217
1802368		1699.81
1.50303e+06		1170.66
1521047		603.443
1651834		736.1
1572890		565.119
2252337		888.893
1886424		1196.86
1506030		593.577
1487802		577.722
1842132		832.386
1722664		889.556
1771976		206.23
2015623		1210.29
2099814		391.165
2.04643e+06		1257.33
1964107		1387.45
2338899		833.862
1.64586e+06		1564.29
1731722		1467.42
1367327		569.161
1434171		967.661
1437391		1651.38
1.86872e+06		1839.15
1.6052e+06		1600.26
2702938		1691.28
1.97554e+06		1721.85
1.50677e+06		1352.4
1241464		200.166
1776469		1218.74
1.52897e+06		1203
1324881		95.6701
1521992		1423.33
1993204		1619.89
1709631		1892.66
2403762		1767.47
1758797		1535.71
1305950		574.059
1709164		1534.85
1.59441e+06		2191.4
1287632		728.063
2382683		1762.5
1640064		1433.59
2594025		93.7623
1566354		1224.74
1336906		265.007
1.6633e+06		1693.42
1737594		1972.89
1391556		296.483
1453889		613.182
1694657		988.568
1472302		936.802
1668911		1165.18
2391663		625.444
2485987		422.955
1678754		1275.39
1445802		1321.46
2097006		585.448
907311		337.653
2767164		359.261
1449013		1766.88
1236286		631.851
1639100		1443.65
1995391		792.899
1498055		1461.48
1657006		975.907
2866437		1668.24
1.77966e+06		1433.03
2048753		1145.67
2643807		159.361
1630455		1791.5
1629629		813.814
2623410		542.646
2579814		836.285
1.86158e+06		1566
1.47858e+06		1020.19
1809592		1698.9
1466686		844.98
1323578		468.678
1766927		1420.63
1430897		1238.02
2216261		717.991
2268097		1496.02
1.45729e+06		929.482
2402157		1084.38
1951430		1977.29
1532849		1065.65
1.38936e+06		869.504
1392374		1037.23
1485013		647.654
1935502		1394.02
1974152		1358.2
1.50415e+06		724.42
1932104		798.928
1710572		1472.42
1522744		1263.45
1606778		964.077
1330284		538.089
1427681		891.761
2.06508e+06		988.199
1428859		1108.88
1366232		1031.71
2005622		1690.52
2185621		1004.49
1359773		1079.64
2155954		2085.94
1245396		788.866
2883148		890.853
1521483		966.81
1614652		1021.76
1982067		126.184
1273504		318.59
1.61692e+06		956.615
1276685		764.301
2121973		670.329
1.75784e+06		1409.16
2403434		103.867
1645144		1063.41
1360460		1065.27
1218563		397.379
2347886		467.971
1260870		632.437
2408132		103.377
1358061		1031.25
1281713		564.712
1707044		1099.23
1608789		1549.8
1.26635e+06		534.568
1613047		1592.01
2450913		272.811
1341718		603.626
1459567		542.532
1.25321e+06		516.814
1.46538e+06		601.888
1281215		217.371
1283676		578.755
1244451		1265.22
2188878		1419.36
1217898		511.518
1402001		323.877
1258289		151.484
1.79418e+06		1025.14
1565308		1966.78
1524309		1443.58
1597521		1391.75
2.02856e+06		1323.1
2511256		264.701
1871838		1466.12
2129879		768.413
1496693		922.58
1524669		761.064
1415704		692.786
1.42539e+06		612.282
1.7101e+06		1306.77
2458362		138.129
1433097		711.258
2150688		866.739
2522985		1164.71
2.5744e+06		90.066
2471296		1060.61
2261200		464.41
1328836		578.47
2539995		99.9703
1713734		1554.34
1524620		678.42
1981190		829.133
1.78886e+06		1107.9
2527214		744.802
1522476		1669.95
1257703		491.571
1424676		1865.86
2522285		467.114
2273864		429.519
1096363		94.4407
1138825		97.6802
1680719		305.284
1.0272e+06		1109.05
1308516		689.033
1893185		858.965
1144859		427.775
1955649		1000.38
2181983		1807.84
2052334		1626
2442718		360.85
2187507		1345.12
[truncated: 3,231 more rows]

## Sheet: Figure S4E
DNAJC9-MYC-Flag J mutant pre-extracted - Mean Nuclear Flag Intensity in Flag+ Cells
R1			R2			R3					T-tests
G1	S	G2M	G1	S	G2M	G1	S	G2M			Column B	S	G2M	G2M
507.488	693.045	880.749	484.943	591.646	683.202	488.774	590.205	704.531	: Average		vs.	vs.	vs.	vs.
282.675	933.672	3985.53	477.043	608.056	418.693	1612.42	165.897	1846.39			Column A	G1	S	G1
692.879	378.72	1701.9	539.73	617.894	1545	751.862	679.068	2489.23
540.34	250.629	102.958	568.783	460.076	120.273	694.486	308.561	134.354			Paired t test
812.526	170.677	2419.13	1066.57	327.941	1259.46	1458.9	1272.96	960.539			P value	0.0404	0.0456	0.0421
243.735	2324.54	177.928	769.83	934.582	168.154	245.724	957.748	966.573			P value summary	*	*	*
161.511	136.573	93.1056	693.67	195.867	1996.15	109.942	1494.88	959.881			Significantly different (P < 0.05)?	Yes	Yes	Yes
100.231	195.964	378.537	111.708	247.992	138.868	203.541	135.942	3355.36			One- or two-tailed P value?	Two-tailed	Two-tailed	Two-tailed
295.642	211.351	1185.27	254.201	881.328	163.891	1401.22	1852.75	2150.61			t, df	t=4.824, df=2	t=4.523, df=2	t=4.716, df=2
181.086	1221.96	2356.74	98.6277	161.448	204.639	127.394	1155.88	614.571			Number of pairs	3	3	3
206.8	199.398	231.408	191.35	217.592	113.458	119.406	715.602	1102.8
147.24	173.161	137.123	119.618	252.574	3081.12	1159.27	928.665	240.123			How big is the difference?
171.514	185.089	135	179.152	199.624	347.071	1216.64	191.391	103.673			Mean of differences (B - A)	131.2	131.2	262.4
503.837	232.345	113.111	279.536	117.068	155.46	910.231	140.798	107.792			SD of differences	47.12	50.24	96.38
153.29	1959.39	175.376	704.739	415.875	860.802	102.106	204.318	1475.11			SEM of differences	27.21	29.01	55.65
141.174	1238.17	1097.26	202.323	2029.97	259.031	690.387	976.774	110.667			95% confidence interval	14.17 to 248.3	6.380 to 256.0	23.00 to 501.9
191.121	2173.25	1463.53	185.057	201.786	118.355	717.328	132.044	98.6234			R squared (partial eta squared)	0.9208	0.9109	0.9175
104.772	2301.8	184.573	109.833	1924.13	212.93	827.374	97.7448	189.927
225.723	167.843	452.769	116.793	172.665	118.423	999.247	122.533	497.744			How effective was the pairing?
333.406	228.36	408.871	1702	1062.53	196.663	96.1797	165.87	784.741			Correlation coefficient (r)	0.9853	0.9939	0.9981
129.177	2638.62	94.1936	1543.03	1247.67	99.1607	105.821	165.146	849.698			P value (one tailed)	0.0546	0.0352	0.0194
165.981	149.965	3839.98	103.262	391.734	153.191	153.865	319.647	122.672			P value summary	ns	*	*
183.955	1504.74	2540.35	98.9025	1454.34	1841.86	967.295	2414.55	98.2925			Was the pairing significantly effective?	No	Yes	Yes
119.994	2019.16	2383.49	128.042	795.715	2042.27	146.334	311.47	698.393
167.405	141.797	643.245	116.758	579.492	114.392	98.5623	672.836	2436.78
116.266	104.028	2130.4	220.105	106.423	2640.9	1033.91	712.909	266.766
150.907	243.31	94.23	1160.78	93.8412	648.6	1483.24	786.324	550.2
367.223	273.436	2781.47	293.062	1080.25	581.681	1585.77	633.118	557.409
363.072	205.435	1421.19	988.374	129.804	467.346	330.007	1237.82	108.684
114.468	111.339	1880.63	93.7959	479.726	421.199	101.792	2653.46	147.641
677.118	195.138	324.123	229.293	1362.92	981.522	117.876	118.637	556.226
149.294	270.365	130.651	373.167	216.473	1490.34	199.039	379.58	118.848
252.205	139.987	1028.65	205.606	283.654	522.739	143.454	530.604	2652.48
126.798	371.749	1453.78	457.528	108.451	98.0221	158.227	143.977	2499.68
355.584	331.635	401.373	114.92	208.159	984.461	117.896	1196.88	376.564
139.88	115.096	603.306	124.133	196.021	287.113	117.036	448.285	399.835
1185.04	141.758	316.844	174.788	635.879	154.238	266.276	129.294	2157.67
156.452	268.716	97.9345	125.946	130.57	1049.92	112.776	109.67	2021.21
167.733	97.5054	191.76	95.1985	617.53	486.305	303.311	94.3308	299.245
202.282	249.473	2850.96	117.271	367.223	253.551	576.453	95.9775	199.504
142.757	3703.76	1148.98	120.185	478.901	262.211	476.97	119.575	2521.12
109.207	2333.69	1987.02	348.193	176.966	1005.74	208.238	151.833	180.834
744.537	170.174	153.602	400.413	117.253	320.531	232.895	156.69	269.285
118.092	263.61	175.875	223.57	94.6694	111.362	275.491	1064.08	250.115
146.725	95.9151	128.923	108.534	135.984	579.243	161.386	1100.61	122.869
109.858	96.2892	209.625	202.939	2418.16	135.238	216.216	115.756	2331.92
149.743	197.362	671.745	195.512	339.125	2546.57	577.922	131.994	878.197
134.334	1155.44	179.979	221.313	235.636	187.24	429.286	312.904	1015.96
297.468	684.156	1079.64	301.159	2215.72	271.508	164.388	1938.09	557.239
699.003	144.464	830.675	259.897	2423.53	291.259	127.968	120.312	194.098
190.309	102.426	1190.96	94.6971	642.828	95.8115	788.635	126.744	2612.97
171.439	389.387	1416.77	874.277	1287.92	148.322	808.892	102.106	1197.2
520.198	800.181	1272.12	812.673	155.102	151.135	933.103	112.701	857.746
1016.59	258.302	128.086	316.524	99.2644	651.68	1049.64	1235.32	2891.41
892.484	276.019	95.843	3226.5	754.838	3663.16	95.9953	161.916	472.464
765.537	2532.82	1589.91	3327.72	360.961	654.557	98.1831	128.584	96.2148
110.526	115.878	1491.98	284.024	95.5134	1649	323.449	121.055	103.826
559.945	772.69	2317.78	265.986	94.5387	181.375	356.134	888.994	942.069
243.136	164.28	169.694	148.546	161.626	541.574	421.092	147.511	1029.63
316.068	1814.16	104.348	129.202	238.668	150.7	395.692	246.749	1863
110.567	108.037	616.529	174.902	434.26	97.7769	489.002	134.348	239.228
146.442	2493.87	857.478	686.846	244.934	202.008	472.044	1743.35	224.19
1018.79	133.419	1710.88	107.135	303.146	571.54	470.292	303.354	96.5474
117.176	175.801	2161.05	232.833	160.94	1209.86	1234.43	388.759	671.309
127.426	319.035	117.32	101.66	605.094	100.239	161.741	144.258	3182.66
222.924	238.581	117.545	108.494	170.913	245.457	1218.1	257.711	118.814
286.463	216.025	95.4998	120.791	136.172	123.245	142.619	125.635	131.017
267.065	263.225	923.023	633.284	129.93	518.795	214.874	1731.06	408.566
292.651	153.73	134.635	459.973	221.136	470.873	615.538	139.599	523.173
266.617	1616.03	799.543	451.296	347.756	506.743	609.637	1296.3	338.968
207.126	125.134	119.07	1586.56	115.409	112.922	651.697	1502.11	274.765
374.113	1206.48	3892.56	514.556	2642.31	547.912	185.645	463.156	1137.89
2430.37	147.27	409.078	485.507	315.426	96.9903	99.4488	225.95	620.035
1900.48	102.955	3205.7	852.748	2241.53	430.486	211.87	108.912	566.157
275.868	115.18	966.171	126.501	588.87	929.406	215.501	1141.31	1262.35
206.269	150.629	113.979	755.343	98.4883	489.638	259.197	736.648	1783.3
328.274	175.188	780.803	758.411	994.517	532.907	2785.79	1089.27	120.027
115.408	533.041	1469.68	127.791	155.63	2273.91	2683.23	150.097	214.483
113.209	836.625	2085.23	623.576	1120.61	124.16	744.12	122.009	206.871
159.089	466.56	503.847	101.356	1626.06	175.078	568.252	116.854	115.953
155.394	200.34	2097.05	180.601	1992.39	137.834	347.613	995.233	347.22
222.732	480.895	812.004	994.011	113.983	229.001	355.36	613.657	319.529
111.525	259.426	297.48	117.013	103.972	162.979	117.045	597.737	738.321
127.016	300.976	463.629	145.581	150.095	116.852	190.11	167.235	484.006
227.448	2164.81	484.787	153.217	1656.54	1897.28	1838.43	143.372	117.551
632.497	523.516	184.233	124.675	199.454	735.511	505.244	156.429	286.098
510.258	371.148	924.654	269.514	168.776	127.457	741.503	125.069	842.918
449.319	1305.57	2587.56	110.622	2179.08	785.468	2029.05	114.594	273.997
124.51	228.69	1470.4	212.293	370.105	990.389	678.534	132.156	189.94
247.057	102.865	629.283	100.305	100.76	122.722	122.599	555.623	176.157
148.946	138.542	283.775	483.179	125.683	1029.63	216.199	139.202	2271.6
105.704	515.676	1574.94	2198.32	710.125	268.91	1548.84	648.089	117.457
108.309	817.412	1006.79	2767.95	1345.2	137.967	1685.11	504.246	162.615
181.345	453.041	648.2	297.739	131.682	93.1527	259.37	423.055	771.003
545.895	1274.33	175.302	333.667	117.14	673.872	312.053	95.5991	138.594
355.938	108.116	3626.7	368.881	111.944	170.007	736.624	271.428	106.666
262.992	170.617	156.852	159.857	1562.09	1284.31	564.628	118.507	282.421
498.697	216.357	168.692	116.624	537.188	124.942	174.112	141.65	166.235
365.904	1062.15	239.291	149.408	850.211	1644.98	3117.06	206.211	884.7
241.573	114.984	226.087	106.37	1440.71	240.964	171.299	210.374	97.2424
228.918	144.131	2814.81	423.962	610.878	1760.19	179.43	125.441	150.861
205.332	150.144	1386.81	171.573	264.092	626.533	204.59	345.33	419.872
296.021	124.517	767.913	159.752	3293.35	598.152	368.186	104.48	109.086
181.418	117.345	112.884	1618.2	120.583	528.625	1707.53	103.121	867.638
424.372	316.867	1647.83	97.5711	1684.43	1563.99	1409.92	163.121	364.175
1329.84	1792.47	149.339	110.61	3304.13	93.7216	1257.54	144.07	401.483
1443.28	216.721	156.804	103.803	92.9811	295.136	104.632	210.344	1168.62
95.1854	215.597	180.678	1049.31	203.598	976.327	270.374	175.684	533.812
161.397	279.995	210.88	241.401	99.5429	1932.95	119.286	108.659	158.39
193.168	1728.43	908.328	1063.12	112.093	1748.49	101.224	386.464	516.314
185.647	399.023	119.743	99.5706	911.697	162.154	394.76	803.592	747.842
275.753	1372.01	321.637	412.64	181.551	1396.64	115.647	230.336	276.682
296.745	103.11	2489.16	463.947	225.472	2185.73	123.172	154.332	3170.11
293.854	1349.4	98.854	483.931	159.867	214.734	151.785	106.133	391.497
767.475	273.471	3014.8	96.7118	279.339	110.32	135.767	93.9217	613.23
168.674	284.374	391.181	367.903	261.913	1277.36	180.327	131.051	954.778
164.382	219.958	2537.6	198.621	337.517	100.173	241.584	111.001	137.238
112.863	135.467	108.149	205.991	606.92	188.171	501.766	106.819	128.531
474.626	218.385	1336.88	146.677	770.426	671.177	359.122	634.697	724.517
454.928	135.528	108.06	814.354	2492.44	153.886	384.073	601.638	201.236
173.061	123.648	1123.58	832.184	98.2593	1049.25	560.717	98.062	763.417
166.045	162.386	118.326	94.1005	250.247	556.721	396.239	122.888	295.444
129.188	354.936	251.273	121.561	831.601	913.996	450.445	121.64	1951.06
149.084	190.815	306.2	112.001	2529.51	161.001	906.282	411.407	254.551
1105.4	365.404	323.413	192.606	2549.36	97.0194	790.283	144.76	2028.35
153.032	252.673	1066.13	192.581	101.199	989.676	115.16	104.822	383.787
586.321	140.054	1591.21	293.438	149.779	97.963	94.3586	364.175	1064.17
111.79	142.711	109.113	120.705	131.873	154.672	568.465	132.731	1026.4
133.849	167.226	135.58	102.289	408.965	592.439	96.9142	1837.37	3668.97
169.564	206.339	1003.83	221.778	189.23	155.306	300.686	1172.37	772.833
114.577	102.331	112.623	104.946	1055.61	402.503	239.924	787.252	423.861
117.089	771.475	101.351	194.858	1391.67	193.224	876.671	1697.14	131.578
170.601	188.74	315.215	356.139	1346.65	1977.24	1069.12	449.275	1236.25
518.132	391.408	869.757	2028.88	462.886	420.088	447.243	119.107	1462.75
107.349	151.543	169.176	96.6547	1899.41	156.802	92.8966	798.671	140.357
94.4244	181.629	169.792	160.979	705.604	98.7154	495.122	204.207	2262.02
162.437	187.185	188.594	157.552	264.563	120.945	253.672	234.776	163.784
1571.08	2396.39	210.119	140.559	1962.61	194.832	255.517	94.1757	172.63
217.379	106.989	181.145	167.199	413.483	241.931	764.181	281.047	205.452
141.221	156.692	252.482	231.668	110.376	272.701	279.087	118.041	110.838
1403.7	114.404	213.579	222.569	98.441	167.9	536.966	2590.36	356.847
507.975	151.224	93.6203	171.457	398.549	1185.9	1110.53	153.08	103.532
540.685	414.419	1545.96	358.616	1234.59	2145.02	292.869	1331.15	224.001
795.995	310.776	295.724	258.532	152.902	114.142	400.398	160.686	156.094
1190.18	160.644	131.58	378.95	138.896	1215.2	108.788	121.331	101.022
1259.01	133.68	966.085	776.9	953.158	261.684	210.636	243.508	196.995
735.955	171.007	194.124	284.54	1263.13	457.038	199.24	222.934	1875.91
452.1	148.62	2846.88	753.47	98.0832	99.6201	241.468	142.259	1330.67
234.007	178.631	182.582	249.175	258.92	516.608	207.667	1316.33	1496.07
188.407	139.578	3175.49	178.384	102.719	708.168	238.302	168.796	2866.93
1236.4	2430.07	1736.51	157.768	151.725	627.164	241.614	163.848	202.934
1153.84	1468.98	116.817	289.844	113.357	962.73	607.73	121.798	3285.47
198.099	200.811	2772.72	224.694	100.94	214.211	479.799	123.341	496.655
385.36	120.076	1937.84	165.58	681.153	310.534	181.167	120.994	822.762
437.088	436.623	845.52	327.288	130.199	156.914	507.657	1398.79	567.013
226.679	154.827	1127.78	199.947	864.078	713.341	648.362	2757.26	111.221
2573.97	106.943	154.008	123.159	617.238	238.39	701.655	150.448	1249.94
284.767	325.336	1258.98	284.96	1116.11	217.961	662.955	2311.13	146.212
311.956	208.365	1879.82	119.27	698.839	102.039	106.445	1143.54	1293.01
175.598	1269.08	214.421	368.682	834.314	124.35	120.608	149.859	1517.16
200.568	703.996	3077.53	94.2529	144.342	250.735	575.393	142.524	200.59
300.555	208.486	277.958	95.5913	140.891	500.074	788.013	373.195	1422.55
133.449	191.477	1917.56	828.504	310.177	327.304	114.623	1039.7	706.43
3094.43	317.975	336.875	96.9387	123.757	2314.34	146.261	219.805	143.612
482.193	467.291	1715.73	945.641	485.089	221.225	187.372	102.661	164.044
301.708	569.431	2216.28	863.122	109.506	1464.66	232.094	684.621	122.121
184.225	129.255	133.574	855.289	126.787	157.123	849.5	248.039	179.107
234.298	1161.42	215.412	1044.89	118.51	186.479	145.211	530.165	969.901
192.55	1353.66	218.69	919.735	310.998	180.378	1009.63	218.433	520.965
193.993	1592.44	148.294	101.898	107.131	279.011	167.896	123.578	142.714
324.381	115.48	997.77	139.866	111.074	208.418	103.522	175.953	1480.05
459.66	106.077	1169.7	127.4	97.6896	110.975	121.088	222.427	694.247
405.496	1392.02	1340.94	97.0914	2180.06	648.399	101.284	281.936	1443.54
287.52	1166.94	2182.88	568.206	2502.92	141.919	895.587	173.071	708.518
207.595	143.365	1066.79	521.375	564.016	185.28	867.646	284.77	1159.31
975.581	566.383	270.399	745.58	948.386	260.672	543.424	160.396	93.6718
414.279	142.038	2065.13	517.908	770.567	578.286	589.215	439.099	1269.35
362.603	1605.95	382.181	572.76	476.416	656.245	453.32	94.1011	627.269
191.255	1339.21	849.04	124.686	313.077	512.488	691.605	112.326	149.954
191.249	162.972	1235.49	100.901	109.88	664.655	137.139	107.087	163.088
301.536	1182.69	1457.23	497.966	1299.74	394.217	587.377	1717.69	140.335
271.824	1152.32	463.171	616.717	1397.91	130.789	163.191	343.779	981.187
204.819	399.428	657.378	111.733	1020.34	1091.9	924.496	247.201	571.051
139.274	184.053	139.633	141.065	102.339	1310.64	724.794	1426.32	915.172
150.644	160.487	331.111	2454.23	118.262	2052.32	239.647	1990.08	144.67
122.524	244.804	111.918	1664.97	1385.82	994.465	151.796	1096.5	100.065
173.477	1565.36	1072.85	360.716	149.209	3115.67	249.992	123.589	732.891
649.352	1155.01	138.869	546.13	139.416	129.097	110.583	108.719	497.012
223.906	3462.59	200.349	133.554	134.804	160.753	336.755	162.423	1924.22
1064.89	199.46	2495.89	521.791	672.353	1705.23	101.84	137.344	862.57
103.542	124.006	1816.74	581.427	447.788	155.779	658.82	1195.11	149.08
133.266	200.02	116.313	97.4706	646.467	178.899	344.472	230.435	97.3615
131.723	186.077	1185.8	173.867	819.204	176.152	423.984	214.65	1683.98
155.561	163.292	856.794	140.342	452.791	621.579	130.91	188.141	265.136
223.587	432.769	1514.78	156.544	255.112	1678.95	93.2577	402.49	636.846
456.238	2511.8	1772.4	124.704	120.673	1813.9	102.904	98.7017	101.352
719.421	209.022	1315.13	173.173	235.391	125.548	96.8292	135.271	114.219
926.048	115.723	2294.97	234.283	134.754	132.807	303.949	135.515	680.517
96.1577	405.771	304.734	156.98	106.82	193.731	354.573	361.715	1246.31
242.939	435.265	833.282	225.686	289.144	382.751	176.612	417.574	137.32
1786.38	206.182	1352.78	195.986	210.886	2040.82	115.031	220.94	819.799
1926.83	213.826	1389.71	97.3963	268.323	932.581	121.502	238.204	121.037
124.811	165.142	284.095	1291.37	282.589	988.35	122.305	510.313	117.676
180.909	158.672	139.589	124.792	97.3088	712.432	134.325	2923.22	241.942
180.948	266.767	94.7919	401.314	2364.28	139.079	110.104	100.322	540.04
143.546	289.926	104.165	461.451	114.681	376.436	116.317	227.573	116.23
261.268	100.211	193.071	187.867	225.003	450.187	608.238	354.168	1800.89
1284.51	3535.68	134.511	122.144	236.191	191.348	592.327	99.2832	256.632
1677.08	865.32	457.939	203.317	209.959	280.519	1419.36	810.518	102.497
646.403	1260.46	778.637	94.0957	1519.8	872.883	1488.32	140.664	115.603
376.444	350.427	122.032	103.186	1419.02	1031.51	228.665	1994.45	1820.55
1025.74	455.835	641.007	182.526	527.642	156.511	179.808	1082.44	107.27
1149.21	3755.74	103.463	104.08	588.635	113.177	167.497	240.154	2154.45
98.3048	3196.93	142.942	167.812	754.358	1842.23	708.716	1231.14	2097.06
104.17	195.014	95.7328	280.744	152.428	185.606	852.305	93.4045	779.207
716.959	151.07	125.71	1145.96	102.092	613.496	366.92	92.9027	281.995
610.331	159.915	509.307	825.187	325.793	312.067	477.849	285.123	491.009
402.425	2865.1	614.929	399.075	455.291	1641.93	945.389	104.354	107
173.561	188.795	1593.5	267.808	145.261	1329.08	983.247	1265.59	152.192
184.369	187.25	1185.49	1229.29	522.691	2540.41	170.785	1364.87	784.627
2169.71	213.196	161.823	1154.67	123.833	2231.89	638.818	430.233	649.795
109.775	131.4	1516.9	1552.69	1501.4	1813.36	597.755	118.291	188.552
326.967	695.149	960.366	1613.84	2363.81	900.885	1012.32	158.724	333.873
99.9074	365.873	495.615	168.815	439.618	1177.03	156.579	127.57	128.279
1580.97	217.666	193.119	124.263	203.317	248.273	213.363	1745.62	559.592
1016.26	876.906	2789.13	104.316	1014.42	481.115	974.44	201.11	165.486
452.639	1158.52	2549.19	885.821	364.951	687.306	1107.63	99.523	1789.12
149.606	466.555	143.35	307.365	259.49	1814.67	1170.94	151.005	549.752
436.35	134.162	2900.95	1391.84	363.947	324.261	1082.44	112.291	1387.64
385.923	423.64	348.499	326.314	98.3651	170.994	888.351	931.609	153.439
436.906	2456.11	1950.39	334.343	123.883	439.032	803.573	171.047	524.605
401.726	366.553	141.752	114.287	150.047	467.205	118.664	385.041	137.392
108.75	251.888	661.964	286.489	2930.41	497.473	95.2447	1804.95	2681.23
204.845	123.411	214.609	110.12	109.311	1748.42	157.987	293.892	402.028
168.924	137.568	1080.76	98.8583	120.573	311.462	141.28	128.543	514.421
137.912	809.909	4043.01	123.501	114.235	1509.26	196.02	2190.92	438.65
461.875	810.724	176.09	253.209	144.07	342.42	188.777	364.401	411.711
571.941	326.661	93.4275	214.489	1353.06	143.358	1062.39	96.5389	129.532
439.085	321.313	1357.11	286.304	2459.02	1117.23	1025.95	137.1	468.089
125.365	103.505	1465.94	652.415	1185.88	178.274	860.34	109.93	162.936
1216.62	244.367	1543.93	591.537	1276.92	1490.07	808.2	193.213	250.029
140.369	3292.61	923.218	259.234	522.556	227.985	139.189	260.613	2085.64
340.267	122.836	796.537	581.17	620.46	241.271	107.496	1520.44	166.365
273.513	226.521	333.832	263.615	213.497	121.658	118.592	173.535	121.204
335.964	141.858	231.175	2908.03	1549.32	332.894	194.124	2425.18	274.536
304.624	209.539	164.583	732.139	1182.33	2627.33	130.324	624.638	202.711
245.034	168.318	294.343	345.512	1289.9	234.393	184.284	1928.03	2549.01
201.073	3567.86	1699.01	94.9499	423.708	1638.95	193.121	1579.99	1847.69
101.378	3275.21	1523.42	131.42	1835.44	235.212	556.214	124.372	395.506
98.2626	262.57	1235.05	103.826	145.398	197.331	616.998	1424.32	3808.12
189.909	373.749	2482.95	146.872	108.867	195.574	308.436	295.19	599.744
397.014	463.221	2023.04	107.129	93.1722	3577.35	357.87	1078.85	93.33
1499.36	544.806	1587.74	170.471	406.368	1792.94	1864.37	724.057	956.838
800.186	720.924	109.673	109.6	469.914	182.027	243.32	229.968	358.863
168.961	107.307	113.495	143.853	529.542	142.335	166.484	3950.89	1186.83
1156.22	98.6789	129.903	927.924	1190.51	100.947	122.444	416.029	830.375
431.968	3593.15	109.413	348.983	990.559	127.615	95.7552	923.847	2953.93
1333.95	3447.21	265.509	99.4902	140.844	193.905	109.415	173.046	226.519
442.965	93.3279	934.86	1415.69	470.449	821.633	98.8274	243.07	1376.26
767.925	160.284	1451	1356.1	388.883	817.844	108.136	111.684	111.574
940.875	1039.81	99.4212	1398.39	225.061	231.939	980.877	369.452	1316.82
2283.1	274.47	246.303	96.4689	795.02	206.898	183.35	344.974	122.198
235.919	307.259	153.531	105.492	190.351	666.304	138.13	548.959	164.523
278.984	240.965	229.947	144.213	165.558	95.512	113.187	116.89	403.492
132.27	1133.03	1052.97	172.135	540.117	163.799	159.94	210.145	1292.94
101.267	136.66	294.806	111.527	154.915	334.332	147.447	198.575	1380.94
179.239	206.097	3461.49	129.771	220.622	311.824	132.876	159.341	2110.98
620.667	111.977	2299.43	136.908	148.216	103.452	260.683	525.69	128.079
552.916	95.3638	2335.27	137.424	178.783	173.294	169.41	841.688	271.66
419.947	1022.38	3711.22	139.368	564.841	343.04	1864.32	286.769	826.132
306.55	139.135	466.25	136.883	251.902	192.502	139.855	404.43	1735.46
428.505	2174.49	1474.81	203.223	150.581	97.5692	1853.44	303.385	181.149
697.099	144.539	134.961	165.602	223.544	931.895	135.433	409.719	1465.96
538.086	105.033	3191.21	193.774	113.546	883.891	105.619	268.463	667.657
425.751	112.028	93.8939	192.357	180.873	170.087	106.809	566.09	963.325
462.26	609.45	175.483	197.782	121.038	598.991	795.295	103.981	829.974
489.223	108.085	140.677	186.218	229.522	1282.38	1013.34	180.796	388.398
492.807	690.316	156.537	322.565	130.967	155.811	329.561	105.611	277.394
525.356	482.591	153.75	344.348	1745.17	1272.38	280.645	159.921	103.1
2665.52	874.683	1502.47	243.305	252.794	543.143	1010.56	542.681	93.4704
512.521	104.72	3622.51	156.663	113.689	1277.29	3104.63	95.3484	117.07
110.953	2011.09	171.055	243.616	299.825	308.534	3097.91	146.495	963.475
95.5311	191.563	115.659	242.863	145.772	141.977	1226.04	174.008	957.672
317.407	2117.54	297.165	1729.13	172.627	780.734	336.234	179.968	109.166
176.033	1395.6	1348.8	638.964	145.522	1063.06	223.448	126.707	146.438
107.669	655.939	3655.79	1706.9	165.608	1519.99	666.456	719.267	129.007
155.194	639.038	159.73	818.932	119.907	177.422	673.424	766.129	107.921
153.164	346.589	410.269	882.783	169.804	608.102	150.016	1032.05	96.1065
104.067	152.252	204.931	176.653	133.952	479.145	128.619	1249.21	134.71
115.184	105.014	315.067	244.189	116.544	1085.05	222.652	1700.02	1728.86
847.696	469.588	2943.03	896.781	94.8512	3722.77	277.268	228.202	163.659
98.0873	117.337	2960.73	215.128	139.192	96.822	639.544	1216.69	284.256
221.379	93.9791	2130.97	941.714	2011.98	145.431	1941.89	847.884	521.6
190.711	187.447	103.016	281.005	1653.26	131.753	212.992	107.264	108.24
123.057	198.126	136.841	274.042	145.234	410.044	303.105	147.083	193.286
952.823	2005.94	1033.84	125.238	1151.33	1056.86	153.581	254.719	218.845
1216.25	120.864	105.405	1175.41	1427.73	1068.45	95.4579	592.465	733.208
1377.54	1312.39	1426.77	144.675	102.037	249.977	155.668	204.34	162.037
1907.75	537.939	247.438	105.187	203.208	2222.42	93.8583	861.04	107.794
1430.34	1396.04	230.154	407.53	112.47	1798.89	165.514	774.034	191.47
1778.13	1328.19	290.774	492.994	145.403	163.685	106.139	1370.99	94.6643
162.596	176.851	105.879	149.546	145.205	712.674	909.699	933.159	266.537
2215.21	167.927	107.108	3038.11	227.682	226.327	1259.22	103.53	163.053
2383.38	2293.27	3072.25	121.797	530.527	101.756	337.88	1746.54	236.651
1671.01	295.27	2453.58	1506.77	314.654	131.207	348.825	157.287	299.714
1484.29	1950.29	638.838	1543.86	96.164	2089.66	97.9269	148.72	1135.76
119.356	1119.4	3971.04	229.135	165.871	97.6118	864.535	905.806	99.5067
233.365	2927.88	132.802	248.822	95.5162	130.386	325.871	1149.77	191.798
140.459	1878.94	134.569	103.399	217.587	103.633	1073.99	130.769	116.829
405.033	142.374	1033.16	394.539	134.58	402.604	154.801	1191.61	100.86
428.761	444.903	199.509	257.127	677.499	468.871	109.976	94.2271	200.014
107.666	95.1307	109.618	131.383	121.781	180.958	571.957	95.9144	161.311
187.051	364.597	146.231	286.877	233.392	135.165	143.2	103.813	712.855
1995.47	219.738	274.96	177.547	128.215	1508.41	296.292	240.051	103.415
2419.79	156.133	807.916	119.121	232.957	1942.6	339.994	180.235	2241.07
239.276	1820.87	141.128	135.782	116.235	1287.14	1267.96	140.871	183.875
117.754	926.012	326.631	192.82	3415.56	977.158	169.34	98.2373	110.706
103.705	780.316	975.219	183.809	249.776	148.164	606.497	141.213	119.21
149.745	334.518	158.583	128.052	3665.61	460.828	159.227	260.529	192.428
185.02	131.226	215.333	114.857	93.5814	149.089	791.398	223.375	127.99
128.828	3370.53	112.906	94.096	113.105	1350.29	423.973	168.57	144.242
110.904	94.8923	278.573	123.093	395.068	416.531	347.546	119.548	284.713
1809.23	770.224	307.493	120.426	618.218	110.404	1161.61	195.694	95.2357
2350.45	507.716	142.011	1258.77	445.709	1859.02	363.101	124.37	1375.99
997.738	2103.73	208.259	128.253	1075.74	310.38	266.463	192.051	96.6284
1132.44	94.6304	128.562	1370.2	377.988	391.318	433.014	173.189	119.633
152.774	204.18	209.435	171.278	1257.52	369.385	186.875	178.237	587.106
114.516	801.944	196.829	143.845	201.593	167.841	194.222	219.94	103.265
159.766	194.043	1439.79	281.982	118.498	687.541	145.277	130.315	455.637
456.207	557.104	638.899	113.709	101.287	281.838	925.675	448.886	828.607
352.118	266.778	1390.23	410.977	159.6	319.723	284.002	98.9892	1055.31
103.862	220.306	359.864	119.822	654.251	98.5483	423.127	118.909	636.89
514.557	128.619	112.723	156.573	590.769	723.337	167.437	721.101	173.894
616.271	347.089	283.896	463.183	262.497	196.324	623.267	252.577	99.8951
137.449	127.62	262.761	135.42	193.53	1418.16	2790.83	322.92	244.369
470.254	145.196	404.204	1092.62	568.615	785.826	345.21	1041.21	1743.34
155.141	98.9375	567.608	150.671	939.09	217.204	127.256	440.017	109.717
225.263	387.324	102.256	280.02	256.645	2216.29	507.403	222.294	186.27
167.857	256.942	120.161	171.786	344.609	159.837	385.063	2167.67	124.555
213.098	290.859	732.573	1975.25	167.842	116.028	95.2429	234.987	151.713
316.504	3988.1	195.137	410.529	734.812	1330.12	173.068	222.014	467.096
535.415	548.148	1074.37	531.218	147.926	233.317	330.567	205.418	214.645
517.347	388.947	109.454	515.324	591.593	218.069	158.478	111.315	1079.18
1042.45	499.999	599.847	926.569	513.248	152.634	375.822	154.048	1534.53
1183.88	3470	501	980.122	609.725	325.05	126.133	128.821	497.773
993.99	142.452	2172.09	220.428	482.705	115.681	255.394	1203.47	194.388
808.777	301.672	117.422	519.858	693.052	1836.57	146.944	187.159	102.257
802.489	265.814	189.457	433.741	1277.09	867.22	125.451	148.332	100.58
605.318	273.53	133.76	308.877	114.808	1110.1	123.416	127.757	163.399
354.991	1392.34	209.221	1538.09	2188.86	124.568	134.238	93.9683	234.933
801.648	1434.14	3005.67	885.993	147.309	153.884	316.844	184.367	103.333
298.145	103.047	1425.81	1588.59	974.443	446.602	131.842	333.73	455.178
792.174	170.724	1447.42	1013.93	128.404	903.451	103.567	238.468	1103.39
112.757	110.642	801.069	1362.51	2658.59	770.832	124.484	154.972	308.591
114.474	143.916	458.466	1636.86	124.524	275.091	145.491	112.462	418.338
154.889	149.948	1597.18	1967.37	142.446	118.644	192.677	194.577	156.677
194.441	500.863	93.5601	1942.34	125.256	632.156	726.163	190.631	98.672
975.933	447.867	875.909	807.902	113.508	1949.87	142.502	1455.87	2584.36
895.099	130.412	1082.02	263.458	107.589	1877.75	450.143	223.031	222.891
2530.16	964.27	646.464	215.426	320.251	105.916	1155.17	1463.88	93.5108
193.148	1003.14	1298.67	94.7005	3233.69	119.291	1004.64	677.02	2292.93
222.683	927.536	1024.02	339.185	455.743	315.737	270.962	270.591	161.944
268.267	246.013	876.48	349.919	3661.21	134.325	260.479	408.088	131.036
173.301	1266.29	545.038	222.561	97.9836	933.731	114.486	549.392	1865.48
234.299	3438.6	197.181	117.227	1287.45	1414.26	248.009	132.147	236.294
158.172	533.583	1127.94	94.976	504.042	103.456	217.315	190.073	122.231
130.18	709.54	110.687	158.447	122.69	101.261	409.757	121.611	161.727
102.377	136.606	109.653	251.241	609.104	146.396	102.183	1592.17	170.016
666.626	145.322	652.241	206.251	501.753	229.011	117.131	96.3981	151.803
743.077	96.58	1420.67	252.661	2931.65	134.599	158.417	100.077	295.693
792.865	120.376	1204.45	1323.62	161.704	96.21	103.327	634.836	173.917
506.88	529.156	244.111	1656.28	107.224	1005.77	479.227	1272.87	1308.71
355.057	226.755	583.337	486.262	436.592	4045.34	140.344	482.938	1309.97
1228.73	621.271	945.256	556.693	766.367	2235.46	108.062	236.001	143.156
800.217	131.927	271.134	122	572.019	339.852	391.623	104.411	172.517
143.375	94.67	303.857	170.38	624.277	194.724	117.544	662.588	559.819
132.757	301.879	705.812	161.259	295.534	129.157	416.279	158.596	320.86
118.129	187.013	278.419	150.631	132.584	105.749	461.557	117.268	190.886
116.958	684.182	241.01	94.8429	271.236	141.727	458.566	873.766	99.3903
283.377	480.405	359.312	183.741	804.154	524.222	425.372	258.524	757.145
1058.53	188.109	3888.61	175.18	139.65	146.078	1222.37	122.376	97.979
476.691	199.508	127.141	154.463	606.636	1087.62	1447.56	567.338	1003.07
308.765	276.421	109.548	178.877	183.333	2217.03	252.486	156.573	446.94
352.875	179.761	244.395	157.996	158.233	96.5954	679.369	2874.96	143.704
766.903	820.823	127.292	104.307	443.761	144.082	1920.87	195.274	111.833
956.869	611.239	196.965	393.045	939.153	99.6549	112.736	2162.99	1745.65
111.357	348.495	123.722	323.101	144.813	229.58	120.864	113.271	1418.67
113.79	305.642	98.1248	172.405	100.831	141.839	122.334	1552.11	121.831
121.633	3204.68	1053.44	153.388	97.3331	1845.78	858.786	975.482	333.129
258.812	665.679	1645.86	142.046	222.33	156.999	458.592	1020.32	180.545
158.378	282.385	131.558	292.766	757.615	278.329	134.692	151.441	303.194
875.757	246.816	237.707	190.53	928.14	111.416	1496.3	114.296	111.906
1040.14	1596.72	1040.82	162.553	231.45	1221.43	775.864	215.358	1602.22
1963.36	1624.13	1857.45	314.799	1019.45	1557.08	141.857	699.157	92.9162
1915.21	1370	1173.44	179.749	722.671	110.334	1375.82	230.903	225.873
322.94	1621.32	975.46	352.836	269.669	3407.81	1591.05	125.87	103.201
504.014	178.87	122.576	108.397	903.234	144.127	765.495	284.629	1758.77
575.861	168.264	1015.49	1618.05	152.878	227.892	383.265	609.379	1126.52
511.261	3534.92	1398.8	1564.9	1303.56	133.183	392.462	155.148	179.687
521.688	253.564	1345.85	98.3091	197.038	108.003	438.276	736.757	152.73
221.718	257.393	138.236	104.85	1844.22	137.435	618.415	103.533	1724.66
168.192	398.708	549.986	150.261	325.119	622.84	595.466	111.573	169.356
1622.42	378.139	365.898	103.507	1612.23	239.634	462.452	96.7673	297.974
200.382	124.168	130.646	152.514	141.516	753.508	548.026	1300.4	104.18
180.904	2955.77	506.772	383.727	533.296	788.565	558.975	101.691	865.11
199.67	144.902	154.035	200.975	191.291	134.505	435.755	219.253	209.179
395.78	115.554	337.146	118.473	204.306	1816.5	466.957	534.612	332.566
157.94	114.84	1031.05	96.2299	236.031	2373.61	105.046	651.263	793.459
155.709	98.0725	2807.67	108.57	562.689	197.679	97.1721	534.096	1594.37
975.424	2297.9	185.118	308.683	430.361	2160.29	203.949	96.819	2210.48
1034.3	182.553	281.71	312.105	378.545	187.274	1259.57	96.3667	3743.08
98.9071	986.883	1396.39	106.381	383.052	1657.86	168.889	93.7241	182.956
97.8765	599.182	109.337	204.074	410.084	194.967	146.421	2205.04	184.436
176.731	117.418	2247.43	93.4669	100.786	798.051	95.8162	126.451	109.956
392.133	2176.06	2307.31	1077.62	149.459	1808.25	94.9394	95.3715	202.477
141.194	120.723	470.235	997.938	1380.74	105.054	992.005	157.073	178.724
1099.18	135.249	113.698	97.068	170.911	159.583	114.424	292.279	1959.49
165.865	192.667	223.015	1558.47	122.124	132.142	1958.56	262.053	260.257
1135.65	148.82	2786.78	1555.62	589.613	1357.24	2123.57	153.593	846.47
429.073	1752.19	198.693	1066.46	105.006	1933.26	224.796	364.133	154.549
228.302	2980.15	111.836	203.253	108.521	845.764	382.432	111.347	150.84
562.812	221.891	283.043	95.2339	1669.9	942.719	1646.98	200.821	111.769
264.638	190.027	1520.99	152.769	252.42	212.27	121.435	235.206	1077.81
143.314	1564.2	148.472	246.104	1639.8	240.674	113.298	1188.91	148.22
132.699	160.54	1076.37	277.371	103.581	131.892	137.199	1230.11	945.892
2432.78	200.957	130.245	151.687	274.3	108.911	186.964	203.117	292.653
296.113	166.402	193.36	399.569	128.036	127.219	158.197	132.488	2203.01
234.535	346.005	852.203	109.318	1675.76	151.355	135.287	108.013	166.61
347.526	108.875	198.907	153.923	228.431	2002.16	143.03	97.8312	220.573
352.452	197.478	173.463	2644.96	127.143	264.986	164.821	1334.57	106.646
1884.03	187.765	1319.26	380.719	110.592	123.826	113.788	157.812	435.238
2700.8	258.948	962.87	349.87	131.998	1192.47	186.454	97.9942	1593.71
317.709	125.909	375.492	153.234	108.87	1248.02	214.743	138.566	145.925
281.575	1406.92	724.55	247.788	271.45	1011	1885.83	1519.26	244.318
130.424	1331.93	368.242	240.83	107.491	851.607	3590.36	149.767	159.23
119.81	889.794	224.748	115.477	244.157	186.89	2685.09	174.582	122.345
209.606	138.611	121.641	126.638	128.89	135.032	3871.14	2415.13	373.855
2549.96	187.338	528.283	913.124	102.164	184.762	279.771	2730.02	671.366
2282.12	207.989	2170.86	478.71	100.473	345.856	266.634	274.778	326.394
294.584	242.405	1229.52	449.73	563.859	233.671	107.803	233.788	262.303
338.546	552.914	851.901	1181.72	145.761	288.327	393.144	299.722	323.399
286.067	195.679	2288.35	176.646	280.155	310.985	108.003	569.516	253.925
147.295	335.565	381.762	109.89	166.527	161.357	182.997	155.972	187.133
142.156	1103.84	182.661	174.314	203.647	334.101	146.691	142.901	2473.63
118.06	219.047	515.168	234.759	223.233	126.978	367.734	165.386	101.428
777.7	338.243	2304.26	129.733	2106.81	805.461	323.576	132.764	151.184
138.525	942.383	138.339	190.83	157.443	154.942	168.964	2829.89	98.0431
104.975	802.527	660.406	139.262	105.241	837.838	144.222	152.275	149.784
305.947	111.838	1456.61	117.177	140.505	1724.64	130.516	2138.61	1221
261.859	3453.06	269.603	206.572	717.975	3278.82	152.1	1645.8	247.122
246.813	2786.9	103.783	127.968	113.592	259.097	126.774	207.376	185.79
287.034	1984.34	602.523	137.259	128.686	96.3592	107.918	1110.31	1181.34
235.112	164.852	164.195	154.518	115.567	182.949	277.955	165.892	1631.32
862.31	360.904	3597.91	138.629	1302.53	639.367	139.414	741.063	1850.09
107.116	1570.01	183.517	484.627	2195.55	626.545	929.141	1666.89	130.085
1507.46	754.532	1995.15	560.341	2193.18	128.761	94.7418	132.459	120.944
1459.43	574.897	2756.46	136.143	1748.23	154.918	122.577	450.706	1087.39
154.367	520.808	128.804	126.92	649.472	292.572	250.034	97.328	211.27
199.753	263.373	334.133	100.147	2666.76	215.548	1655.69	131.64	479.005
242.185	208.001	106.87	115.15	2893.11	405.261	1531.91	186.639	472.774
958.805	896.579	238.665	573.762	318.132	210.318	97.9805	784.938	209.174
1028.9	149.597	154.74	685.348	105.236	1675.41	100.004	240.415	149.256
860.581	119.275	391.259	147.707	215.606	3211.21	102.437	622.114	195.281
124.705	1459.4	108.934	162.97	192.479	1932.73	189.382	1255.08	515.822
98.3042	97.9443	749.405	1391.78	325.969	233.444	97.372	562.123	985.696
387.184	394.199	155.994	1418.27	326.656	1773.32	152.053	386.325	635.428
644.048	647.532	329.955	96.8839	144.005	108.371	1829.06	488.013	105.248
536.985	95.0441	4002	408.651	132.644	270.101	147.096	971.965	132.983
342.859	289.155	4039.97	2270.83	342.87	1079.97	244.188	1161.35	98.4426
181.787	173.706	112.803	116.989	107.032	1100.09	364.951	111.336	169.075
179.444	694.201	150.092	133.649	201.936	716.781	212.484	121.145	1482.73
240.006	118.359	624.496	135.563	93.2197	195.51	135.561	119.543	164.793
208.17	177.406	3267.59	370.954	822.896	506.481	157.463	113.887	261.63
1338.64	2300.69	2597.55	747.564	131.433	258.276	116.816	182.098	1968.22
130.774	3385.88	2916.19	137.921	931.296	3589.16	2272.52	93.8217	110.329
151.086	331.348	168.911	505.152	3215.92	3902.04	2729.55	1328.02	470.113
116.933	190.148	122.218	732.672	1769.45	308.503	653.315	1143.99	1475.89
123.901	105.746	160.28	255.645	289.158	2924.53	3070.48	155.062	431.47
1185.1	102.681	3993.74	132.237	1090.18	95.5728	618.677	131.964	1827.14
1029.94	98.401	116.867	161.654	117.65	845.206	1094.14	221.212	245.963
1282.6	105.627	3813.34	119.55	2047.71	652.989	449.216	1817.18	280.961
395.888	115.211	1099.73	264.321	463.526	2066.78	124.427	180.612	901.225
364.184	409.342	268.654	183.103	425.985	1885.97	543.457	228.49	104.815
169.678	173.822	182.103	303.545	97.5783	431.94	1111.23	632.498	379.566
185.945	630.258	2516.54	126.206	174.832	626.009	259.162	255.984	125.935
235.887	103.056	130.022	1101.71	178.672	159.498	410.442	166.963	257.172
232.822	280.648	183.069	197.224	1753.49	383.84	211.285	1155.65	259.865
494.903	96.6805	298.806	1370.04	333.371	158.913	113.621	98.9049	1406.97
1883.2	111.698	260.809	316.685	159.283	801.568	176.307	1616.1	240.537
502.702	2658.13	183.752	322.015	289.501	198.165	275.491	223.382	175.347
766.933	198.63	421.721	1585.9	200.592	275.051	180.263	157.138	848.617
976.582	106.694	3830.64	93.9695	111.167	184.004	198.26	140.159	1675.93
253.864	3268.57	146.36	109.906	187.153	246.938	103.714	109.686	156.092
151.527	1294.06	395.024	146.245	1119.86	1052.31	246.078	1361.61	1917.27
212.002	2028.86	434.168	103.202	610.528	1615.54	794.003	202.369	151.384
213.017	1749.13	96.8803	379.572	290.371	2467.44	965.212	151.792	1153.99
395.561	127.522	220.474	1268.19	93.0312	295.667	273.543	448.408	738.747
94.8291	1456.45	143.792	155.041	318.489	234.658	780.066	1422.91	226.357
103.06	1709.03	272.206	190.337	372.538	1316.76	354.093	117.932	246.885
146.687	845.809		1425.4	621.763	186.227	1056.71	371.359	233.629
299.069	431.826		96.5921	2188.21	278.225	725.999	247.67	165.302
2082.14	195.518		330.812	131.863	170.568	910.208	130.319	185.666
2010.39	143.575		263.409	222.387	2413.75	1119.51	160.219	151.646
1005.05	225.748		638.508	99.6482	1226.82	361.829	279.456	1942.89
158.018	93.2205		709.149	3312.98	93.6362	224.244	106.153	462.325
270.835	138.16		701.685	153.202	100.174	293.165	352.066	95.8656
299.272	108.536		799.509	171.298	139.624	416.618	93.0768	155.776
213.779	184.343		232.16	166.241	243.123	422.78	236.887	121.264
206.757	101.838		467.557	127.308	171.645	99.8012	121.883	1220.95
117.624	126.568		198.313	121.545	492.686	169.634	136.053	1908.96
850.205	143.335		93.6631	640.095	347.89	180.352	327.976	1340.8
1224.61	281.464		292.318	133.373	915.478	164.823	370.759	153.573
1207.55	759.478		97.5291	334.295	180.561	271.577	170.13	579.044
1006.18	149.567		103.271	1360.17	165.401	439.415	121.904	922.235
1741.87	1845.66		105.2	1272.45	228.571	252.429	775.97	198.821
324.956	138.122		190.845	139.835	271.635	203.357	271.084	334.598
2301.06	99.0418		183.836	1027.8	299.326	167.721	254.151	250.078
429.954	116.11		168.2	413.223	279.658	182.929	479.556	1213.02
279.136	811.874		199.576	3933.5	96.9596	1155.15	513.672	303.725
375.056	878.194		153.471	795.586	499.279	1016.03	580.298	94.7215
291.915	115.361		191.59	975.825	247.833	333.497	197.118	177.291
833.702	119.186		297.739	545.689	262.906	279.723	740.693	429.761
134.647	189.578		291.373	2904.85	145.827	345.219	137.054	117.071
664.688	284.435		137.573	596.245	103.512	193.286	167.959	117.986
228.72	126.222		140.842	3005.01	1302.22	288.093	93.3015	561.055
95.4312	2072.13		111.545	114.672	1314.14	162.311	123.929	130.436
188.14	2207.53		279.953	3972.76	307.821	175.739	953.782	2965.13
165.063	98.263		250.8	111.562	354.438	514.709	870.319	104.869
623.904	182.792		114.166	101.423	1077.29	261.532	243.185	94.2826
173.993	838.886		150.616	834.742	1834.08	237.013	114.036	173.593
609.745	1342.53		209.606	114.288	103.33	247.075	115.279	147.913
306.572	562.252		172.903	179.09	150.147	310.412	97.9203	1716.64
504.866	999.277		213.095	246.891	110.205	112.132	756.159	130.436
139.402	2941.76		205.732	887.304	314.065	207.863	226.403	1981.85
137.716	613.86		406.962	492.71	367.617	128.525	186.543	3257.83
101.699	514.677		699.584	753.75	122.786	1889.94	99.5665	1720.9
142.825	1215.98		279.317	180.322	440.614	282.457	1561.22	198.356
281.822	932.298		116.925	352.646	362.559	107.888	778.434	1192.19
367.083	1525.86		314.203	287.281	187.355	451.191	170.562	108.33
515.662	105.201		1567.64	958.328	122.639	1234.08	217.019	961.683
107.553	2178.11		365.702	1105.89	164.039	127.545	188.284	97.5696
835.588	175.929		203.577	1040.92	989.433	487.011	2424.95	329.548
354.199	103.188		1409.59	524.348	240.657	168.575	212.952	348.813
3140.22	152.806		312.092	910.664	174.618	641.738	514.194	545.241
155.777	128.824		2242.32	391.261	181.791	449.696	119.723	163.258
906.603	3944.02		2393.69	117.505	505.785	753.041	433.621	480.23
937.61	105.805		178.476	176.554	95.5458	490.339	113.273	1651.24
140.855	258.554		405.064	1936.77	177.187	3904.13	190.68	137.181
1261.12	1026.93		1176.75	206.309	614.33	3793.48	626.862	1892.08
1106.75	1230.45		132.166	135.517	410.416	223.563	780.751	1876.62
93.6205	119.104		1336.54	224.889	233.249	566.93	233.206	1334.09
95.7983	754.421		546.62	1465.12	362.866	110.944	586.226	133.269
127.293	949.73		226.108	187.259	327.392	186.095	105.882	323.094
100.277	180.167		212.607	2654.91	886.925	123.319	166.481	696.138
116.014	114.885		189.794	108.158	880.813	168.193	578.139	100.875
105.866	115.432		245.267	172.936	357.341	137.968	168.797	309.694
100.446	112.71		238.831	1388.65	116.144	1664.21	976.362	973.042
100.656	132.504		2226.77	113.151	157.361	143.414	512.048	3557.05
997.469	187.851		1158.33	165.597	3926.33	1220.55	435.574	797.417
508.396	148.326		262.901	820.535	341.916	1051.11	161.524	558.007
126.728	291.636		1639.69	141.225	2131.9	106.418	231.22	145.776
165.206	1361.52		257.975	197.499	193.68	109.474	736.048	2378.43
1069.18	1022.61		585.62	109.245	1161.63	271.31	597.92	98.4167
94.8346	105.568		156.087	130.143	3262.06	245.268	562.308	137.491
117.787	142.535		528.887	746.411	169.711	100.386	116.142	112.474
117.645	2723.35		524.845	233.624	107.699	754.106	686.49	866.44
99.2343	2797.75		418.55	145.641	113.845	764.328	968.473	178.106
341.581	2162.75		1075.27	196.849	95.1432	353.757	129.432	1393.87
99.0401	278.812		834.775	103.244	1694.43	317.288	1182.54	243.081
233.938	107.258		185.675	126.982	1044.5	102.965	113.194	503.142
124.613	3553.48		132.909	184.429	134.621	94.5681	163.126	177.41
314.921	150.11		160.287	121.861	179.338	991.263	1194.49	229.734
106.687	2189.11		148.884	2402.91	1887.88	1023.91	949.245	159.077
871.685	471.318		380.495	132.432	2079.98	123.132	143.115	113.962
1204.47	208.86		211.242	207.389	230.578	218.868	537.02	187.694
1114.28	1475.79		213.473	2877.34	204.191	161.222	364.099	436.337
244.15	131.523		207.859	161.615	211.312	427.611	195.979	1174.58
216.025	107.506		185.726	1132.13	135.69	575.171	406.071	928.755
272.633	111.222		244.817	1137.55	96.2744	94.5588	114.81	220.424
172.487	240.813		121.565	496.87	132.716	420.617	399.35	2476.5
114.791	119.615		1071.7	102.164	186.633	251.811	94.7143	111.21
129.931	176.273		197.339	236.143	2503.91	219.737	4024.94	229.363
440.185	105.613		116.119	194.196	3393.1	246.697	535.904	186.463
375.567	142.825		226.023	331.958	208.356	139.881	244.031	110.235
126.32	153.95		1896.06	358.029	178.205	111.892	134.09	209.183
823.995	133.059		124.539	185.995	234.729	100.184	870.739	2387.03
211.996	325.658		190.32	141.639	211.388	190.727	517.234	461.878
384.188	166.582		229.117	171.092	579.018	150.65	94.6005	142.948
218.041	3476.75		125.564	130.381	310.461	204.287	144.104	166.594
438.748	2056.84		105.969	254.963	204.685	158.195	286.088	107.038
458.867	2210.25		101.456	249.255	163.912	185.203	1153.73	117.805
119.34	170.717		139.976	210.676	108.761	213.822	244.809	250.067
327.657	250.529		389.041	247.058	103.877	586.254	859.334	134.557
385.392	2731.17		150.257	2365.93	1610.49	607.428	1053.6	152.206
151.143	2742.44		122.661	112.641	2420.1	166.203	224.209	212.114
160.766	111.876		101.203	120.669	230.383	200.304	151.286	144.398
165.657	538.402		114.88	542.946	247.988	94.0571	1327.62	1212.95
350.516	1093.43		219.248	371.217	163.919	126.488	281.093	107.056
333.121	114.737		1326.04	1249.52	559.552	312.891	867.665	102.355
162.298	737.296		1318.74	2303.46	102.11	104.072	133.548	3742.73
1309.65	110.894		211.938	1791.18	744.099	117.932	682.926	127.626
111.3	136.349		189.78	129.385	204.663	101.702	101.707	274.967
93.1113	106.394		184.333	310.7	330.538	111.922	1137.05	92.9123
291.2	115.339		541.8	539.446	276.221	93.7919	163.231	338.868
266.185	169.526		175.357	283.009	155.736	274.835	159.397	301.863
171.357	131.107		379.055	148.168	189.507	271.076	123.716	132.567
156.224	106.291		453.639	288.686	218.821	334.105	2140.6	104.782
128.384	99.7175		226.671	302.818	128.668	792.138	147.141	1104.05
108.362	735.907		257.377	632.148	98.764	313.306	172.273	136.215
99.565	206.931		188.886	231.327	1274.35	858.86	228.393	357.284
103.37	800.413		194.322	142.02	671.538	126.781	207.581	295.158
228.9	139.829		1143.59	680.088	154.072	231.641	2296.4	174.462
272.814	352.965		874.602	1225.59	578.871	178.044	147.306	105.527
120.462	96.5823		1108.6	547.65	99.6473	126.563	201.893	1506.56
268.769	335.794		540.113	145.768	179.865	264.892	191.631	3105.99
259.463	129.348		606.198	125.221	193.294	199.154	141.473	130.956
220.562	643.6		345.445	286.776	125.829	291.45	130.479	578.213
156.327	917.871		547.252	278.02	488.25	844.137	384.125	647.578
185.137	250.697		856.917	980.942	645.197	263.407	137.072	1490.75
122.715	1080.01		757.455	684.118	179.597	207.72	188.772	1428.52
171.419	131.158		271.941	234.3	233.066	497.313	302.914	1317.58
335.567	2103.97		568.327	110.997	115.267	229.343	166.912	105.25
154.137	2208.01		215.506	1507.35	691.957	401.222	168.876	525.498
329.399	106.991		103.716	487.769	813.317	245.359	104.737	110.228
1048.94	1691.18		149.172	384.677	233.842	998.688	182.203	117.7
981.526	2445.29		171.524	765.834	359.478	662.199	421.164	149.918
225.744	784.508		245.012	94.5037	93.9851	608.96	405.949	1027.15
707.049	122.948		245.068	525.759	282.432	749.639	180.068	131.729
1011.8	97.7721		244.255	722.49	245.703	176.991	133.684	126.952
660.124	229.25		244.165	107.565	111.989	101.999	315.839	2716.08
744.634	455.315		231.978	1916.68	337.208	282.642	158.03	192.234
543.155	902.005		93.7936	265.623	104.409	199.773	277.017	395.895
333.674	125.009		560.282	2060.92	2009.18	247.672	2659.34	151.59
137.416	405.533		330.823	93.0986	115.664	98.2567	552.661	186.868
162.589	527.734		278.022	121.337	2656.46	806.496	3503.05	158.49
132.516	466.046		343.92	570.137	109.739	478.533	386.874	113.785
342.714	449.234		134.013	3071.2	130.636	243.689	154.348	718.822
368.537	329.298		133.65	126.137	486.703	164.591	124.52	728.521
415.4	300.804		152.137	1670.05	605.077	600.113	2529.63	154.415
101.598	205.838		154.921	241.439	982.923	530.772	361.35	248.532
255.282	3366.56		219.219	770.163	146.234	216.703	99.1043	343.574
270.521	205.099		212.144	100.637	333.532	135.318	159.032	949.619
346.491	104.761		1286.74	115.43	100.866	480.792	143.923	3775.89
124.022	742.36		148.379	201.921	94.3317	977.677	132.988	3320.55
314.371	1403.42		1526.5	1171.57	132.737	854.937	338.503	1391.93
104.924	1451.42		99.0251	2646.59	832.682	1236	547.223	120.872
93.7412	107.708		996.983	425.669	905.785	357.961	442.611	1130.36
263.034	111.502		98.6154	1902.14	474.138	856.13	176.126	719.409
198.286	1389.17		1461.97	167.039	1006.04	100.013	219.253	539.724
340.246	111.552		987.847	422.514	93.2292	178.2	151.249	541.715
154.726	2962.5		1760.35	642.893	110.152	949.514	851.559	1442.81
275.67	2179.37		314.456	206.025	435.473	1191.83	795.676	3458.43
1227.64	442.603		215.312	268.905	532.946	1021.28	108.866	669.223
875.537	962.346		192.636	96.718	415.71	937.694	257.55	2030.07
589.698	131.565		353.185	285.879	99.913	447.35	856.013	1526.26
2357.87	138.625		462.932	106.757	483.855	1079.22	314.741	1491.25
2295.56	139.14		268.193	128.091	137.849	986.915	118.195	103.59
121.643	1477.48		257.604	792.934	1135.13	1298.32	738.093	1928.41
93.316	101.667		114.622	492.082	113.308	203.627	192.313	2332.43
144.676	151.94		842.62	953.65	839.315	277.612	168.952	407.053
1085.06	222.738		123.899	594.188	141.125	138.995	153.725	570.663
170.073	96.3951		927.236	144.699	2611.93	154.283	212.169	2949.95
220.984	3110.28		97.2095	380.064	93.6207	450.661	118.284	245.393
98.6869	102.41		778.095	269.604	2301.54	220.189	595.967	176.694
723.635	3847.73		166.746	571.898	192.486	279.602	153.316	125.72
776.475	102.376		114.983	121.05	696.171	93.0909	230.547	250.923
471.66	154.52		110.45	937.653	1190.58	126.097	96.6206	1133.5
765.191	1853.7		752.985	3421.38	118.095	312.83	100.448	126.365
631.946	169.457		444.707	228.516	93.3868	268.246	2556.5	828.649
467.567	362.18		400.508	788.529	138.932	398.882	100.444	293.15
589.807	244.074		801.942	193.323	2506.1	230.819	717.879	117.236
631.322	214.233		109.749	1026.46	104.649	137.942	462.056	104.265
972.121	205.531		1231.29	3589.72	452.952	180.932	2444.43	110.525
1264.5	778.007		1518.11	101.889	167.919	164.032	120.895	187.336
1427.75	894.587		1311.92	138.258	420.146	1805.47	181.018	195.543
685.996	284.405		1661.45	157.339	104.12	105.807	3373.85	250.799
103.543	352.146		1478.59	2258.81	134.782	104.593	3295.65	804.772
405.97	275.489		1291.24	1800.26	527.669	121.481	171.608	98.577
408.904	119.689		110.887	1893.03	123.763	103.916	149.555	184.441
294.963	352.478		115.759	1864.36	555.45	138.434	2761.54	118.597
1425.75	206.459		121.086	2045.77	203.765	106.529	211.817	1139.15
660.944	666.143		145.696	112.585	116.9	244.588	866.452	102.88
1352.61	259.667		653.85	1321.81	342.259	157.208	288.263	1605.21
290.704	125.021		683.867	134.255	161.318	496.944	281.075	2031.99
195.271	148.964		880.177	1315.75	2142.34	496.603	186.721	768.499
1109.92	160.513		101.601	100.686	107.577	297.941	636.27	216.133
1277.49	167.465		112.038	2402.5	155.816	135.649	2205.39	311.133
553.446	136.73		1293.54	2263.71	101.256	233.484	98.4068	979.194
317.141	270.963		1232.21	598.485	1865.83	287.395	1193.02	343.219
512.387	181.419		201.024	1954.93	255.693	165.595	1067.03	225.188
97.3579	1465.41		1967.85	148.881	155.933	136.854	2525.53	1254.88
115.452	169.41		2140.54	1061.04	970.119	424.974	99.3044	545.004
395.466	296.357		251.46	2003.24	108.624	137.453	123.942	339.73
184.98	409.757		359.395	152.211	355.17	297.218	182.977	237.47
205.416	96.2598		1761.15	106.56	403.263	101.276	3290.94	534.598
407.063	129.961		226.346	103.504	812.661	1325.02	320.836	192.183
372.737	1022.07		3807.91	109.611	1856.52	249.303	152.662	849.456
408.125	1411.28		146.066	1069.3	135.711	169.383	352.522	517.011
250.237	1662.33		122.594	612.849	129.985	153.298	869.219	164.772
233.956	152.599		155.941	1453.09	1197.51	99.0329	1157.61	912.266
104.836	121.588		132.726	1537.1	113.068	256.561	236.387	613.172
206.32	106.876		348.385	342.116	116.58	99.2421	186.558	1413.69
162.421	157.076		171.61	119.165	1159.94	102.349	92.9374	145.665
1577.6	159.751		712.343	127.545	2390.9	102.902	97.9785	111.007
118.227	2996.94		124.115	110.867	912.539	100.478	124.112	208.492
2192.92	220.864		150.378	155.171	93.1188	178.083	282.673	111.924
109.554	249.807		100.486	247.842	209.239	121.452	101.786	301.545
1801.06	1255.34		667.162	148.716	484.69	209.857	3650.45	395.771
114.492	1312.89		726.575	339.86	3772.78	252.739	211.783	1031.74
132.471	129.591		802.132	515.014	678.818	118.711	122.456	1527.4
184.332	663.106		2460.14	210.377	1048.39	113.504	536.618	1539.96
2185.84	94.2068		172.171	157.571	3846.52	211.774	113.309	358.025
223.054	135.763		164.066	130.292	99.1291	291.514	674.699	624
166.525	198.485		321.542	2091.01	104.078	227.967	192.98	110.553
3891.78	126.477		95.0247	231.469	158.947	278.532	613.274	2055.41
3924.35	100.341		360.137	483.898	113.929	279.911	97.0157	134.244
146.191	209.909		225.569	98.1775	1438.04	973.548	101.139	176.475
221.497	176.435		190.689	2030.41	444.804	128.955	587.932	178.573
122.77	293.06		145.456	512.666	1457.52	118.092	519.526	129.932
137.679	2677.47		194.706	117.496	413.222	277.555	264.668	1030.21
149.059	1904.26		743.743	357.619	1644.92	1366.84	163.153	259.648
100.453	172.191		143.089	370.833	123.852	163.608	479.097	403.428
100.453	928.87		100.052	136.968	606.427	177.901	870.662	129.5
404.737	772.729		140.449	110.189	136.116	167.184	639.481	925.123
518.693	1519.82		192.421	521.121	292.329	154.182	591.753	572.383
493.889	1951.51		93.0153	208.647	129.222	170.348	680.193	959.278
501.822	362.083		200.745	279.496	271.424	207.184	447.752	451.962
665.715	3970.09		223.889	1289.66	248.176	349.831	151.984	95.1382
732.777	2782.81		111.123	1073.77	580.15	178.862	289.208	1232.01
1458.75	134.139		198.905	98.057	259.282	214.212	128.348	1082.5
2010	179.673		1091.47	231.32	1583.89	183.033	179.622	119.884
1498.13	148.788		769.936	383.146	245.388	98.6	96.6695	161.063
2287.63	464.82		228.371	483.017	316.971	247.492	241.194	1120.73
2779.74	143.125		273.848	3307.78	517.025	101.277	186.546	158.069
2569.48	164.522		1449.47	135.225	299.511	485.207	571.293	106.755
187.303	190.936		93.7361	1391.89	285.858	1296.09	1157.25	453.339
130.25	148.834		1389.23	95.5705	134.17	1359.59	1016.56	790.472
147.184	349.982		1224.42	131.271	3801.87	132.629	1227.02	431.884
116.695	487.829		131.195	1333.29	123.073	595.794	278.248	1041.18
96.8498	451.385		2534.12	675.356	133.473	125.214	243.419	423.392
679.53	342.513		154.178	347.023	1361.24	106.487	272.315	164.279
673.086	362.664		3623.14	227.458	643.901	181.574	137.172	224.837
204.477	254.433		429.351	93.8182	1985.59	151.414	360.908	96.3536
127.535	1472.91		101.196	169.669	1799.07	119.547	191.215	339.315
130.875	97.0102		788.856	1362.48	367.908	95.3133	265.239	1309.25
306.585	1399.41		100.3	433.639	95.9301	1380.49	95.9111	2794.99
343.056	3884.32		322.873	686.109	186.19	1375.56	259.175	3404.24
135.248	1502.46		270.496	843.05	675.162	380.337	102.239	177.974
2887.42	1261		730.336	120.217	591.521	164.001	163.08	797.085
3097.48	266.071		999.795	140.379	416.778	705.658	126.903	102.175
1460.29	140.59		225.603	1745.19	197.929	488.211	528.54	178.455
1585.89	3086.76		94.7275	1477.43	1456.38	1401.56	221.148	101.183
221.796	2843.61		558.112	1696	462.158	1289.81	417.616	391.347
516.479	2366.8		153.779	1751.36	1222.62	260.089	263.106	325.979
182.235	203.187		147.39	2707.88	127.704	468.015	462.418	589.225
676.823	168.036		901.891	97.3502	2341.45	978.209	100.479	1295.53
899.369	155.286		147.756	2574.07	383.558	200.508	1312.56	1709.22
671.899	2116.12		233.817	194.394	1287.33	1047.24	207.411	1307.85
285.118	1668.64		160.34	1957.53	120.586	1087.83	102.457	2743.2
1289.84	98.8939		1200.15	119.062	264.219	642.231	2160.61	984.478
359.882	133.771		110.902	1314.66	265.825	660.961	2871.64	113.241
337.291	297.649		171.982	270.067	99.2849	249.818	187.216	535.73
252.949	281.798		362.674	154.05	873.478	131.536	138.79	199.891
170.395	994.704		995.884	122.413	232.045	93.5738	998.377	690.427
142.983	474.929		109.121	105.219	639.628	131.69	95.3079	313.583
152.678	490.282		304.214	153.03	717.221	94.1832	143.856	278.228
142.105	3221.71		93.4541	105.585	1690.73	310.676	1182.64	551.507
163.414	3452.93		102.259	192.215	634.934	276.033	110.232	99.6738
538.148	141.658		116.9	345.881	104.413	331.263	986.684	128.665
382.357	191.36		322.082	521.678	114.198	193.99	127.777	1398.02
956.413	1966.38		238.65	302.14	574.909	154.313	2753.85	475.012
425.202	1296.64		492.31	622.272	520.339	671.712	869.14	1178.63
886.861	121.407		436.483	600.373	126.371	131.177	106.529	104.859
528.303	740.62		584.627	355.341	337.369	156.505	215.373	133.442
149.212	538.563		97.5332	539.509	495.079	134.915	675.124	656.937
137.91	227.716		391.77	477.767	1435.99	197.24	102.017	893.488
170.073	217.132		336.437	1937.73	1255.6	376.938	352.161	1009.36
217.332	998.403		2167.41	326.317	2349.56	1213.53	108.867	138.302
2681.9	112.492		1651	1978.74	769.347	148.906	289.377	101.094
2667.12	799.189		143.979	531.431	138.512	709.296	152.814	117.619
178.527	151.487		93.7574	165.144	454.587	456.229	730.326	126.239
125.233	148.07		284.5	502.69	179.975	113.039	107.497	95.783
209.387	267.619		3793.54	211.333	772.12	437.213	116.57	687.724
237.313	267.863		3628.78	1088.25	1381.45	753.061	150.57	104.488
218.168	2092.17		122.333	123.881	508.075	125.431	171.004	477.743
294.778	1899.09		124.213	248.022	1174.85	607.377	154.059	93.9956
881.08	347.999		159.474	414.306	105.392	1151.41	1193.14	3368.06
882.408	473.403		148.081	412.737	184.446	713.746	104.27	114.044
296.325	228.798		155.089	170.027	2219.02	106.467	401.503	358.467
505.346	292.773		394.798	258.093	302.65	424.921	141.256	254.959
538.014	1017.26		236.85	169.38	168.705	432.988	207.516	701.45
384.953	94.7269		395.973	693.327	364.299	136.014	260.269	320.722
328.981	288.992		114.826	611.826	3340.3	1508.53	895.906	173.554
104.702	127.767		134.162	434.941	2677.7	177.585	173.53	352.224
398.389	126.626		180.66	398.254	2347.84	2425.19	143.587	241.994
199.694	1151.72		649.626	497.408	105.838	2650.95	866.773	107.762
126.624	226.265		574.462	215.241	105.143	181.127	2059.71	546.908
553.105	262.657		492.569	104.402	646.468	2446.15	800.112	679.046
104.062	927.893		465.813	94.443	2228.11	138.978	155.449	289.337
449.58	170.901		1625.07	167.771	180.107	155.228	159.01	1536.52
160.232	1353.74		573.951	388.219	1984.1	1169.24	1904.05	162.285
139.097	295.473		987.587	170.118	253.307	150.328	820.491	243.322
104.108	346.502		1327.34	610.838	110.7	224.878	157.653	140.278
940.192	1284.39		153.746	378.59	93.2042	122.927	1046.77	115.054
1119.22	2531.93		167.004	1074.68	390.905	181.079	137.647	128.998
264.842	185.992		1641.75	305.228	95.1164	675.576	141.641	402.247
1254.87	169.643		94.0734	210.061	198.217	94.8207	139.243	759.943
116.076	154.89		95.2903	94.3692	285.291	155.661	144.527	2715.49
315.373	145.581		203.363	93.4988	1231.54	579.114	193.83	98.5713
248.865	105.744		277.302	1029.85	153.184	134.415	2375.96	174.366
226.004	1535.26		3362.67	244.709	292.283	197.243	140.078	238.822
249.436	105.417		147.031	215.325	337.377	321.257	1615.06	1304.5
366.587	145.324		539.031	220.445	713.819	276.831	105.202	239.662
359.715	113.486		729.797	131.6	420.186	185.064	1162.72	388.447
113.478	123.127		609.937	112.131	148.003	224.578	2347.8	196.074
1053.19	179.776		701.672	1090.8	147.145	444.979	128.085	99.0876
120.738	109.074		1832.79	177.816	294.762	358.185	1142.87	1040.65
585.478	138.683		1949.77	121.942	115.143	104.067	1122.78	232.394
612.541	640.564		103.985	101.761	110.437	227.977	1746.44	145.932
130.352	903.078		294.655	94.97	99.1256	157.572	114.378	649.904
757.306	936.065		199.568	877.02	960.582	762.179	665.222	1716.62
161.751	148.06		859.654	1131.75	407.331	1857.75	1654.86	1756.45
96.6289	310.059		752.13	799.474	2406.78	734.44	136.601	2076.72
170.916	290.236		234.11	1398.46	269.899	2157.49	134.832	191.582
205.012	145.8		422.778	106.712	1157.04	293.818	110.473	2120.46
109.01	116.612		134.603	754.809	203.487	403.215	215.659	634.248
168.105	3867.48		97.709	1642.56	118.603	105.812	196.175	275.906
	2641.43		274.161	508.441	127.537	310.269	103.604	336.864
	280.584		116.264	406.015	2154.73	321.575	702.268	574.088
	169.919		158.985	166.546	678.518	96.6345	111.458	659.595
	185.53		120.286	203.585	134.928	112.834	342.481	219.897
	675.929		184.758	93.8762	162.37	120.463	160.706	872.838
	915.438		2581.02	159.239	484.095	310.582	629.575	383.87
	476.719		288.628	328.896	360.484	836.334	672.866	219.818
	189.252		154.828	139.143	470.615	811.296	184.635	1942.39
	763.768		123.743	576.927	2293.37	841.076	148.163	214.808
	111.223		249.194	927.492	121.004	145.003	114.594	221.703
	2357.32		115.269	138.225	373.869	458.01	1455.66	195.053
	154.235		246.725	174.797	3993.28	129.655	377.55	99.9479
	172.533		161.286	134.291	1660.8	93.1452	628.348	150.382
	481.565		168.81	1620.25	898.092	2064.98	617.656	274.852
	1600.77		779.909	213.827	164.469	95.8118	192.988	157.43
	93.4585		133.926	209.816	99.646	202.892	710.135	133.846
	121.597		382.227	431.906	536.866	106.83	111.74	102.191
	387.052		263.102	414.078	2473.43	403.877	2128.21	132.402
	126.649		128.586	877.063	2731.96	355.934	151.753	2535.81
	560.975		386.533	684.482	2432.21	119.115	150.329	162.057
	1993.73		146.666	648.209	3102.71	93.8418	2082.25	273.435
	979.334		270.098	921.904	336.423	145.733	496.592	610.114
	708.225		228.594	850.242	2718.17	94.5155	1578.03	195.756
	1212.26		515.803	383.98	311.992	770.718	309.687	355.255
	498.94		827.813	2139.85	294.689	1997.97	173.687	625.96
	104.908		370.567	910.021	141.178	1397.19	94.4719	127.988
	97.1893		127.978	2310.77	125.468	2378.39	1771.62	103.689
	115.403		149.044	99.9014	174.3	1550.79	1436.38	385.358
	94.9014		290.088	193.417	615.199	115.961	173.862	1688.45
	996.04		102.374	176.764	1840.25	103.463	1142.22	1575.22
	208.608		820.611	187.146	442.567	604.458	194.627	1176.01
	614.964		1149.24	177.248	184.297	186.325	528.825	286.337
	1389.9		1340.11	1798.01	195.229	136.53	892.196	1303.24
	248.031		751.741	399.776	180.82	171.083	1181.58	134.005
	218.328		315.641	163.411	219.5	122.408	94.4331	1140.15
	972.756		685.528	293.338	2048.12	123.324	101.147	124.017
	1751.45		1456.94	203.523	137.522	139.298	122.447	172.698
	996.239		3057.68	2186.17	458.303	212.743	134.679	338.06
	3841.22		2566.12	2005.58	2372.53	223.881	291.422	299.731
	1588.61		131.589	1306.41	3396.01	260.141	1003.99	445.209
	3385.82		166.699	110.45	3422.82	194.309	1106.27	146.765
	150.045		179.143	1839.97	1778	1806.18	1036.86	219.084
	124.899		260.654	1133.89	2214.63	1945.31	1276.16	357.756
	301.051		229.701	127.987	164.581	197.143	126.986	1736.35
	171.538		116.386	96.7635	890.959	760.381	96.5761	2155.15
	2201.86		267.756	375.8	194.088	153.057	1553.18	658.736
	133.313		109.271	108.339	258.885	216.071	3072.61	1286.84
	231.246		1149.4	214.054	140.21	757.637	109.111	1114.49
	243.614		905.787	172.14	120.04	244.041	3366.66	533.098
	263.404		96.5	157.955	2429.85	158.224	259.339	2376.62
	157.981		126.823	1850.17	350.841	153.539	376.787	309.921
	217.371		1271.24	2724.24	2094.18	174.06	192.221	335.625
	245.885		1482.2	1050.41	453.163	187.732	94.3055	307.898
	1701.88		137.486	138.292	2441.9	301.135	125.853	168.09
	1758.07		262.678	103.267	218.356	871.115	99.3373	102.989
	190.374		249.954	138.443	1760.99	388.892	2367.64	261.323
	176.063		134.531	98.459	868.062	374.945	114.826	2391.57
	1868.23		759.999	118.803	217.631	330.521	1255.86	232.151
	1879.91		737.61	125.92	206.619	457.29	111.044	614.506
	133.183		105.411	1162.41	253.18	171.946	1077.11	608.325
	222.947		292.444	201.465	144.716	395.683	164.732	131.213
	198.276		158.35	155.651	3998.67	203.106	1159.13	546.595
	1164.42		142.72	379.266	414.842	195.847	239.443	736.296
	864.999		198.756	100.548	628.448	154.473	199.082	691.256
	402.493		539.178	2732.51	1160.05	109.227	97.6728	433.873
	410.702		524.236	2851.41	179.344	135.881	3476.86	2027.91
	202.707		314.098	167.271	130.848	681.609	156.27	1944.29
	353.27		161.632	636.422	175.244	353.829	2642.04	2150.4
	170.786		1637.12	677.416	1852.15	302.44	772.473	2506.51
	285.412		259.962	1424.69	660.821	93.6534	161.179	848.902
	95.3881		167.8	156.025	198.407	803.362	127.955	1322.86
	1107.36		115.91	2679.26	130.831	341.45	95.122	308.802
	165.963		104.871	1040.39	420.427	256.58	215.251	178.786
	912.448		416.725	1213.55	226.881	255.319	115.279	1348.45
	2108.89		177.664	264.695	217.721	100.144	2221.11	1030.67
	109.91		156.731	2223.98	197.638	113.474	172.515	424.364
	237.566		185.371	148.905	147.645	96.5229	1605.39	299.915
	179.249		100.306	272.318	783.667	130.396	191.146	152.411
	2851.93		246.771	764.562	222.34	97.1042	95.2393	267.034
	989.511		583.758	135.082	847.443	239.404	181.318	101.157
	775.235		127.779	251.304	1017.78	96.0344	145.398	110.508
	1038.26		123.295	272.463	709.179	115.732	191.328	3168.56
	1487.88		148.938	232.112	823.227	309.519	139.062	336.637
	1564.02		153.681	531.362	261.271	121.345	1481.02	238.495
	119.37		338.022	1854.24	101.026	1455.42	554.401	242.144
	131.164		107.297	1262.89	586.637	1509.53	2070.29	654.284
	1383.71		103.636	3877.03	836.887	997.605	105.716	100.992
	228.643		145.669	917.927	120.287	135.432	500.279	4072.75
	899.86		97.9033	787.712	222.797	1507.27	182.996	1803.79
	123.118		165.991	674.659	2814.61	272.842	221.821	121.864
	1384.87		258.25	169.604	1472.03	1397.61	111.519	100.452
	145.479		380.84	136.496	878.591	1265.04	105.3	654.811
	145.431		826.804	110.436	3962.64	108.573	119.651	348.607
	238.349		1017.81	3006.87	93.6655	1415.72	149.013	423.657
	126.228		708.629	2459.95	2313.73	1470.79	171.997	568.992
	100.729		319.8	918.424	854.342	690.546	173.575	107.357
	1552.13		1053.61	142.849	339.043	108.157	1151.9	153.928
	242.916		1683.1	99.0479	382.974	114.382	582.935	151.574
	688.439		1642.15	457.569	113.209	1676.6	100.479	690.042
	996.305		161.304	137.741	122.817	137.496	105.693	2222.17
	266.001		682.868	113.864	194.576	1898.76	204	3399.29
	1291.48		707.218	150.003	825.609	202.374	179.959	3502.71
	740.911		157.935	1006.53	3132.86	120.262	659.907	104.535
	201.442		211.214	1048.2	127.507	198.706	326.073	115.082
	2623.02		166.342	934.525	301.218	230.711	103.228	2056.06
	197.564		169.194	1198.76	150.38	1011.11	325.56	298.961
	415.842		166.122	208.308	148.325	127.387	133.45	1943.3
	1019.35		103.186	1012.24	361.133	194.095	220.355	3039.85
	738.844		114.985	176.18	246.871	848.491	109.457	798.423
	564.424		138.172	114.884	949.163	904.721	915.169	1047.75
	1318.89		572.737	209.608	1967.97	97.8947	1999.54	1299.24
	147.264		242.846	139.662	181.197	118.88	207.329	193.303
	235.671		109.493	209.099	478.183	405.837	3032.85	4015.28
	197.372		177.943	416.795	265.087	471.513	878.612	2278.03
	2351.42		111.617	1048.7	191.533	363.937	110.068	3200.95
	2555.62		1606.17	1716.1	1849.65	2166.38	119.615	1142.12
	308.18		155.871	104.977	3201.6	293.897	118.327	322.257
	313.967		93.9824	751.234	135.249	201.557	135.047	197.615
	110.071		1091.67	3133.37	256.936	122.52	552.278	1324.92
	1856.41		1247.54	505.556	266.63	100.788	1063.54	165.494
	165.993		395.552	1637.09	1045.16	93.2425	138.975	199.659
	171.078		103.642	1406.91	567.159	171.945	99.062	182.321
	908.264		143.894	372.098	264.865	159.901	232.709	807.633
	98.1938		737.938	249.391	110.186	188.715	96.5342	484.913
	859.137		542.734	269.532	258.467	179.013	115.308	112.949
	829.471		322.56	261.082	228.718	1906.97	840.718	389.181
	647.73		555.403	314.959	125.454	122.104	665.332	126.428
	3573.56		2793.44	158.26	822.484	744.057	152.107	445.679
	3534.6		300.534	110.211	142.138	1685.85	128.054	1183.25
	186.111		3080.85	123.051	95.8516	608.105	151.127	245.06
	143.83		1387.33	551.97	171.992	197.492	236.184	193.402
	109.227		129.116	2239.05	144.548	125.701	355.498	137.497
	168.544		243.603	114.944	552.439	962.099	238.2	1106.88
	1442.88		712.938	1925.85		508.755	336.026	176.712
	175.85		402.298	95.179		468.84	218.94	299.399
	156.082		1992.24	3839.77		97.8273	342.005	167.579
	106.085		1727.83	143.869		99.4119	114.056	283.596
	894.473		166.48	458.025		617.217	340.188	158.438
	113.22		574.7	176.426		1379.24	442.693	1862.67
	674.289		183.608	650.183		260.706	760.817	1682.8
	2712.33		561.153	255.048		1311.92	110.448	1878.89
	112.239		258.263	945.857		107.537	2478.1	209.025
	182.443		115.927	176.859		261.868	336.031	307.249
	134.46		412.945	172.111		101.263	2059.4	1064.79
	118.984		199.428	142.982		123.807	326.487	149.628
	1018.56		442.44	164.345		106.543	141.884	291.744
	240.274		360.017	273.846		131.951	105.801	296.263
	704.976		345.646	347.724		138.938	444.831	184.338
	704.589		288.5	307.152		146.141	892.691	284.282
	281.099		146.513	174.404		250.925	222.696	1000.05
	132.415		161.258	250.001		316.587	745.726	2495.87
	1558.8		1095.5	1215.64		113.066	124.378	1486.7
	104.725		127.26	2370.18		889.443	1362.98	2458.93
	214.898		106.077	229.741		351.511	489.464	199.409
	161.445		1782.27	97.2587		387.716	4007.19	430.762
	211.875		187.177	261.296		1193.2	2338.02	1962.08
	327.211		786.825	202.815		2177.35	319.595	1380.7
	98.0224		1158.74	183.537		388.438	648.509	274.68
	239.404		561.952	122.204		782.623	1729.12	212.094
	494.662		612.992	94.2298		129.869	94.7236	3022.53
	154.969		504.378	229.986		106.334	94.8578	397.588
	138.672		405.963	721.64		118.507	221.915	1504.6
	138.858		264.737	121.072		155.795	118.783	190.915
	995.865		137.507	104.168		639.456	109.438	1240.51
	1290.7		117.827	103.742		294.876	752.674	680.187
	993.636		159.499	253.839		1202.19	106.814	1083.49
	1128.63		392.262	1135.17		184.558	1500.02	1249.38
	1615.41		129.577	257.797		700.381	1418.96	142.253
	135.885		97.7408	1328.56		554.304	239.098	1562.07
	1202.92		165.257	1170.67		724.295	112.505	129.963
	415.111		141.26	1052.54		1994.02	1269.31	1516.54
	105.555		172.752	788.13		350.511	253.506	1994.07
	254.95		98.9696	99.2914		105.625	1137.03	1855.79
	1046.89		194.495	1013.37		328.813	144.879	497.192
	263.009		455.609	115.054		994.98	97.1766	112.667
	339.128		100.725	1178.68		368.222	111.312	201.382
	153.296		94.1373	1076.15		167.095	666.839	371.034
	102.244		1910.28	308.748		292.833	148.984	1136.66
	122.811		2737.3	194.334		1527.27	734.201	376.475
	131.344		303.34	141.559		1441.72	93.1983	101.666
	103.962		541.932	206.971		112.169	363.134	379.518
	546.687		576.415	156.199		896.311	815.658	1644.16
	136.324		396.352	1087.73		942.461	370.438	102.656
	444.674		415.6	101.848		2317.53	262.705	128.445
	144.902		259.486	243.459		1533.6	1329.09	1358.47
	2174.79		231.896	137.695		992.987	106.336	228.485
	127.049		379.088	100.813		217.497	450.991	206.51
	294.362		1094.09	117.524		256.473	383.203	198.979
	438.447		207.399	3966.32		245.064	1363.49	366.019
	455.621		171.609	3410.64		563.566	234.448	1491.11
	108.942		162.426	122.815		190.353	506.143	313.851
	283.68		134.847	318.272		522.051	558.529	115.471
	94.8244		971.204	139.278		617.08	587.709	98.1528
	203.266		1014.23	249.084		485.411	521.225	125.768
	97.4175		104.272	274.003		1278.36	537.362	139.917
	156.219		577.527	115.838		573.214	108.973	2030.77
	404.121		146.276	420.68		582.981	114.087	463.146
	923.549		835.673	905.76		992.076	103.786	277.651
	1964.02		148.375	380.993		238.318	134.343	861.026
	93.3188		1127.75	776.312		785.472	127.432	197.986
	116.143		493.583	411.027		186.078	119.209	169.537
	316.56		131.979	312.099		163.507	1447.43	2168.35
	1346.99		99.7823	520.517		115.222	120.817	265.982
	172.674		168.187	1146.91		560.929	620.91	145.189
	936.268		128.462	605.896		533.557	658.174	234.85
	681.995		132.269	1679.72		116.468	148.411	164.059
	173.207		209.024	119.376		110.529	470.996	779.091
	98.5101		366.871	263.075		141.588	1427.59	2470.21
	133.573		382.624	170.333		254.079	1099.01	171.408
	2047.38		307.05	3038.46		416.557	115.257	2559.48
	102.724		562.304	192.602		159.26	144.232	3535.21
	1539.7		124.794	505.038		244.745	1445.65	3013.02
	2967.46		244.226	2689.62		192.429	552.797	1819.57
	192.044		169.828	252.578		173.35	1188.47	458.276
	1585.86		95.0565	558.33		214.868	356.049	266.08
	2576.48		246.721	441.586		179.255	148.806	220.426
	1236.38		120.293	260.552		959.087	152.502	152.438
	1614.15		132.954	651.376		1360.92	1231.94	355.221
	120.402		2287.66	849.831		1429.01	101.264	1350.23
	243.084		1936.54	95.1934		1654.83	2362.62	135.77
	219.294		177.728	123.332		312.404	1134.22	3475.3
	101.288		1884.71	556.059		298.429	1671.44	2784.24
	293.514		2054.86	129.362		282.88	202.249	166.367
	107.63		667.876	127.765		264.127	1673.11	124
	3449.19		1525.12	168.362		275.568	266.748	96.792
	2985.18		1392.37	372.544		217.343	1260.73	2089.58
	96.1716		164.868	1428.46		180.456	454.235	325.254
	613.459		997.608	220.047		138.829	137.483	120.997
	655.7		133.669	131.463		314.681	116.899	3795.86
	210.794		101.516	139.81		1019.03	411.685	3112.74
	115.119		177.393	162.902		429.519	229.097	109.476
	116.14		163.7	510.871		758.311	164.977	1659.7
	725.561		143.276	535.666		1517.7	133.393	331.683
	783.2		96.5062	128.622		1723.82	95.6251	318.146
	321.132		118.648	144.931		642.698	566.052	693.272
	293		119.194	126.952		437.689	2031.09	1592.78
	1347.76		106.76	262.938		196.337	95.0853	124.35
	112.666		95.5167	117.813		324.435	652.924	2333.29
	106.14		616.926	151.431		609.944	1291.69	1508.02
	306.382		534.872	144.718		620.148	1889.96	111.447
	169.472		191.121	982.199		577.445	701.308	906.474
	98.6325		158.386	787.378		968.779	131.123	2498.4
	2086.61		119.191	1585.35		855.219	924.298	892.921
	3556.9		508.87	1369.63		638.62	944.307	135.12
	109.634		448.331	814.127		1144.18	1295.58	1193.99
	106.844		102.925	263.538		108.098	1192.7	531.587
	390.536		391.176	1193.79		218.084	154.015	1260.75
	662.691		820.448	659.697		131.775	1144.48	426.877
	1221.88		486.69	138.725		113.481	118.032	385.018
	1208.95		908.047	181.675		198.686	166.781	1106.92
	231.727		100.463	140.179		203.089	2443.15	1242.36
	239.741		1101.82	157.965		232.663	2745.58	3992.54
	1990.76		683.419	108.158		239.434	151.693	262.198
	2304.34		106.646	3101.54		141.995	122.564	97.5308
	712.294		141.083	97.4444		152.333	114.478	200.81
	104.215		103.402	146.872		167.001	983.669	248.059
	862.151		344.226	131.325		771.561	102.236	1971.61
	101.186		239.242	322.959		177.917	511.582	105.359
	228.25		94.4688	132.867		198.606	889.376	241.654
	241.928		120.184	134.153		605.909	161.946	563.881
	219.186		268.735	365.813		191.582	692.106	1084.1
	256.599		168.764	122.987		108.956	1754.64	166.125
	154.104		111.565	239.584		109.28	402.316	116.757
	407.642		529.415	138.488		417.847	1633.65	283.058
	100.329		155.782	2845.52		112.359	107.445	101.419
	98.5836		187.332	111.257		432.897	735.115	142.749
	97.609		209.898	336.833		1408.95	102.759	277.654
	578.325		689.423	103.195		174.164	1388.84	113.696
	111.006		280.7	123.934		172.595	2239.49	1090.84
	732.994		141.383	210.172		2091.97	168.591	246.69
	1580.26		125.36	141.938		2008.51	129.719	155.625
	1131.97		94.763	231.787		1566.95	99.0413	124.495
	558.497		138.7	138.314		1794.9	158.977	219.541
	661.882		165.821	1225.81		2758.42	132.242	149.261
	135.583		251.648	532.12		2761.52	204.047	567.918
	1555.46		323.756	136.135		215.838	163.634	123.595
	106.57		244.149	253.493		135.028	196.041	587.147
	225.883		138.498	107.386		282.1	173.689	2707.85
	1360.72		159.317	144.555		3185.9	1738.24	3549.01
	520.388		325.27	145.087		97.8243	162.165	154.04
	96.4666		449.992	234.149		193.52	172.864	1440.75
	3623.07		778.703	808.764		133.192	274.205	1992.83
	408.334		772.412	97.6451		130.831	213.342	145.726
	428.65		195.193	129.252		101.567	3856.91	2901.88
	376.942		101.116	234.516		102.821	93.6319	144.053
	107.21		193.408	122.132		134.726	3377.51	1272.76
	1536.39		1236.13	115.887		135.472	261.881	563.102
	3610.14		585.566	806.902		241.687	1930.36	129.382
	220.245		1335.08	707.542		127.514	1435.17	1135.76
	118.007		608.639	484.683		755.019	952.18	147.989
	3944.43		416.712	715.319		614.244	684.384	277.426
	536.151		129.031	245.538		153.739	2374.81	113.657
	416.135		266.363	626.704		94.0923	1628.13	96.7085
	239.041		817.131	97.9565		109.916	106.249	157.2
	349.558		725.483	208.169		179.647	173.789	975.426
	582.889		101.149	1213.07		163.636	122.549	1669.07
	97.5343		108.29	876.138		140.887	235.274	2446.24
	3993.06		124.874	1384.29		153.445	182.154	1934.19
	575.837		117.289	1518.96		157.757	426.097	1988.98
	2081.15		104.075	93.142		93.4635	884.804	237.659
	133.207		1402.92	107.094		1250.18	182.52	1095.7
	201.95		652.573	2273.32		115.175	335.135	786.139
	103.286		679.043	456.801		125.146	349.455	666.099
	169.775		147.363	108.293		132.311	512.773	201.991
	116.291		794.87	141.352		133.36	121.143	1039.78
	731.088		143.678	211.419		224.644	96.3105	1217.32
	637.143		192.892	146.18		251.371	139.226	413.058
	924.183		180.04	160.302		503.615	170.39	156.133
	915.079		159.842	1185.54		529.133	226.119	128.865
	335.493		104.36	925.324		121.178	701.371	264.219
	1332.11		2419.04	806.467		97.0927	114.794	287.057
	861.787		2768.05	2569.28		122.671	745.247	1410.97
	1386.99		365.082	1176.27		397.85	171.793	105.353
	117.15		467.889	507.73		116.018	106.133	481.77
	232.611		1334.03	346.51		430.936	94.0507	110.19
	219.767		218.025	347.469		111.623	962.087	122.92
	925.002		1336.92	219.783		104.817	596.377	901.982
	726.245		1534.89	130.78		238.671	1106.69	136.463
	1455.54		806.623	111.436		439.383	502.637	141.76
	347.076		654.422	220.93		386.387	387.82	979.377
	196.771		108.776	126.936		234.38	394.693	192.906
	194.799		1058.91	2431.95		345.964	216.981	950.111
	929.369		102.993	2032.57		378.911	189.767	1539.6
	1008.95		125.096	253.126		141.719	96.4645	221.628
	174.083		117.442	820.596		226.25	177.006	133.332
	1099.72		241.7	1013.46		154.671	147.493	1682.63
	723.99		206.028	186.96		137.111	243.683	2683.68
	307.287		401.639	701.953		113.133	172.63	126.841
	261.68		528.109	610.27		104.889	615.009	113.771
	230.861		151.48	212.841		101.069	119.733	1838.25
	234.652		119.956	1053.61		700.474	529.504	288.234
	373.994		104.545	425.237		138.983	2678.49	176.914
	135.905		111.982	230.034		156.322	690.977	115.691
	199.368		209.971	256.686		104.434	167.428	260.408
	139.926		987.546	446.924		288.186	104.278	1475.88
	281.984		1257.55	951.897		216.295	854.981	192.36
	385.801		142.549	199.407		188.082	110.466	489.71
	1598.56		143.304	160.231		1723.13	693.297	1280.45
	1191.59		141.769	92.9548		1062.71	155.697	102.978
	527.135		134.539	864.535		996.732	131.801	109.668
	1776.39		297.806	247.922		100.481	178.649	119.595
	1344.81		315.193	139.942		3733.41	111.993	198.379
	1231.57		1095.75	1230.28		3685.1	93.413	101.357
	4055.27		228.885	2816.92		2214.81	174.166	136.289
	3917.62		226.045	1533.44		200.684	146.37	412.029
	390.642		310.35	201.767		154.738	117.303	1754.45
	344.205		143.592	1935.01		2340.12	118.08	1209.5
	252.578		558.664	105.413		265.204	130.727	131.385
	2313.58		556.671	1518.98		1133.66	1281.83	3720.27
	193.781		411.066	638.407		1205.57	149.431	146.763
	384.564		655.202	460.761		899.53	619.025	112.215
	186.206		325.319	199.782		116.407	1090.99	163.242
	1532.51		171.98	107.919		127.497	252.002	128.204
	260.462		829.519	682.57		192.946	303.259	843.125
	1470.46		1113.86	346.162		1850.58	1014.23	726.181
	192.913		228.043	1998.08		291.507	275.912	1368.06
	307.056		145.207	190.312		853.83	94.0263	2133.3
	404.503		229.645	184.945		475.912	495.23	166.013
	204.074		893.993	256.459		458.325	138.142	117.084
	2787.36		252.432	352.074		111.315	165.488	219.026
	1563.48		136.671	1068.45		99.5904	117.379	151.435
	433.857		376.835	644.984		191.008	295.822	418.864
	478.933		221.51	128.347		178.644	247.163	2256.41
	491.084		107.606	368.745		547.673	699.356	1585.59
	629.612		789.901	323.322		967.094	402.491	99.5604
	118.112		781.332	122.204		990.015	228.664	453.585
	173.342		494.883	749.901		228.453	385.021	102.036
	1981.02		898.596	581.338		284.465	143.087	1849.17
	1638.83		590.009	97.2817		158.254	1925.09	104.501
	1232.58		207.67	157.276		2030.48	288.169	437.091
	1065.03		702.234	174.196		1596.29	589.959	444.821
	1131.82		269.02	123.932		207.043	187.747	118.401
	97.4755		132.907	165.661		110.012	295.611	626.76
	147.837		325.41	2891.78		220.891	252.006	256.603
	272.07		239.957	1062.04		230.478	549.23	158.303
	542.246		174.919	155.863		206.565	103.852
	725.351		125.269	853.58		253.633	96.4264
	498.925		143.83	2338.13		158.815	98.0463
	416.404		359.102	894.685		347.435	155.412
	642.349		96.8303	178.598		270.221	197.16
	375.403		121.941	310.725		1394.5	1014.72
	2487.57		113.632	229.588		1822.06	877.054
	250.691		169.981	386.478		143.839	141.474
	3031.56		298.775	108.261		120.361	298.693
	208.744		153.525	151.367		267.907	112.312
	237.647		109.853	635.322		356.722	608.419
	281.581		290.003	99.3434		320.939	122.57
	2460.61		254.953	98.945		379.938	473.848
	2814.08		808.855	128.144		181.154	93.4603
	289.105		1255.58	232.418		166.833	380.42
	1454.27		1283.32	145.491		226.433	96.0647
	157.595		802.975	243.558		241.216	565.919
	1378.41		1004.37	295.913		215.483	263.178
	976.293		869.96	316.026		284.883	754.149
	102.247		174.732	435.966		261.469	194.541
	231.067		160.678	186.889		147.741	131.112
	314.592		382.054	3408.71		1890.9	241.112
	120.811		831.479	93.513		340.044	986.615
	418.408		777.489	131.188		166.751	922.591
	390.702		221.314	202.485		143.291	299.163
	551.634		192.483	1674.24		176.809	93.6201
	109.678		1065.47	1677.97		1601.25	114.82
	93.4369		284.874	822.713		2107.32	110.805
	1640.88		149.821	1112.39		1675.08	344.875
	165.527		148.953	99.6333		1650.83	212.158
	170.096		638.626	94.6362		246.934	3038.34
	3031.15		1458.81	1710.1		455.633	146.645
	2586.37		97.1639	171.2		571.845	173.897
	2608.87		420.621	105.125		199.454	101.714
	195.832		134.214	1451.52		219.526	669.41
	186.101		206.376	168.12		116.882	97.6874
	314.689		255.948	773.734		138.22	95.7716
	329.919		143.91	192.415		567.012	1521.6
	180.024		122.393	437.525		583.38	1308.2
	116.997		116.904	110.443		677.081	1315.51
	110.737		835.073	362.098		112.945	173.548
	120.949		860.972	136.856		954.777	1154.74
	182.636		261.738	149.561		271.394	2045.45
	466.539		117.638	123.665		289.009	1390.75
	656.721		1019.6	191.506		199.556	114.637
	3783.1		123.753	933.309		140.028	112.486
	96.5359		136.735	854.167		96.6671	132.727
	270.291		673.926	141.647		1245.77	778.01
	256.045		670.043	172.512		155.318	1022.14
	108.133		583.008	3875.81		202.414	281.231
	268.514		509.382	780.778		292.733	528.967
	251.062		119.239	1530.98		497.073	460.324
	107.486		484.379	887.049		638.79	101.11
	1532.7		109.102	103.536		619.91	173.233
	3993.66		101.155	175.698		162.681	108.383
	3454.25		660.801	203.038		245.402	102.774
	112.563		100.744	465.905		452.833	1011.36
	120.268		408.551	618.455		192.45	139.511
	1382.71		99.2919	164.354		2540.01	2496.31
	2564.06		197.067	701.791		1776.9	1937.18
	1597.76		123.428	105.568		1192.07	1101.72
	1691.33		133.496	552.362		143.284	248.761
	108.681		226.724	150.134		95.9141	103.559
	207.017		98.8988	127.548		94.6962	114.849
	241.319		96.6342	148.961		148.416	102.25
	3779.92		101.092	606.785		2116.86	705.364
	172.053		225.423	237.969		208.603	1221.61
	502.825		786.239	1273.54		186.08	455.502
	217.655		696.221	1208.46		145.355	526.316
	123.011		112.854	202.013		139.095	775.453
	159.493		262.732	736.504		186.571	145.613
	156.501		214.626	2656.95		122.477	1365.4
	207.345		133.531	143.765		121.788	1307.17
	93.0503		112.935	99.9532		760.701	1314.21
	264.14		1278.17	644.774		100.908	244.763
	287.38		747.3	793.016		334.398	741.542
	118.648		151.007	135.689		874.706	103.559
	326.326		134.346	136.755		823.201	116.264
	131.918		813.765	387.631		383.85	121.799
	187.518		651.697	341.24		208.18	136.971
	187.398		511.213	155.776		136.952	2008.35
	227.126		562.886	150.3		213.309	126.523
	1383.8		513.258	296.306		118.214	1527.52
	673.345		644.391	477.692		276.11	123.301
	784.957		191.813	220.39		142.538	130.872
	117.935		142.262	2059.11		1788.15	102.355
	342.832		453.639	1996.2		1330.98	110.943
	304.184		253.79	2599.17		120.218	115.368
	485.971		200.1	258.049		104.46	658.848
	218.272		107.481	334.524		221.069	1049.77
	407.285		129.798	219.999		98.9194	209.472
	283.537		110.161	820.521		124.233	940.505
	486.485		367.818	160.013		106.466	108.277
	815.499		130.277	346.275		102.992	155.498
	213.114		103.137	186.751		964.728	1426.56
	172.692		281.362	546.724		979.067	814.959
	221.826		221.735	471.296		834.472	356.546
	128.592		104.173	406.348		1885.05	158.052
	811.854		145.116	179.989		1695.76	245.218
	876.925		190.044	2220.19		99.3064	1498.33
	1136.99		177.923	244.734		673.898	1894.14
	1030.96		126.323	2593.53		681.712	98.7635
	1427.41		381.653	415.691		1068.75	1875.25
	680.567		893.191	357.072		756.491	93.331
	671.059		165.11	189.661		180.706	134.631
	1145.2		142.409	94.7973		157.072	248.714
	504.607		265.781	2843.58		144.196	175.626
	97.5806		100.14	126.887		302.158	1383.62
	430.809		539.768	221.031		155.773	1674
	178.184		500.101	430.34		121.427	1755.31
	319.18		135.477	209.494		439.71	614.487
	208.012		131.518	390.212		101.442	134.351
	1021.67		140.653	990.819		111.403	3976.25
	172.666		1075.01	861.535		190.254	821.252
	196.512		378.52	201.252		182.11	245.575
	97.4482		179.43	744.215		112.259	199.309
	161.38		679.224	117.053		481.831	292.715
	120.344		151.074	131.95		458.688	160.709
	100.487		101.688	120.072		139.362	295.166
	322.536		302.317	153.818		104.639	3228.08
	1023.56		149.698	1103.59		108.853	169.292
	162.25		250.099	227.993		115.554	373.265
	186.059		231.398	181.052		211.907	628.38
	100.987		780.002	125.156		1234.75	149.789
	99.0638		107.164	184.724		576.395	1791.67
	399.27		184.373	284.861		1021.99	142.02
	264.535		323.366	891.977		1215.43	227.722
	144.698		360.014	126.525		142.942	365.127
	104.63		218.495	161.302		1568.18	155.898
	107.698		166.036	163.988		118.187	522.314
	230.682		126.906	138.785		135.703	1214.78
	762.53		1483.2	500.431		165.285	366.707
	127.746		172.941	140.655		1499.7	328.496
	837.681		239.576	114.96		115.915	105.261
	93.6556		239.463	114.625		147.649	144.873
	2681.64		3443.47	100.642		151.575	429.02
	197.317		3493.57	101.963		725.573	129.839
	176.696		855.001	680.303		799.287	109.407
	2941.01		813.651	126.403		93.6424	176.047
	137.872		131.193	640.749		116.699	1332.63
	887.285		142.763	387.706		116.137	95.463
	230.616		319.093	115.575		131.767	1590.12
	541.376		434.302	212.336		126.777	220.206
	269.507		217.884	360.109		175.951	226.128
	517.648		276.352	170.796		154.22	1588.76
	609.777		154.856	140.492		218.271	1545.62
	3865.36		148.432	179.026		2442.88	100.167
	464.062		471.155	1356.87		2294.14	645.332
	562.085		145.68	204.256		447.581	327.428
	546.402		152.986	1678.98		519.886	1444.81
	247.892		94.2006	2004.94		227.267	331.492
	1294.17		555.538	2212.63		584.815	274.693
	1020.77		190.214	835.549		758.755	1278.47
	1261.58		725.871	528.746		432.509	271.162
	205.098		177.874	196.747		355.307	1050.01
	776.711		211.528	232.932		230.097	1047.22
	1394.13		1161.81	677.321		381.289	157.334
	126.222		1020.16	113.411		129.017	260.395
	112.721		905.355	512.932		125.505	640.195
	93.8784		1345.14	447.925		112.437	780.577
	124.923		2321.35	128.786		101.758	803.231
	1831.19		134.123	463.695		403.042	757.672
	1837.9		1682.93	143.909		257.178	348.398
	161.064		339.453	178.442		240.419	99.1791
	1830.38		1824.98	104.844		371.277	147.106
	139.967		850.625	1188.34		297.04	119.482
	3582.4		106.809	2377.41		1139.48	593.313
	177.951		185.711	2685.71		181.388	341.41
	101.296		111.05	1576.79		125.987	814.276
	224.475		102.835	182.793		156.79	336.993
	321.26		108.206	2182.39		272.507	490.312
	261.113		1868.44	257.187		378.259	132.45
	427.329		661.74	116.054		261.013	124.394
	260.977		433.712	545.864		196.284	120.516
	2003.27		131.698	124.453		337.504	95.2115
	156.89		134.777	108.619		237.161	2790.35
	125.619		105.254	140.406		488.926	163.989
	186.863		151.274	656.36		1063.92	244.155
	260.966		152.036	101.607		484.089	235.966
	1971.27		2392.14	97.1075		140.699	123.122
	257.753		406.171	124.435		125.079	1182.45
	101.438		2431.51	416.582		95.0332	314.611
	1124.11		670.471	1130.47		158.734	426.924
	130.409		452.275	137.057		142.533	1051.21
	441.222		403.381	163.584		106.67	1351.29
	1577.59		178.37	1074.22		1650.67	162.022
	125.054		446.619	913.427		272.75	2884.33
	143.788		438.523	223.559		120.935	283.084
	242.55		2082.49	146.603		259.444	93.0862
	107.006		2296.41	181.264		542.45	715.544
	97.3622		2352.19	95.7818		562.149	2648.48
	236.306		1465.99	93.0362		127.171	253.019
	115.301		1524.96	93.2256		177.043	1350.35
	252.094		121.024	584.537		96.3884	934.143
	121.538		111.835	424.842		1117.09	2238.12
	156.746		129.934	876.021		98.1473	951.658
	132.505		180.647	229.582		94.0033	101.158
	96.8539		1452.79	369.82		464.201	311.526
	205.999		1265.17	108.982		397.324	150.802
	243.979		290.3	215.957		352.148	109.985
	798.569		440.163	125.645		228.57	140.809
	1228.5		979.978	1449.79		99.5353	1316.24
	1731.59		386.32	212.709		249.045	194.758
	2527.09		2348.81	173.417		2853.37	949.152
	1447.48		1309.28	2165.6		3326.41	118.04
	1287.83		161.658	101.762		146.261	172.764
	350.874		2407.9	257.023		264.659	195.915
	129.705		101.961	482.002		392.477	157.626
	338.731		144.387	264.312		120.834	333.891
	144.564		499.765	2592.89		123.574	129.118
	152.704		1098.77	96.1184		100.316	168.165
	195.763		944.256	2020.13		519.633	242.579
	875.324		234.504	397.27		116.525	1825.16
	455.578		2155.18	181.631		154.572	362.112
	2548.87		2220.83	174.982		534.746	260.451
			485.587	1231.07		116.215	2347.3
			960.093	175.807		395.993	265.72
			337.717	905.502		204.707	812.247
			2339.67	407.238		142.02	762.81
			832.062	1877.2		835.139	108.344
			136.667	281.773		109.915	856.474
			97.894	1660.93		321.028	886.758
			251.18	114.506		1516.23	392.534
			333.438	524.614		550.562	190.172
			1090.04	309.898		446.417	145.332
			1037	2329.84		278.537	279.463
			832.944	228.7		129.286	134.747
			378.427	142.284		136.205	3380.08
			912.665	101.234		107.453	428.386
			146.817	98.9176		185.707	363.101
			456.874	122.764		1017.89	2144.32
			654.752	134.333		981.519	186.339
			204.055	112.325		117.981	371.622
			141.472	150.597		1061.12	685.221
			616.634	384.582		813.608	100.585
			576.994	140.231		506.854	174.133
			463.417	129.412		102.253	282.292
			326.927	797.673		99.1686	258.237
			142.175	350.254		884.368	147.24
			464.307	94.4698		137.815	634.288
			348.239	1732.9		1818.3	94.5519
			443.971	2410.66		1040.28	1514.03
			225.769	116.143		937.464	1253.38
			603.622	142.343		615.642	140.011
			164.294	189.165		128.682	617.581
			125.699	207.771		106.558	523.044
			302.886	302.867		189.745	108.256
			93.473	992.201		288.229	125.12
				2017.47		283.014	211.707
				186.65		587.219	173.842
				101.299		249.946	171.952
				280.637		234.958	105.947
				364.36		217.723	181.436
				115.225		160.907	94.6758
				126.753		157.733	105.536
				182.695		191.406	701.168
				294.423		1014.85	164.318
				167.13		353.688	1896.34
				223.913		103.059	1866.71
				109.446		136.156	134.537
				889.996		119.411	126.358
				1023.38		685.87	123.368
				845.35		170.349	153.496
				1143.38		499.646	100.832
				709.191		726.881	138.785
				619.422		1117.48	104.897
				99.4296		169.341	116.319
				570.883		464.96	165.157
				181		455.679	275.712
				1727.18		481.738	410.176
				315.055		97.6398	95.3731
				555.483		147.379	98.7371
				288.991		508.765	418.468
				119.443		198.951	1092.23
				229.741		553.934	365.389
				102.732		806.84	420.318
				363.234		211.054	669.609
				692.31		244.872	147.321
				1459.21		303.745	179.346
				332.143		467.581	417.753
				1476.51		361.953	428.373
				254.51		120.848	178.341
				723.037		112.883	154.759
				264.565		484.523	660.841
				280.377		537.362	219.901
				152.917		618.816	106.091
				164.527		156.896	716.329
				915.549		120.402	292.531
				207.842		124.295	94.6384
				139.162		126.007	377.912
				144.294		120.63	159.452
				98.9294		130.855	100.669
				130.883		303.744	103.974
				371.174		351.458	142.245
				300.802		620.873	441.668
				128.897		606.439	480.647
				348.54		162.961	173.099
				276.505		123.139	159.11
				4037.35		122.799	179.384
				143.448		165.986	202.281
				99.8961		133.116	153.962
				110.469		121.03	93.3927
				117.475		122.565	119.357
				707.791		910.643	475.018
				424.335		247.156	463.124
				94.2033		913.557	178.954
				321.89		116.344	156.075
				1010.07		195.323	1023.23
				354.98		1377.53	803.553
				1828.65		587.198	715.372
				858.172		604.759	149.423
				408.277		174.905	261.641
				378.519		286.339	2697.66
				887.713		252.447	242.051
				101.422		162.052	160.104
				858.067		311.543	2375.36
				869.49		1357.42	384.401
				301.762		127.745	159.579
				1026.47		134.112	601.73
				149.82		127.376	96.1767
				285.151		133.659	147.467
				256.166		911.795	123.352
				130.247		138.822	555.942
				149.429		559.863	161.005
				137.028		1056.53	2878.01
				202.107		172.011	1302.82
				434.519		143.446	1567.95
				3974.91		1121.54	973.838
				1015.05		326.516	261.339
				3792.72		201.998	632.91
				227.639		1440.92	325.37
				127.014		321.482	168.156
				216.013		94.3746	225.351
				224.695		231.648	164.477
				135.785		475.665	130.906
				127.445		402.358	111.078
				1623.14		120.283	1378.82
				136.197		102.99	93.3652
				99.1312		389.047	132.637
				1182.96		408.728	113.704
				244.372		731.158	1576.26
				1878.38		134.885	129.154
				148.315		138.407	188.812
				245.464		163.221	190.874
				1333.31		93.3532	690.401
				1265.06		101.912	516.819
				192.007		968.253	665.287
				104.998		1070.15	395.899
				1190.68		99.8944	179.984
				142.785		1093.13	2453.31
				98.0693		258.18	283.117
				1198.3		126.927	2527.55
				799.051		166.367	1875.05
				112.631		225.484	1153.51
				895.84		216.686	1312.36
				1583.23		161.194	123.969
				1606.02		228.245	740.903
				797.514		1061.95	3259.74
				825.216		126.739	132.136
				261.653		295.74	237.61
				93.8475		510.398	122.707
				170.826		108.606	162.894
				135.231		2024.75	141.702
				275.597		1458.65	106.917
				181.689		449.265	110.096
				256.117		456.31	631.841
				1529.72		169.616	114.384
				101.578		115.621	1200.84
				2002.69		187.665	122.285
				636.308		135.921	862.197
				483.366		230.851	600.341
				439.789		487.189	333.951
				125.363		665.69	476.451
				888.285		114.285	508.175
				998.986		573.592	685.987
				127.417		301.221	1068.19
				220.536		107.492	1066.99
				109.308		112.981	906.053
				140.155		537.115	1309.62
				93.9374		294.96	112.286
				313.926		610.106	685.456
				339.826		129.5	423.965
				1478.16		309.67	503.67
				459.08		2360.85	95.1483
				627.264		239.738	1149.55
				117.213		2846.03	918.849
				1250.91		233.445	344.248
				94.6756		251.845	102.782
				875.478		200.585	825.473
				104.038		525.978	945.649
				426.766		419.066	784.519
				151.442		96.2593	988.33
				1390.31		105.233	159.214
				988.138		3003.09	1469.97
				279.631		3040.11	193.823
				539.441		111.698	1237.66
				295.25		101.479	169.872
				257.109		100.092	556.592
				1478.68		100.589	97.4554
				269.653		102.482	548.63
				937.708		129.651	97.3039
				262.239		131.924	1290.54
				763.501		364.882	1390.02
				350.788		134.615	166.669
				138.701		564.127	1970.68
				125.431		127.752	263.28
				1813.2		101.654	125.784
				246.677		109.339	106.185
				3983.77		96.2941	1464.17
				3423.55		246.982	917.018
				734.671		321.048	783.115
				126.761		102.209	2395.98
				150.331		1325.75	1816.19
				599.35		1189.96	125.04
				220.096		118.815	479.752
				317.34		106.269	345.601
				183.038		954.261	166.068
				2066.81		691.881	196.651
				238.67		130.715	201.935
				97.5494		4034.25	598.365
				1090.47		104.465	124.965
				660.475		3012.4	134.234
				240.058		682.44	211.43
				201.255		167.463	919.831
				172.209		194.084	1332.13
				179.035		108.099	312.005
				187.319		210.963	169.678
				94.279		227.919	899.814
				151.46		154.3	167.068
				200.96		770.01	110.463
				187.372		867.72	431.044
				95.0804		839.717	116.229
				627.888		207.432	109.855
				1947.36		167.301	242.864
				155.528		140.645	1958.54
				245.207		448.957	162.959
				910.15		529.286	525.29
				211.518		93.9141	1687.17
				2128.02		99.3295	226.448
				530.023		93.5957	205.669
				362.487		155.134	245.042
				110.105		131.309	181.873
				95.4604		564.06	2706.5
				134.13		660.335	394.366
				95.2376		265.748	261.965
				151.947		136.918	178.339
				238.447		98.7349	306.213
				232.92		115.993	994.602
				142.353		172.218	157.614
				204.785		152.46	134.985
				340.092		289.411	228.915
				3421.74		1324.16	154.833
				476.454		261.468	742.872
				147.688		160.408	236.701
				187.253		714.964	100.155
				214.114		882.155	129.634
				563.225		1464.91	118.225
				676.04		1505.12	1213.9
				358.692		181.15	1363.07
				160.435		201.531	708.5
				185.213		150.855	642.076
				1642.38		106.736	142.202
				93.9905		136.248	2318.24
				311.976		446.068	192.199
				157.052		1606.3	113.624
				1935.79		110.928	830.988
				1678.33		600.756	486.764
				133.812		1509.1	151.259
				403.162		293.807	457.239
				1756.15		250.397	572.746
				123.253		593.905	648.552
				139.145		858.821	1016.79
				344.05		95.6308	2192.37
				179.751		161.067	181.935
				1268.28			120.991
				291.103			1231.39
				94.2668			142.695
				2544.31			892.966
				166.374			672.571
				2040			1020.41
				97.8686			584.85
				117.504			607.666
				101.101			114.891
				166.057			809.609
				94.6611			101.626
				188.578			109.834
				3092.56			161.093
				2240.84			236.686
				430.155			121.504
				226.653			115.844
				275.208			105.38
				784.379			136.426
				110.408			263.757
				182.67			110.935
				146.393			1072.93
				159.361			344.508
				3168.4			170.677
				106.301			203.718
				153.154			167.771
				264.201			101.526
				109.951			99.3614
				1119.26			2076.46
				139.046			263.814
				216.302			1094.39
				1508.21			803.055
				1680.1			1605.05
				129.332			302.093
				238.004			251.599
				141.075			1218.14
				562.061			198.79
				265.475			1235.81
				103.082			277.318
				3046.7			1384
				345.385			96.3676
				530.365			1796.02
				259.47			2425.54
				141.502			439.039
				655.517			118.893
				423.98			533.221
				3397.2			229.866
				448.16			111.512
				1028.9			405.112
				396.157			173.006
				255.001			165.271
				745.259			178.177
				355.215			101.882
				109.734			1893.14
				456.407			197.084
				780.982			145.947
				397.202			204.692
				385.063			125.171
				139.265			117.91
				2624.56			1189.15
				341.818			297.155
				151.918			708.675
				143.537			104.81
				117.001			155.102
				123.158			93.5919
				113.884			754.156
				156.007			492.649
				148.264			2450.57
				1487.47			2958.69
				201.73			151.669
				2039.42			961.16
				1284.88			206.625
				1737.61			1049.31
				1633.87			983.821
				927.344			210.218
				1610.4			179.484
				211.824			2002.29
				341.403			2532.28
				451.293			213.879
				335.766			202.415
				267.663			1173.31
				983.673			769.263
				198.224			1056.51
				155.627			93.6056
				354.391			1462.18
				440.092			211.271
				1041.9			2003.06
				588.514			95.0018
				685.292			595.082
				832.299			1778.72
				251.831			539.748
				97.7829			456.108
				707.395			424.914
				477.114			367.087
				292.946			2697.74
				848.284			194.293
				4004.3			123.962
				380.281			291.984
				141.864			2107.43
				1052.13			447.741
				100.878			197.692
				405.007			182.566
				339.486			197.094
				168.417			204.353
				103.104			346.901
				566.569			365.339
				146.241			101.965
				122.631			695.513
				190.372			154.482
				422.927			102.96
				657.559			101.739
				1560.94			943.966
				143.87			1006.24
				1622.37			138.893
				503.557			233.308
				177.286			606.889
				225.856			186.989
				114.886			746.407
				769.676			232.515
				1871.59			282.151
				1444.04			583.664
				1052.43			126.992
				216.708			220.341
				122.326			309.095
				409.472			107.688
				127.094			116.474
				303.204			1083.19
				141.533			238.704
				702.425			203.372
				498.297			1440.83
				1763.1			976.278
				2898.57			462.579
				373.111			568.255
				543.286			177.467
				682.636			183.595
				1159.7			108.201
				1363.93			3831.66
				148.527			137.715
				123.999			233.84
				244.322			175.912
				148.914			305.152
				2944.88			345.08
				239.502			307.362
				348.637			120.602
				448.497			511.128
				176.817			259.392
				146.726			116.413
				175.817			204.234
				1431.19			103.421
				1664.57			565.415
				283.259			3286.45
				218.111			2012.89
				104.399			139.252
				211.221			126.13
				1013.58			139.42
				97.4867			99.1097
				98.9773			133.793
				103.297			118.39
				153.639			112.462
				110.664			112.022
				158.108			145.097
				125.428			440.933
				433.049			357.852
				96.0457			111.271
				100.59			178.731
				196.143			177.16
				707.004			124.615
				137.958			1231.98
				98.909			119.083
				162.128			1017.57
				143.721			277.597
				114.751			881.048
				208.651			1653.08
				178.654			144.275
				116.274			95.5465
				500.493			133.024
				169.689			2602.01
				153.004			121.801
				99.1438			482.256
				93.9443			3209.46
				151.687			95.1481
				125.06			116.657
				106.914			140.755
				102.404			113.183
				94.812			147.001
				1956.9			170.529
				96.0057			124.747
				136.723			126.054
				172.959			510.813
				98.6687			335.293
				280.298			125.068
				98.4607			607.937
				206.799			2689.58
				287.628			820.676
				147.738			818.958
				489.533			1053.18
				1144.54			97.0617
				185.721			110.856
				153.786			127.032
				230.61			1353.36
				187.537			956.39
				225.471			261.949
				102.437			277.633
				182.875			510.521
				138.443			276.577
				171.886			105.096
				3280.57			680.583
				743.97			109.462
				199.497			97.6972
				504.127			785.696
				244.578			324.274
				873.531			474.052
				359.538			789.914
				102.179			196.265
				105.433			659.656
				805.203			1161.83
				340.466			347.914
				980.18			739.754
				1169.02			990.428
				1320.76			163.602
				387.646			861.479
				1726.82			396.183
				511.793			790.051
				144.168			545.924
				707.282			956.875
				240.524			1975.23
				159.815			119.193
				124.883			278.275
				338.328			122.694
				539.855			96.5699
				261.012			139.419
				443.801			225.349
				389.621			135.089
				406.479			98.2133
				126.66			308.8
				397.864			357.136
				1175.92			206.537
				747.354			2377.34
				750.07			2544.03
				112.469			188.75
				307.941			94.1595
				211.188			138.945
				137.607			211.382
				163.914			398.66
				327.047			418.161
				1128.26			282.632
				1259.18			94.697
				942.65			258.659
				119.892			156.277
				3911.38			204.019
				212.862			192.777
				1432.74			237.99
				385.947			105.723
				420.86			261.83
				456.339			192.8
				908.046			3278.98
				1080.99			108.791
				807.473			1079.97
				139.951			958.958
				189.441			153.856
				95.1308			125.721
				604.904			1024.19
				1140.84			982.552
				135.948			105.352
				736.37			184.297
				2985.93			156.395
				94.3697			284.338
				817.504			306.508
				2624.18			111.177
				94.1299			827.009
				120.89			1000.37
				265.628			293.763
				111.657			644.337
				103.463			685.343
				703.309			319.278
				226.009			223.153
				186.215			867.465
				761.275			561.903
				137.315			214.562
				1184.54			2270.77
				902.554			796.912
				127.923			234.099
				118.999			1028.41
				398.204			993.015
				157.449			153.757
				439.031			117.691
				743.076			1081.11
				349.943			774.814
				308.386			1062.83
				216.171			109.894
				837.816			3630.42
				100.879			103.853
				1624.51			1115.13
				410.536			225.17
				124.589			347.212
				106.469			1063.9
				406.722			114.092
				1167.27			299.576
				1362.65			497.116
				370.608			537.442
				326.931			535.931
				275.587			735.557
				144.783			346.478
				434.996			912.036
				281.325			170.782
				447.582			190.954
				451.861			1695.79
				142.028			232.409
				264.555			102.916
				130.615			318.954
				310.373			181.742
				188.443			231.261
				218.713			120.737
				113.461			107.272
				104.226			1966.1
				184.187			649.722
				113.634			425.019
				291.308			138.816
				269.767			336.238
				986.018			171.55
				681.81			190.306
				1152.43			106.901
[truncated: 1,233 more rows]

## Sheet: Figures S4F-G
EdU incorporation and cell cycle analysis of cells with or without DNAJC9-MYC-Flag expression (+/-Tet).
Figure S4F
Direct fixed	R1	R2	R3
WT + Tet	815.705	884.371	769.055
WT - Tet	1002.9	963.991	813.092
J + Tet	864.758	896.592	771.392
J - Tet	880.134	886.537	780.535
4A + Tet	902.014	1010.79	834.552
4A - Tet	820.957	785.983	803.294
4AJ + Tet	958.88	937.194	855.559
4AJ - Tet	913.201	831.629	755.462
T Tests
Cell-line (direct fixed)	Significant?	P value	Mean of +Tet	Mean of -Tet	Difference	SE of difference	t ratio	df	Adjusted P Value
WT	No	0.163198	823	926.7	-103.6	72.6	1.427	32	0.712685
J	No	0.947464	844.2	849.1	-4.821	72.6	0.06641	32	0.98716
4A	No	0.131492	915.8	803.4	112.4	72.6	1.548	32	0.676265
4AJ	No	0.257042	917.2	833.4	83.78	72.6	1.154	32	0.773629
Statistical significance determined using the Holm-Sidak method, with alpha = 0.05. Computations assume that all rows are sample from populations with the same scatter (SD). Number of t tests: 4.
Figure S4G
Cell line / cell cycle phase	% cells induced (+Tet)			% cells uninduced (-Tet)
WT G1	32.7	33.3	32.4	31.3	32.3	30.8
J G1	32.1	28	29.4	29.3	28.6	30.6
4A G1	33.4	32.5	32	33.3	32.5	33.1
4AJ G1	34.3	32.1	32.2	34.6	36.1	32
WT S	50.2	51.1	51.5	53.7	52	52.2
J S	52.9	55.8	53.2	56.5	55.9	53.2
4A S	51.2	50.5	51	50.6	52.1	50
4AJ S	50.1	51.1	50.1	49.9	49.3	51.8
WT G2M	17.1	15.6	16.1	15	15.8	17
J G2M	15	16.2	17.4	14.3	15.5	16.2
4A G2M	15.4	17.1	17	16.1	15.4	16.9
4AJ G2M	15.6	16.8	17.7	15.5	14.6	16.2
T tests
Cell line / cell cycle phase	Significant?	P value	Mean of +Tet	Mean of -Tet	Difference	SE of difference	t ratio	df	Adjusted P Value
WT G1	No	0.150539	32.8	31.47	1.333	0.92	1.449	96	0.946963
J G1	No	0.717923	29.83	29.5	0.3333	0.92	0.3623	96	0.99984
4A G1	No	0.717923	32.63	32.97	-0.3333	0.92	0.3623	96	0.99984
4AJ G1	No	0.140705	32.87	34.23	-1.367	0.92	1.485	96	0.943933
WT S	No	0.06772	50.93	52.63	-1.7	0.92	1.848	96	0.754002
J S	No	0.183242	53.97	55.2	-1.233	0.92	1.341	96	0.960781
4A S	No	>0.999999	50.9	50.9	0	0.92	0	96	>0.999999
4AJ S	No	0.913675	50.43	50.33	0.1	0.92	0.1087	96	0.99984
WT G2M	No	0.717923	16.27	15.93	0.3333	0.92	0.3623	96	0.99984
J G2M	No	0.348565	16.2	15.33	0.8667	0.92	0.942	96	0.996195
4A G2M	No	0.691123	16.5	16.13	0.3667	0.92	0.3985	96	0.99984
4AJ G2M	No	0.171793	16.7	15.43	1.267	0.92	1.377	96	0.959416
Statistical significance determined using the Holm-Sidak method, with alpha = 0.05. Computations assume that all rows are sample from populations with the same scatter (SD). Number of t tests: 12.

## Sheet: Figures S5C & S6C
LFQ intensities for DNAJC9 before and after bait normalisation
Figure S5C
	WT						J						4A						C
Soluble	R1	R2	R3	R4	R5	R6	R1	R2	R3	R4	R5	R6	R1	R2	R3	R4	R5	R6	R1	R2	R3	R4	R5	R6
Raw	39.6853	39.5484	39.6639	39.6622	39.3832	39.4248	39.3731	39.2593	39.2034	39.0471	39.0318	38.6455	39.9875	39.7785	39.834	39.7031	39.5412	39.6672	32.187	32.3109	32.1649	31.8814	31.7567	31.5082
Bait Norm	39.3781	39.3781	39.3781	39.3781	39.3781	39.3781	39.3781	39.3781	39.3781	39.3781	39.3781	39.3781	39.3781	39.3781	39.3781	39.3781	39.3781	39.3781	32.0232	32.0232	32.0232	32.0232	32.0232	32.0232
Figure S6C
	WT						J						4A						C
Chromatin	R1	R2	R3	R4	R5	R6	R1	R2	R3	R4	R5	R6	R1	R2	R3	R4	R5	R6	R1	R2	R3	R4	R5	R6
Raw	38.2522	38.1273	38.3257	37.9536	37.9533	37.8293	38.4248	38.295	38.549	38.425	38.2463	38.0369	38.3311	38.4623	38.6259	38.3163	38.0767	37.4403	29.0375	29.4996	29.3422	29.0727	28.8759	28.6363
Bait Norm	38.102	38.102	38.102	38.102	38.102	38.102	38.102	38.102	38.102	38.102	38.102	38.102	38.102	38.102	38.102	38.102	38.102	38.102	29.0551	29.0551	29.0551	29.0551	29.0551	29.0551

## Sheet: Figure S5F
Soluble fraction DNAJC9 WT / J / 4A Go analysis and Venn diagram
DAVID Go Analysis EASE 0.01 - DNAJC9 4A lost and J lost proteins soluble IPs - background all factors identified excluding contaminants, reverse hits and proteins only identified by site																	Uniprot IDs
																	All factors identified excluding contaminants, reverse hits and proteins only identified by site (3076)	J lost (71)	J Trapped (325)	4A Lost (397)	4A Lost and J trapped (296)	4A Lost and J Lost (61)	4A Lost Only (40)	J Trapped only (29)	J Lost Only (10)
Rank	Category	Term	Count	%	PValue	Genes	List Total	Pop Hits	Pop Total	Fold Enrichment	Bonferroni	Benjamini	FDR			A0A0A0MS14	Q92538	Q9BWJ5	Q86W92	Q9BQ39	Q86W92	P33991	Q8NI36	Q96KP4
1	GOTERM_BP_DIRECT	GO:0006606~protein import into nucleus	6	9.83607	7.62906e-05	O95373, Q14974, P55060, O15397, Q8N1F7, Q96P70	59	23	2836	12.5394	0.0366202	0.0366202	0.109462			A0A0U1RRI6	Q96P70	Q14671	Q9BQ39	P62899	Q92538	P49736	O75821	Q9NQC3
2	GOTERM_BP_DIRECT	GO:0016032~viral process	10	16.3934	0.000670999	O95373, P11142, Q92973, P10809, Q92538, O14980, Q8N1F7, O00410, P53618, P60842	59	122	2836	3.93998	0.279802	0.151355	0.95894			A0AVT1	Q92598	O60333	Q92538	E9PRG8	Q92973	Q13200	P52294	P0DMV9
3	GOTERM_BP_DIRECT	GO:1900034~regulation of cellular response to heat	6	9.83607	0.000697319	P11142, P08238, Q9UL15, O95816, Q8N1F7, Q92598	59	36	2836	8.0113	0.289018	0.107477	0.996379			A0JLT2	Q92973	O15234	P62899	Q96PZ2	P31947	Q9BQG0	P78346	Q63ZY3
4	GOTERM_BP_DIRECT	GO:0006886~intracellular protein transport	7	11.4754	0.00082743	O95373, Q14974, Q92973, O15397, O14980, O00410, P53618	59	56	2836	6.00847	0.332877	0.0962434	1.18127			A0MZ66	Q96KP4	Q8NI36	P33991	Q9BQ75	P33993	O00303	Q09028	P30044
5	GOTERM_BP_DIRECT	GO:0051085~chaperone mediated protein folding requiring cofactor	3	4.91803	0.00240262	P11142, P10809, Q92598	59	4	2836	36.0508	0.69158	0.209634	3.39425			A1KXE4	P11142	P61313	E9PRG8	Q13601	Q92598	Q7L1Q6	Q9ULX6	Q6PJG6
6	GOTERM_BP_DIRECT	GO:0000059~protein import into nucleus, docking	3	4.91803	0.00240262	Q14974, Q92973, O00410	59	4	2836	36.0508	0.69158	0.209634	3.39425			A1X283	Q9NQC3	Q6ZRQ5	Q96PZ2	Q4G0J3	P11142	Q9Y6C9	P06748	P54136
7	GOTERM_BP_DIRECT	GO:0006890~retrograde vesicle-mediated transport, Golgi to ER	5	8.19672	0.00290421	Q92538, O95239, O15260, P52732, P53618	59	30	2836	8.0113	0.758823	0.211038	4.0892			A2A3N6	Q86W92	O15371	Q92973	P09661	Q92616	P61254	O43251	Q00610
8	GOTERM_BP_DIRECT	GO:0006986~response to unfolded protein	4	6.55738	0.00376331	P11142, P08238, P10809, Q92598	59	16	2836	12.0169	0.841774	0.231558	5.26869			A2NJV5	O95373	Q9UMS4	Q9BQ75	Q03701	P29144	P50748	Q96AG4	Q14204
9	GOTERM_BP_DIRECT	GO:0006610~ribosomal protein import into nucleus	3	4.91803	0.00584988	Q14974, Q92973, O00410	59	6	2836	24.0339	0.943244	0.301363	8.07745			A3KMH1	Q13620	O76094	Q13601	P62750	Q14566	P14678	P62995	P06576
																A5YKK6	P52732	Q6P2Q9	Q4G0J3	Q9Y6M1	Q96P70	Q9UHI6	Q07021
																A6NDG6	Q9BQE5	Q32NC0	P09661	Q9NUL3	O15260	P57678	Q14444
																A6NHL2	P08243	Q99613	P49736	Q92522	Q86VP6	Q969V3	Q6P087
DAVID Go Analysis EASE 0.01 - DNAJC9 4A lost and J trapped proteins soluble IPs - background all factors identified excluding contaminants, reverse hits and proteins only identified by site																A6NHQ2	P0DMV9	O75821	Q03701	Q96DV4	P61619	Q96IX5	Q96CM3
																A6NHR9	O15260	Q14232	P62750	P62847	Q2NKX8	Q9BUN8	Q5T280
Rank	Category	Term	Count	%	PValue	Genes	List Total	Pop Hits	Pop Total	Fold Enrichment	Bonferroni	Benjamini	FDR			C9JLW8	Q92616	P55795	Q13200	Q02539	Q9BQE5	Q9BQE3	Q96EL2
1	GOTERM_BP_DIRECT	GO:0006412~translation	96	32.4324	2.79e-56	P36578, Q71UM5, P62750, P62277, Q07020, P62753, P27635, P61353, Q969Q0, Q9BZE1, P82675, P32969, P62280, P62899, P18621, P62424, P62266, P61247, P62829, Q9Y399, P47914, Q6P1L8, P61313, P62263, P62854, P23396, Q02543, Q13310, P49207, P39019, Q9P015, Q04637, P62910, Q9BYC9, P83881, P62861, Q9NWU5, P62917, Q9Y3B7, Q02878, P82932, P82933, Q9NRX2, P09001, P39023, P18124, P46776, P46777, Q9Y2R9, P46778,…	283	169	2836	5.69252	1.86e-53	1.86e-53	4.18e-53			E9PRG8	Q86VP6	P42285	P31947	Q5SSJ5	O95373	Q9ULX3	Q8TF68
2	GOTERM_BP_DIRECT	GO:0000184~nuclear-transcribed mRNA catabolic process, nonsense-mediated decay	69	23.3108	2.44e-47	P60228, Q09161, P36578, P62750, P62277, Q07020, P62753, P27635, P61353, P32969, P62280, P62899, P18621, P62424, P62266, P61247, P62829, P47914, P61313, P62263, P62854, P23396, Q02543, P49207, P39019, Q04637, P62910, P83881, P11940, P62861, P62917, Q02878, P39023, P18124, P46776, P46777, O15234, P46778, P46779, P30050, P62249, P62979, Q9UNX3, P84098, P62906, P62241, P62244, P38919, Q92900, P46782,…	283	100	2836	6.91463	1.63e-44	8.14e-45	3.66e-44			L0R8F8	Q2NKX8	Q07352	P33993	P16989	P53618	Q7L0Y3	Q14103
3	GOTERM_BP_DIRECT	GO:0006614~SRP-dependent cotranslational protein targeting to membrane	63	21.2838	1.65e-45	P36578, P62750, P62277, Q07020, P62753, P27635, P61353, P32969, P62280, P62899, P18621, P62424, P62266, P61247, P62829, P47914, P61313, P62263, P62854, P23396, Q02543, P49207, P39019, P62910, O76094, P83881, P62861, P62917, Q02878, P39023, P18124, P46776, P46777, P46778, P46779, P30050, P62249, P62979, Q9UNX3, P84098, P62906, P62241, P62244, Q9UHB9, P46782, P62701, P46781, P46783, P05387, P05386,…	283	86	2836	7.34111	1.1e-42	3.67e-43	2.47e-42			O00116	O14980	Q9NX58	Q92598	Q7Z2W4	O14980	P0DPH8	P18583
4	GOTERM_BP_DIRECT	GO:0006413~translational initiation	72	24.3243	5.13e-44	P60228, P36578, P62750, P62277, Q07020, P62753, P27635, P61353, P32969, P62280, P62899, P18621, P62424, P62266, P61247, P62829, P47914, P61313, P62263, P62854, P23396, Q02543, P49207, P39019, Q04637, P62910, Q14232, P83881, P11940, P62861, O15371, P62917, Q02878, P56537, P39023, P18124, P46776, P46777, P46778, P46779, Q9UKV8, P30050, P62249, P62979, Q9UNX3, Q6PKG0, P84098, P62906, P62241, P62244,…	283	118	2836	6.11463	3.42e-41	8.55e-42	7.69e-41			O00139	Q63ZY3	P52292	Q9BQG0	P16403	P11413	Q8WUA4	Q6NZI2
5	GOTERM_BP_DIRECT	GO:0006364~rRNA processing	87	29.3919	4.08e-43	P36578, Q71UM5, Q9H0D6, P78316, P62750, P62277, Q07020, P62753, P27635, P61353, Q8IZL8, Q9BV38, P32969, P62280, P62899, P18621, Q14137, P62424, P62266, P61247, P62829, P47914, P61313, P62263, P62854, Q5SY16, P23396, Q02543, P49207, P39019, Q9Y2X3, P62910, O00567, P22087, P83881, P62861, Q14684, P62917, Q02878, P39023, Q9Y4W2, P18124, P46776, P46777, Q9NXF1, P46778, P46779, P30050, P62249, P62979,…	283	179	2836	4.87064	2.72e-40	5.45e-41	6.12e-40			O00142	P30044	Q9UHB9	Q9Y6M1	P52815	Q15021	Q9Y679	P62913
6	GOTERM_BP_DIRECT	GO:0019083~viral transcription	61	20.6081	3.02e-41	P36578, P62750, P62277, Q07020, P62753, P27635, P61353, P32969, P62280, P62899, P18621, P62424, P62266, P61247, P62829, P47914, P61313, P62263, P62854, P23396, Q02543, P49207, P39019, P62910, P83881, P62861, P62917, Q02878, P39023, P18124, P46776, P46777, P46778, P46779, P30050, P62249, P62979, Q9UNX3, P84098, P62906, P62241, P62244, P46782, P62701, P46781, P46783, P05387, P05386, P42766, P05388,…	283	89	2836	6.86846	2.02e-38	3.36e-39	4.53e-38			O00154	P29144	Q96I24	Q9NUL3	Q59GN2	Q9NVU7	Q01813	Q9Y3B9
7	GOTERM_BP_DIRECT	GO:0070126~mitochondrial translational termination	42	14.1892	4.26e-22	Q9Y2R9, Q9BYD1, Q9BYD3, P82673, Q9BZE1, Q9HD33, P82675, Q9BRJ2, Q96EY7, P51398, P82663, Q9Y676, P82664, P52815, Q6P1L8, Q9P0M9, Q8N983, P82921, Q13405, P82912, Q9NYK5, P82914, Q9NVS2, Q9P015, Q92665, Q9BYC9, Q96A35, O75394, Q13084, Q92552, Q9NWU5, P82930, Q9Y3B7, Q96DV4, P82650, Q9Y3D3, P82932, P82933, Q9NRX2, Q9Y3D9, P09001, Q9BYN8	283	78	2836	5.39603	2.84e-19	4.06e-20	6.38e-19			O00159	Q6PJG6	P50914	Q92522	P67809	O00410	P05023	Q08170
8	GOTERM_BP_DIRECT	GO:0070125~mitochondrial translational elongation	42	14.1892	8.08e-22	Q9Y2R9, Q9BYD1, Q9BYD3, P82673, Q9BZE1, Q9HD33, P82675, Q9BRJ2, Q96EY7, P51398, P82663, Q9Y676, P82664, P52815, Q6P1L8, Q9P0M9, Q8N983, P82921, Q13405, P82912, Q9NYK5, P82914, Q9NVS2, Q9P015, Q92665, Q9BYC9, Q96A35, O75394, Q13084, Q92552, Q9NWU5, P82930, Q9Y3B7, Q96DV4, P82650, Q9Y3D3, P82932, P82933, Q9NRX2, Q9Y3D9, P09001, Q9BYN8	283	79	2836	5.32773	5.39e-19	6.74e-20	1.21e-18			O00170	Q8N1F7	O75534	Q96DV4	Q96A35	Q9BT22	P51452	P61513
9	GOTERM_BP_DIRECT	GO:0002181~cytoplasmic translation	14	4.72973	1.56e-08	P18124, P05387, P05386, P05388, P32969, P83881, P62899, Q9UNX3, P62917, Q02878, P47914, P18077, P61313, Q9Y3U8	283	22	2836	6.37713	1.04e-05	1.16e-06	2.34e-05			O00178	Q9NZL4	P23396	P62847	O75683	Q00325	Q00587	Q9BYC8
10	GOTERM_BP_DIRECT	GO:0000028~ribosomal small subunit assembly	10	3.37838	2.46e-06	P08708, P82912, P46783, Q71UM5, Q9Y2R9, P39019, P62841, P62263, P46782, O75616	283	15	2836	6.6808	0.00163704	0.000164	0.0036803			O00193	P38606	Q15366	Q02539	P07305	Q9NZL4	P05141	Q6PK04
11	GOTERM_BP_DIRECT	GO:0000463~maturation of LSU-rRNA from tricistronic rRNA transcript (SSU-rRNA, 5.8S rRNA, LSU-rRNA)	8	2.7027	2.71e-06	P18124, Q9H7B2, Q14137, P42766, Q8IY81, Q9GZL7, O00541, Q9BZE4	283	9	2836	8.90773	0.00180426	0.000164	0.00405656			O00231	P62873	Q9BV38	P11142	P61247	O15397	O75419	Q9Y2Q9
12	GOTERM_BP_DIRECT	GO:0000027~ribosomal large subunit assembly	11	3.71622	3.32e-06	Q9H7B2, Q8TDN6, P46777, P62750, Q02878, Q9Y3B7, P83731, P27635, Q9BYC9, P39023, P30050	283	19	2836	5.80175	0.00220956	0.000184	0.00496881			O00232	P11413	P60228	Q92616	O76021	Q96R06	P55884	Q8IXM3
13	GOTERM_BP_DIRECT	GO:0006396~RNA processing	20	6.75676	5.26e-06	O14979, Q9H2U1, Q12849, P52597, Q4G0J3, Q9H0D6, Q13310, Q8TDD1, Q7L2E3, P31943, Q8IWX8, P52756, O60832, Q08211, P05455, O15042, P62318, O95900, Q9BUJ2, O60506	283	63	2836	3.18133	0.003501	0.00027	0.00787795			O00233	Q9BT22	Q96HA7	Q5SSJ5	Q9UNX3	P55060	Q13185	Q9Y2R5
14	GOTERM_BP_DIRECT	GO:0032543~mitochondrial translation	12	4.05405	9.7e-06	P82912, Q96EY7, Q9NVS2, P82914, Q9Y676, Q9Y2R9, P82930, Q9Y3D3, Q9Y399, P82932, P82921, Q9HD33	283	25	2836	4.81018	0.00644588	0.000462	0.0145255			O00244	Q3SXM5	P62701	P16989	Q9Y3B7	O95239	P62857
15	GOTERM_BP_DIRECT	GO:0042273~ribosomal large subunit biogenesis	11	3.71622	1.06e-05	O75683, Q99848, P18124, Q9UNX3, P46777, Q9Y221, P50914, Q15050, P18077, Q9GZL7, O00541	283	21	2836	5.2492	0.0070146	0.000469	0.0158115			O00257	Q8TCT9	Q9NY93	P29144	P19338	Q8N1F7	P24539
16	GOTERM_BP_DIRECT	GO:0000470~maturation of LSU-rRNA	9	3.04054	1.53e-05	O95478, Q9Y4W2, P46087, P55769, Q9NXF1, P62424, P62906, O76021, P56537	283	14	2836	6.4422	0.0101501	0.000637	0.0229145			O00264	Q9NVU7	P62829	Q7Z2W4	Q92900	P38606	Q15029
17	GOTERM_BP_DIRECT	GO:0042274~ribosomal small subunit biogenesis	9	3.04054	1.53e-05	P08708, P62249, O75683, Q9H0A0, P78316, P39019, P62841, P62753, P62847	283	14	2836	6.4422	0.0101501	0.000637	0.0229145			O00267	Q15021	P52294	Q14566	Q99700	P60842	Q8WWC4
18	GOTERM_BP_DIRECT	GO:0000398~mRNA splicing, via spliceosome	33	11.1486	5.13e-05	Q09161, P52597, O15234, Q9UMS4, O75533, P31943, Q15717, Q99459, P42285, Q08211, P55769, O43390, Q6P2Q9, P38919, Q9BUJ2, O60506, P52272, Q9BWJ5, P52756, Q7RTV0, Q13435, P11940, P55795, P07910, P67809, O43143, Q9UKM9, P62318, Q15393, P08621, Q9Y3B4, Q15366, P09661	283	159	2836	2.07987	0.0336354	0.00201057	0.076827			O00268	P10809	P43243	P16403	P46781	P16615	P32322
19	GOTERM_BP_DIRECT	GO:0010501~RNA secondary structure unwinding	12	4.05405	5.22e-05	Q9H2U1, Q9NR30, Q9NY93, P26196, Q8TDD1, Q9NUL7, Q9UKV8, Q9NVP1, Q9GZR7, Q9BQ39, P38919, Q96GQ7	283	29	2836	4.1467	0.0342232	0.00193271	0.0781928			O00273	Q14566	P78346	Q96P70	O95625	P78527	Q8IUX4
20	GOTERM_BP_DIRECT	GO:0042254~ribosome biogenesis	10	3.37838	0.000407	Q9NY61, Q9H6W3, P55769, Q9BVP2, Q14137, P49207, P62424, P05388, Q13823, O00541	283	25	2836	4.00848	0.2377	0.0141834	0.607836			O00303	O00410	Q9Y262	P52815	Q6PKG0	P49770	Q13155
21	GOTERM_BP_DIRECT	GO:0006334~nucleosome assembly	11	3.71622	0.000933	Q02539, P16403, P55209, P07305, Q71DI3, Q16778, O60264, Q5SSJ5, Q92522, P16104, P62805	283	33	2836	3.3404	0.46355	0.0306592	1.38924			O00330	P53618	O75152	Q59GN2	P62277	P57088	Q99727
22	GOTERM_BP_DIRECT	GO:0000462~maturation of SSU-rRNA from tricistronic rRNA transcript (SSU-rRNA, 5.8S rRNA, LSU-rRNA)	10	3.37838	0.00105101	P62249, P82912, Q13601, P78316, P39019, P62241, P82933, P62263, Q8NEJ9, P62847	283	28	2836	3.579	0.504107	0.0328482	1.56323			O00391	Q9GZT3	Q9Y5V3	P67809	Q96QR8	P52732	P63104
23	GOTERM_BP_DIRECT	GO:0006417~regulation of translation	9	3.04054	0.00153675	Q99700, P26196, Q96EY7, O15234, Q07352, P62263, Q8NEJ9, Q15397, Q9BX40	283	24	2836	3.75795	0.641491	0.045557	2.27796			O00410	P54136	Q13263	Q96A35	P11940	P46060	O75643
24	GOTERM_BP_DIRECT	GO:0000466~maturation of 5.8S rRNA from tricistronic rRNA transcript (SSU-rRNA, 5.8S rRNA, LSU-rRNA)	4	1.35135	0.00360737	Q14137, Q8IY81, Q9GZL7, O00541	283	4	2836	10.0212	0.910226	0.0994979	5.27074			O00411	Q96R06	Q09028	O75683	O15226	Q14974	O15355
25	GOTERM_BP_DIRECT	GO:0016070~RNA metabolic process	5	1.68919	0.00484805	Q99700, Q9H0D6, O15234, Q8TDD1, Q9GZR7	283	8	2836	6.26325	0.960895	0.126339	7.02277			O00422	Q96AX1	Q04637	O15260	Q9HCE1	Q96AX1
26	GOTERM_BP_DIRECT	GO:0010467~gene expression	9	3.04054	0.00576767	Q09161, Q9Y6M1, P55795, P52597, P07910, P52272, O43390, P31943, Q15366	283	29	2836	3.11003	0.978893	0.143008	8.30183			O00425	P30041	P31943	P07305	P05455	Q9GZT3
27	GOTERM_BP_DIRECT	GO:0006446~regulation of translational initiation	8	2.7027	0.00697389	P60228, Q09161, O15371, Q14152, Q04637, Q99613, Q9Y262, Q14232	283	24	2836	3.3404	0.990608	0.16434	9.95465			O00429	P49770	P61353	P61247	Q9NR30	O43865
																	O00442	Q00610	Q14257	O76021	P62244	Q13620
																	O00469	P46060	Q9ULX6	Q9UNX3	Q9H814	P30041
																	O00471	O43865	Q49A26	Q9Y3B7	P27635	P62873
																	O00483	P55060	P56537	P19338	Q13405	P42704
																	O00487	Q9UL15	Q7RTV0	Q92900	P83731	O00264
																	O00505	Q14204	Q9UKS6	Q99700	P47914	P13995
																	O00541	P42704	P16104	P46781	Q13435	Q07065
																	O00566	P31947	P61964	O95625	Q00577	P08243
																	O00567	O95816	O60264	Q6PKG0	P05388	O95816
																	O00571	O15397	P62249	P62277	P26196	Q8TCT9
																	O00622	P28288	Q8IWX8	Q96QR8	Q9BRJ6	P10809
																	O00629	P61619	Q6PJT7	P11940	P18621	P08238
																	O00743	P04843	Q71DI3	O15226	Q9BRJ2	P04843
																	O00746	Q14974	P06748	Q86VP6	P62241	Q9Y4W6
																	O00764	P06576	Q8NEJ9	Q9HCE1	Q9NRX2	Q9UL15
																	O00767	Q07065	Q15717	P05455	Q13310	Q3SXM5
																	O14497	Q9Y4W6	Q9Y221	O00303	Q9BQ67	P28288
																	O14521	P33993	O60506	Q9NR30	Q9NZM5	P46977
																	O14561	P08238	P38919	P62244	Q13823
																	O14578	P13995	P62805	Q9H814	P62753
																	O14617	Q00325	Q9Y520	P27635	O60832
																	O14639	P46977	O43390	Q13405	P49207
																	O14646	P78527	Q14152	P83731	P62318
																	O14744	P16615	O43251	P47914	Q09161
																	O14757	P57088	Q9Y3U8	Q13435	P42766
																	O14776	O00264	Q9NVP1	Q00577	Q9Y5V3
																	O14777	P60842	Q9NY61	P61619	P62263
																	O14818	O95239	O14979	P05388	Q14137
																	O14828		Q9Y5A9	P26196	O75533
																	O14880		Q02878	Q9BRJ6	P17026
																	O14925		P46782	P18621	P55769
																	O14929		Q96PK6	Q7L1Q6	Q71UM5
																	O14933		P52597	Q9BRJ2	P05387
																	O14965		Q96AG4	P62241	Q99575
																	O14974		Q08211	Q9NRX2	P30050
																	O14979		Q9NNW5	Q13310	P18077
																	O14979		P08621	Q9BQ67	Q8TDD1
																	O14980		P62995	Q9NZM5	Q71DI3
																	O14981		P17010	Q13823	Q9BYD3
																	O14983		Q8IZL8	P62753	O43818
																	O15013		Q07021	O60832	Q15393
																	O15014		Q12905	P49207	Q9NUL7
																	O15027		P46783	Q2NKX8	P46087
																	O15042		P52756	P62318	Q96ME7
																	O15060		Q96A72	Q09161	Q8WTT2
																	O15067		Q14444	P42766	Q9BYG3
																	O15084		Q9Y3D9	Q9Y5V3	Q02543
																	O15116		P46776	P62263	Q96I51
																	O15123		Q9P0M9	Q14137	Q9Y3U8
																	O15143		Q6P087	O75533	Q15717
																	O15144		Q9NRX2	Q9BQE5	Q5JTH9
																	O15145		Q96CM3	O95373	P36578
																	O15173		Q96KR1	Q9Y6C9	P62910
																	O15212		Q13310	P17026	P82932
																	O15213		Q5T280	P55769	O00567
																	O15226		Q9Y4W2	Q71UM5	Q9BYC9
																	O15228		Q8TDN6	P05387	O95793
																	O15231		Q6P1L8	Q99575	Q9BUJ2
																	O15234		P49711	P30050	Q9BVP2
																	O15235		P39023	P18077	P62424
																	O15258		Q15397	Q8TDD1	P62805
																	O15260		Q96EL2	Q71DI3	P46778
																	O15269		Q12906	Q9BYD3	Q9UKS6
																	O15270		Q8TF68	O43818	P62917
																	O15294		Q14103	P53618	Q16778
																	O15294		P55209	Q15393	P78316
																	O15347		O15042	Q9NUL7	Q96PK6
																	O15355		Q99459	P46087	Q02878
																	O15371		P47914	O14980	Q9GZL7
																	O15372		O94776	Q96ME7	P40429
																	O15381		P62917	Q8WTT2	P82933
																	O15397		P83731	Q9BYG3	Q92552
																	O15417		Q9BYD3	Q02543	P51398
																	O15446		Q9UNX3	Q96I51	P46776
																	O15479		O95900	Q9Y3U8	P05386
																	O43143		P62906	Q15717	Q9Y399
																	O43148		Q9BZE4	Q5JTH9	Q9NW13
																	O43159		P07910	P36578	O95478
																	O43167		P62241	P62910	Q9NY12
																	O43169		Q7L2J0	P82932	Q15050
																	O43175		Q9NUQ6	O00567	P60228
																	O43242		P08708	Q9BYC9	O75569
																	O43251		P27635	P11413	Q71RC2
																	O43252		P62854	O95793	P84098
																	O43264		P05455	Q9BUJ2	Q9BYD1
																	O43290		O14929	Q9BVP2	P62888
																	O43318		P26373	P62424	Q7L2E3
																	O43324		Q9H2U1	P62805	Q9Y3B4
																	O43347		Q71RC2	P46778	P18124
																	O43374		Q07020	Q9UKS6	Q96I25
																	O43390		P18583	P62917	Q9P0M9
																	O43395		P32969	Q16778	Q07020
																	O43396		Q00341	P78316	Q13084
																	O43402		P49207	Q96PK6	Q8TDN6
																	O43414		Q14684	Q02878	Q99848
																	O43432		Q9UKV8	Q9GZL7	P62906
																	O43447		P62266	P40429	P82663
																	O43464		P62753	P61254	O14979
																	O43488		Q5JTH9	P82933	Q9Y2X3
																	O43502		Q9Y3B4	Q92552	P09001
																	O43504		P62318	P51398	O96028
																	O43583		P52272	P46776	Q9BX40
																	O43592		Q92900	Q15021	Q9Y2R9
																	O43615		Q9NVS2	Q9NVU7	Q9GZR7
																	O43617		Q9NY12	P05386	Q9BYN8
																	O43660		P18621	Q9Y399	P46779
																	O43663		Q6NZI2	Q9NW13	Q9NZB2
																	O43670		P46777	O95478	P62854
																	O43684		P42766	Q9NY12	P46777
																	O43709		P36578	Q15050	Q3KQU3
																	O43719		Q9H6W3	P60228	Q9BWJ5
																	O43739		Q96JP5	O75569	Q9P015
																	O43747		O75569	P50748	Q9NWU5
																	O43761		P18124	Q71RC2	O95900
																	O43791		P82921	P84098	O15042
																	O43795		Q59GN2	Q9BYD1	P49711
																	O43805		Q9H814	P62888	Q9UKM9
																	O43809		Q9H7B2	Q7L2E3	P61353
																	O43813		Q96I25	Q9Y3B4	Q9UKV8
																	O43818		Q9HCE1	P18124	P46782
																	O43823		Q13084	Q96I25	Q8IWX8
																	O43837		Q02543	Q9P0M9	Q7L2J0
																	O43847		Q9BYN8	Q07020	P39023
																	O43852		Q99700	Q13084	O15234
																	O43865		Q9NYK5	Q8TDN6	Q9NYK5
																	O43896		Q9Y399	Q99848	P26373
																	O43913		Q9UKM9	P62906	P82675
																	O60216		P40429	P82663	Q9H0D6
																	O60238		Q99575	O14979	Q9BZE4
																	O60264		Q96ME7	Q9Y2X3	Q9HD33
																	O60287		Q13435	O00410	Q9H6W3
																	O60306		P11940	P09001	O43143
																	O60313		P62910	O96028	Q96KR1
																	O60333		O95478	Q9BX40	Q9H2U1
																	O60341		P26196	Q9Y2R9	Q96EY7
																	O60343		Q5SY16	Q9GZR7	Q92665
																	O60443		P05387	Q9BYN8	Q14152
																	O60504		Q9NZB2	P46779	P82914
																	O60506		P62913	Q9NZB2	P07910
																	O60508		Q5T3I0	P62854	Q8IY81
																	O60524		Q9GZR7	P46777	Q9BSC4
																	O60547		P39019	Q9BT22	P52272
																	O60563		P62888	P14678	Q96HE9
																	O60566		Q6PKG0	Q3KQU3	Q14232
																	O60573		P46779	Q9BWJ5	P62861
																	O60583		P62424	Q9P015	P50914
																	O60613		P62979	Q9NWU5	Q96A72
																	O60664		O75533	O95900	Q16576
																	O60678		P46778	Q00325	Q6P1L8
																	O60701		P22087	O15042	P83881
																	O60716		Q9NXF1	P49711	P61313
																	O60725		P84098	Q9UKM9	P82673
																	O60749		P16989	P61353	P62266
																	O60762		Q99848	Q9UKV8	Q8N983
																	O60783		O75607	P46782	P82930
																	O60825		Q969Q0	Q8IWX8	P38919
																	O60830		O00541	Q7L2J0	O14929
																	O60832		P09661	P39023	P82664
																	O60841		P18077	Q9NZL4	Q9Y676
																	O60870		Q9Y3B9	O15234	Q9BZE1
																	O60884		O95625	Q9NYK5	Q12906
																	O60888		Q9NUL7	Q9UHI6	Q9Y2G7
																	O60921		P30050	O15397	Q49A26
																	O60925		Q9HD33	P26373	P82650
																	O75027		Q15050	P82675	Q9H0A0
																	O75116		Q9Y2X3	Q96R06	Q969Q0
																	O75122		Q9BX40	Q9H0D6	Q9Y5A9
																	O75127		P46781	Q9BZE4	Q5SY16
																	O75131		P51398	Q9HD33	Q15397
																	O75132		Q9Y2G7	Q9H6W3	Q9NVS2
																	O75146		Q9BYD1	O43143	O60264
																	O75150		P82912	Q96KR1	P16104
																	O75152		Q3KQU3	Q9H2U1	O76094
																	O75153		P82664	P55060	O75616
																	O75179		P09001	Q96EY7	P55209
																	O75223		Q08170	P57678	Q14257
																	O75306		P25398	Q969V3	Q04637
																	O75319		P61513	Q92665	Q14684
																	O75330		Q15393	O95239	P62280
																	O75340		Q9BRJ2	Q14152	P31943
																	O75362		P05386	P82914	P25398
																	O75367		Q9GZL7	P07910	Q5T3I0
																	O75369		Q14137	Q8IY81	Q96GQ7
																	O75380		P82675	Q9BSC4	O00541
																	O75381		Q8TDD1	P52272	P22087
																	O75386		P46087	Q96HE9	P39019
																	O75390		O95793	Q14232	Q9Y3D9
																	O75391		P07305	P62861	Q12905
																	O75394		Q9BZE1	P50914	Q14671
																	O75396		Q9H0A0	Q96A72	P52597
																	O75400		Q16778	Q16576	O43390
																	O75419		O00567	Q6P1L8	Q9H7B2
																	O75439		P62841	Q8N1F7	P62701
																	O75449		P67809	P83881	Q9NY61
																	O75461		Q9BSC4	P61313	P23396
																	O75475		Q03701	Q96IX5	Q07352
																	O75477		Q9NWU5	P82673	Q8IZL8
																	O75487		P05388	P38606	Q9Y4W2
																	O75489		P62750	P62266	Q9NX58
																	O75494		O60832	Q9BUN8	O15371
																	O75506		Q09161	Q8N983	Q12849
																	O75521		Q96DV4	P82930	P46783
																	O75530		Q12849	P60842	Q9Y520
																	O75531		Q9P015	Q9BQE3	Q96JP5
																	O75533		O75616	P16615	P17010
																	O75534		Q9BYC8	P78527	P82912
																	O75554		Q6PK04	P38919	P56537
																	O75569		Q96I51	O14929	O60333
																	O75607		P16403	P82664	P52292
																	O75616		O76021	P49770	P61964
																	O75643		Q9Y2Q9	Q9Y676	P32969
																	O75663		O43143	P57088	Q9NVP1
																	O75683		P62280	Q9BZE1	P62841
																	O75688		Q9Y6M1	Q12906	Q9NXF1
																	O75691		Q8IXM3	Q9Y2G7	Q08211
																	O75694		O75683	Q49A26	Q6ZRQ5
																	O75715		Q02539	P52732	P08621
																	O75717		P83881	P82650	Q9NUQ6
																	O75746		Q16576	Q9H0A0	Q9Y221
																	O75817		Q9BUJ2	Q969Q0	O94776
																	O75818		Q9NZM5	Q9Y5A9	Q9UMS4
																	O75821		P82650	Q5SY16	O75152
																	O75874		P82673	Q15397	Q32NC0
																	O75891		Q96QR8	Q9NVS2	O75607
																	O75928		P52815	O60264	Q9Y262
																	O75934		Q96HE9	P46060	P52756
																	O75940		Q9NUL3	P16104	P55795
																	O75947		Q9BYC9	O76094	P42285
																	O75953		P62277	O75616	Q9UHB9
																	O75955		Q8WTT2	P55209	P43243
																	O75962		Q9Y3B7	Q14257	Q7RTV0
																	O75964		P82930	Q04637	Q15366
																	O76003		Q7L2E3	Q14684	Q99459
																	O76021		Q9Y2R5	P62280	Q96HA7
																	O76021		Q9Y3D3	Q14974	Q9BV38
																	O76031		Q96A35	P31943	Q8NEJ9
																	O76071		P62847	P25398	P62249
																	O76094		Q13823	Q5T3I0	P82921
																	O94761		Q9BVP2	Q96AX1	Q6P2Q9
																	O94776		P17026	Q9GZT3	Q99613
																	O94822		Q7Z2W4	Q9ULX3	Q9NNW5
																	O94842		Q9BRJ6	Q96GQ7	O75394
																	O94874		Q00577	O43865	P62829
																	O94888		Q9NR30	Q13620	Q6PJT7
																	O94903		Q92665	O00541	O75534
																	O94905		Q9Y2R9	P22087	P08708
																	O94906		P61247	P39019	Q13263
																	O94915		Q9H0D6	Q9Y3D9	Q96I24
																	O94952		Q96GQ7	P30041	O60506
																	O94955		P82914	Q12905	Q9Y3D3
																	O94966		P62263	P62873	P62979
																	O94986		Q13601	Q14671	Q00341
																	O94992		Q8N983	P52597	Q9NY93
																	O95059		Q9NW13	P42704
																	O95070		Q92552	Q7L0Y3
																	O95071		P82932	O43390
																	O95140		Q9BQ67	P0DPH8
																	O95163		Q9Y676	Q9H7B2
																	O95168		Q8IY81	P62701
																	O95197		P82933	Q9NY61
																	O95218		P62861	O00264
																	O95229		P62244	P23396
																	O95232		Q5SSJ5	Q07352
																	O95235		P55769	Q8IZL8
																	O95239		O96028	Q9Y4W2
																	O95251		Q71UM5	Q8WUA4
																	O95292		Q92522	P13995
																	O95340		O43818	Q07065
																	O95347		Q13405	Q9Y679
																	O95363		P82663	P08243
																	O95373		O15226	Q01813
																	O95376		O75394	P05023
																	O95391		P62899	Q9NX58
																	O95425		Q9BQ39	O15371
																	O95433		E9PRG8	Q12849
																	O95453		P78316	P51452
																	O95455		Q4G0J3	P46783
																	O95470		Q9BYG3	Q9Y520
																	O95476		Q9BQ75	Q96JP5
																	O95478		Q96EY7	Q00587
																	O95487		Q96PZ2	P17010
																	O95503		P19338	P05141
																	O95571			P82912
																	O95573			O75419
																	O95613			O95816
																	O95625			P56537
																	O95631			O60333
																	O95644			Q8TCT9
																	O95684			P52292
																	O95707			P55884
																	O95714			P61964
																	O95716			P10809
																	O95721			P32969
																	O95747			Q9NVP1
																	O95785			Q13185
																	O95793			P08238
																	O95801			P62841
																	O95816			P62857
																	O95817			Q9NXF1
																	O95819			Q08211
																	O95825			Q6ZRQ5
																	O95831			P08621
																	O95861			Q9NUQ6
																	O95864			Q9Y221
																	O95881			P24539
																	O95900			O94776
																	O95926			Q9UMS4
																	O95983			O75152
																	O96005			Q32NC0
																	O96007			O75607
																	O96019			Q9Y262
																	O96028			P04843
																	P00338			P52756
																	P00367			P55795
																	P00390			P42285
																	P00414			Q9UHB9
																	P00450			P43243
																	P00492			Q7RTV0
																	P00558			Q15366
																	P00738			Q9Y4W6
																	P00747			Q99459
																	P00751			Q96HA7
																	P00846			Q9BV38
																	P01024			Q15029
																	P01111			Q9UL15
																	P01591			Q8NEJ9
																	P01857			P62249
																	P01859			Q8WWC4
																	P01876			P82921
																	P02452			Q6P2Q9
																	P02462			Q99613
																	P02545			P32322
																	P02675			Q9NNW5
																	P02679			O75394
																	P02745			Q8IUX4
																	P02746			Q13155
																	P02751			P62829
																	P02786			Q6PJT7
																	P02787			O75534
																	P02790			Q99727
																	P02794			P08708
																	P02808			P63104
																	P02810			Q13263
																	P04040			Q96I24
																	P04075			Q3SXM5
																	P04080			O60506
																	P04083			O75643
																	P04085			Q9Y3D3
																	P04156			P28288
																	P04181			P62979
																	P04183			Q00341
																	P04259			Q9NY93
																	P04279			P46977
																	P04350			O15355
																	P04406
																	P04424
																	P04632
																	P04745
																	P04746
																	P04792
																	P04818
																	P04843
																	P04844
																	P04899
																	P05023
																	P05089
																	P05109
																	P05141
																	P05161
																	P05198
																	P05386
																	P05387
																	P05388
																	P05412
																	P05455
																	P05556
																	P05783
																	P05976
																	P06312
																	P06493
																	P06576
																	P06702
																	P06730
																	P06732
																	P06733
																	P06748
																	P06753
																	P06753
																	P06858
																	P07195
																	P07237
																	P07305
																	P07355
																	P07384
																	P07437
																	P07737
																	P07814
																	P07858
																	P07900
																	P07910
																	P07910
																	P07947
																	P08047
																	P08123
																	P08195
																	P08237
																	P08238
																	P08240
																	P08243
																	P08572
																	P08574
																	P08579
																	P08621
																	P08651
																	P08670
																	P08708
																	P08754
																	P08861
																	P08865
																	P09001
																	P09012
																	P09211
																	P09234
																	P09382
																	P09429
																	P09455
																	P09493
																	P09496
																	P09543
																	P09651
																	P09661
																	P09669
																	P09874
																	P0CB38
																	P0CJ79
																	P0DMV9
																	P0DP25
																	P0DPH8
																	P0DPI2
																	P10070
																	P10155
																	P10253
																	P10321
																	P10398
																	P10412
																	P10515
																	P10599
																	P10619
																	P10809
																	P10909
																	P10915
																	P11021
																	P11137
																	P11142
																	P11166
																	P11172
																	P11182
																	P11216
																	P11233
																	P11387
																	P11388
																	P11413
																	P11586
																	P11717
																	P11802
																	P11940
																	P12004
																	P12109
																	P12111
																	P12236
																	P12268
																	P12270
																	P12273
																	P12814
																	P12882
																	P12883
																	P12956
																	P13010
																	P13051
																	P13073
																	P13489
																	P13639
																	P13693
																	P13797
																	P13798
																	P13804
																	P13807
																	P13861
																	P13929
																	P13984
																	P13987
																	P13995
																	P14324
																	P14373
																	P14618
																	P14625
																	P14635
																	P14678
																	P14735
																	P14866
																	P14868
																	P14923
																	P15151
																	P15170
																	P15259
																	P15311
																	P15407
																	P15880
																	P15924
																	P15927
																	P16070
																	P16104
																	P16152
																	P16220
																	P16278
																	P16403
																	P16455
																	P16615
																	P16989
																	P16989
																	P17010
																	P17020
																	P17026
																	P17028
																	P17066
																	P17096
																	P17096
																	P17097
																	P17174
																	P17302
																	P17480
																	P17535
																	P17655
																	P17677
																	P17706
																	P17707
																	P17812
																	P17844
																	P17858
																	P17931
																	P17980
																	P17987
																	P18031
																	P18077
																	P18085
																	P18124
																	P18583
																	P18615
																	P18621
																	P18754
																	P18827
																	P18846
																	P18850
																	P18858
																	P18859
																	P19105
																	P19338
																	P19474
																	P19525
																	P19784
																	P19793
																	P19971
																	P20020
																	P20042
																	P20290
																	P20336
																	P20337
																	P20340
																	P20618
																	P20700
																	P20742
																	P20810
																	P20839
																	P21266
																	P21281
																	P21291
																	P21333
																	P21359
																	P21796
																	P21912
																	P21980
																	P22061
																	P22087
																	P22102
																	P22234
																	P22314
																	P22352
																	P22392
																	P22570
																	P22626
																	P22694
																	P22695
																	P22735
																	P23083
																	P23246
																	P23284
																	P23381
																	P23396
																	P23458
																	P23526
																	P23528
																	P23588
																	P23921
																	P24390
																	P24534
																	P24539
																	P24666
																	P24928
																	P24941
																	P25205
																	P25311
																	P25398
																	P25440
																	P25490
																	P25686
																	P25705
																	P25786
																	P25787
																	P25788
																	P25789
																	P26038
																	P26196
																	P26232
																	P26358
																	P26368
																	P26373
																	P26583
																	P26599
																	P26640
																	P26641
																	P26885
																	P26927
																	P27348
																	P27448
																	P27482
																	P27635
																	P27694
																	P27695
																	P27707
																	P27708
																	P27797
																	P27816
																	P27824
																	P28066
																	P28070
																	P28072
																	P28074
																	P28288
																	P28331
																	P28347
																	P28370
																	P28482
																	P28702
																	P29144
																	P29353
																	P29372
																	P29401
																	P29508
																	P29558
																	P29692
																	P29692
																	P30040
																	P30041
																	P30043
																	P30044
																	P30048
																	P30050
																	P30084
																	P30086
																	P30101
																	P30153
																	P30154
																	P30260
																	P30405
																	P30414
																	P30419
																	P30457
																	P30519
																	P30566
																	P30837
																	P30876
																	P31040
																	P31151
																	P31153
																	P31350
																	P31431
																	P31689
																	P31930
																	P31942
																	P31943
																	P31944
																	P31946
																	P31947
																	P31948
																	P32119
																	P32320
																	P32322
																	P32780
																	P32969
																	P33176
																	P33240
																	P33316
																	P33991
																	P33992
																	P33993
																	P34741
																	P34897
																	P34932
																	P35030
																	P35052
																	P35080
																	P35080
																	P35221
																	P35222
																	P35232
																	P35240
																	P35244
																	P35249
																	P35250
																	P35251
																	P35268
																	P35269
																	P35520
																	P35579
																	P35580
																	P35606
																	P35613
																	P35637
																	P35659
																	P35754
																	P35813
																	P35914
																	P35998
																	P36405
																	P36542
																	P36542
																	P36551
																	P36578
																	P36957
																	P36969
																	P37108
																	P37268
																	P37802
																	P38159
																	P38432
																	P38435
																	P38606
																	P38646
																	P38919
																	P39019
																	P39023
																	P39210
																	P39656
																	P40123
																	P40222
																	P40227
																	P40261
																	P40425
																	P40429
																	P40616
																	P40692
																	P40763
																	P40925
																	P40926
																	P40937
																	P40938
																	P40939
																	P41091
																	P41212
																	P41227
																	P41240
																	P41250
																	P41252
																	P41567
																	P41743
																	P42025
																	P42166
																	P42167
																	P42224
																	P42285
																	P42357
																	P42677
																	P42684
																	P42694
																	P42696
																	P42704
																	P42766
																	P43121
																	P43243
																	P43246
																	P43304
																	P43307
																	P43355
																	P43358
																	P43487
																	P43490
																	P43686
																	P45880
																	P45974
																	P45983
																	P46013
																	P46060
																	P46063
																	P46087
																	P46109
																	P46379
																	P46734
																	P46736
																	P46776
																	P46777
																	P46778
																	P46779
																	P46781
																	P46782
																	P46783
																	P46821
																	P46939
																	P46940
																	P46977
																	P47755
																	P47756
																	P47813
																	P47897
																	P47914
																	P47929
																	P48047
																	P48444
																	P48507
																	P48556
																	P48634
																	P48643
																	P48651
																	P48681
																	P48729
																	P48730
																	P48739
																	P48960
																	P49005
																	P49023
																	P49207
																	P49321
																	P49327
																	P49356
																	P49368
																	P49406
																	P49411
																	P49419
																	P49450
																	P49454
																	P49458
																	P49589
																	P49642
																	P49643
																	P49711
																	P49720
																	P49721
																	P49736
																	P49748
																	P49750
																	P49755
																	P49756
																	P49757
																	P49759
																	P49760
																	P49761
																	P49770
																	P49773
																	P49792
																	P49841
																	P49848
																	P49862
																	P49902
																	P49915
																	P49959
																	P50395
																	P50402
																	P50452
																	P50454
																	P50479
																	P50542
																	P50748
																	P50750
																	P50914
																	P50990
																	P50991
																	P51114
																	P51114
																	P51116
																	P51148
																	P51153
																	P51398
																	P51452
																	P51532
																	P51571
																	P51572
																	P51587
																	P51610
																	P51659
																	P51665
																	P51784
																	P51858
																	P51911
																	P51955
																	P51965
																	P51991
																	P52209
																	P52272
																	P52292
																	P52294
																	P52298
																	P52565
																	P52597
																	P52701
																	P52732
																	P52756
																	P52815
																	P52907
																	P52926
																	P52943
																	P53004
																	P53007
																	P53350
																	P53365
																	P53396
																	P53597
																	P53602
																	P53611
																	P53618
																	P53621
																	P53680
																	P53814
																	P53985
																	P53992
																	P53999
																	P54105
																	P54132
																	P54136
																	P54619
																	P54687
																	P54886
																	P55036
																	P55060
																	P55072
																	P55081
																	P55084
																	P55160
																	P55209
																	P55209
																	P55265
																	P55290
																	P55735
																	P55769
																	P55786
																	P55789
																	P55795
																	P55884
																	P55957
																	P56134
																	P56182
																	P56192
																	P56270
																	P56537
																	P56545
																	P56556
																	P56962
																	P57060
																	P57071
																	P57088
																	P57678
																	P57740
																	P57764
																	P58107
																	P58317
																	P58546
																	P60059
																	P60174
																	P60228
																	P60468
																	P60604
																	P60660
																	P60709
																	P60842
																	P60866
																	P60891
																	P60900
																	P60903
																	P60953
																	P60981
																	P61026
																	P61106
																	P61158
																	P61160
																	P61163
																	P61201
																	P61221
																	P61224
																	P61244
																	P61247
																	P61254
																	P61289
																	P61313
																	P61326
																	P61353
																	P61513
																	P61619
																	P61626
																	P61758
																	P61769
																	P61812
																	P61927
																	P61956
																	P61960
																	P61962
																	P61964
																	P61978
																	P61981
																	P62070
																	P62081
																	P62136
																	P62140
																	P62191
																	P62195
																	P62241
																	P62244
																	P62249
																	P62258
																	P62263
																	P62266
																	P62269
																	P62273
																	P62277
																	P62280
																	P62304
																	P62306
																	P62308
																	P62312
																	P62314
																	P62316
																	P62318
																	P62328
																	P62333
																	P62424
																	P62487
																	P62491
																	P62633
																	P62699
																	P62701
																	P62750
																	P62753
																	P62805
																	P62820
																	P62826
																	P62829
																	P62841
																	P62847
																	P62851
																	P62854
																	P62857
																	P62861
																	P62873
																	P62875
																	P62879
																	P62888
																	P62899
																	P62906
																	P62910
																	P62913
																	P62917
																	P62937
																	P62979
																	P62987
																	P62993
																	P62995
																	P63000
																	P63092
																	P63092
																	P63098
																	P63104
																	P63151
																	P63165
																	P63167
																	P63173
																	P63208
																	P63218
																	P63220
																	P63241
																	P63244
																	P63261
																	P63279
																	P63313
																	P67775
																	P67809
																	P67870
																	P67936
																	P68036
																	P68104
																	P68133
																	P68363
																	P68366
																	P68371
																	P68400
																	P68431
																	P68871
																	P69905
																	P78316
																	P78332
																	P78345
																	P78346
																	P78362
																	P78371
																	P78395
																	P78406
																	P78417
																	P78527
																	P78549
																	P78559
																	P81605
																	P82650
																	P82663
																	P82664
																	P82673
																	P82675
																	P82912
																	P82914
																	P82921
																	P82930
																	P82932
																	P82933
																	P83111
																	P83731
																	P83881
																	P84022
																	P84077
																	P84085
																	P84090
																	P84098
																	P84103
																	P84243
																	P85037
																	P98175
																	P98179
																	P99999
																	Q00059
																	Q00325
																	Q00341
																	Q00403
																	Q00534
																	Q00536
																	Q00537
																	Q00577
																	Q00587
																	Q00610
																	Q00653
																	Q00765
																	Q00796
																	Q00839
																	Q008S8
																	Q01081
																	Q01082
																	Q01105
																	Q01130
																	Q01196
																	Q01433
																	Q01469
																	Q01484
																	Q01518
																	Q01581
																	Q01650
																	Q01780
																	Q01804
																	Q01804
																	Q01813
																	Q01831
																	Q01995
																	Q02040
																	Q02218
																	Q02241
																	Q02338
																	Q02383
																	Q02413
																	Q02447
																	Q02539
																	Q02543
																	Q02809
																	Q02878
																	Q02880
																	Q02952
																	Q02978
																	Q03001
																	Q03135
																	Q03252
																	Q03393
																	Q03518
																	Q03701
																	Q04206
																	Q04323
																	Q04446
																	Q04637
																	Q04837
																	Q05048
																	Q05086
																	Q05209
																	Q05397
																	Q05519
																	Q05639
																	Q05682
																	Q05932
																	Q06033
																	Q06124
																	Q06203
																	Q06210
																	Q06265
																	Q06323
																	Q06330
																	Q06546
																	Q06587
																	Q06787
																	Q06830
																	Q07002
																	Q07020
																	Q07021
																	Q07065
[truncated: 1,811 more rows]

## Sheet: Figure S6F
Chromatin fraction DNAJC9 WT / J / 4A Go analysis and Venn diagram
[truncated: 2,564 more rows]
